# Supplementary material for: Peptide recognition by a synthetic receptor at subnanomolar concentrations
Source: Chem Sci. 2024 Mar 12;15(14):5133–42. doi: 10.1039/d4sc01122h (PMC10988627; doi:10.1039/d4sc01122h)
Supplement: SC-015-D4SC01122H-s002 [file SC-015-D4SC01122H-s002.cif]

# Electronic Supplementary Material (ESI) for Chemical Science.
# This journal is © The Royal Society of Chemistry 2024

####################################################################### 
# 
# This file contains crystal structure data downloaded from the 
# Cambridge Structural Database (CSD) hosted by the Cambridge 
# Crystallographic Data Centre (CCDC).
# 
# Full information about CCDC data access policies and citation 
# guidelines are available at http://www.ccdc.cam.ac.uk/access/V1 
# 
# Audit and citation data items may have been added by the CCDC. 
# Please retain this information to preserve the provenance of 
# this file and to allow appropriate attribution of the data. 
# 
#######################################################################

data_hpd814c
_database_code_depnum_ccdc_archive 'CCDC 2313004'
loop_
_audit_author_name
_audit_author_address
'Hadi Arman'
;University of Texas at San Antonio
United States of America
;
_audit_update_record             
;
2023-12-08 deposited with the CCDC.	2024-03-08 downloaded from the CCDC.
;
_audit_creation_date             2023-11-22
_audit_creation_method           
;
Olex2 1.5-ac5-024
(compiled 2022.04.12 svn.rca3783a0 for Rigaku Oxford Diffraction, GUI svn.r6498)
;
_shelx_SHELXL_version_number     2018/3
_chemical_name_systematic        
'L-tyrosyl-L-leucylglycylglycylglycine cucurbit[8]uril complex octadecahydrate'
_chemical_name_common            'H-YLGGG-OH Q8 complex hydrate'
_chemical_formula_moiety         'C48 H48 N32 O16, C21 H31 N5 O7, 18(H2 O), H O'
_chemical_formula_sum            'C69 H116 N37 O42'
_chemical_formula_weight         2135.98
_space_group_crystal_system      monoclinic
_space_group_IT_number           4
_space_group_name_H-M_alt        'P 21'
_space_group_name_Hall           'P 2yb'
_chemical_absolute_configuration ad
loop_
_space_group_symop_operation_xyz
'x, y, z'
'-x, y+1/2, -z'
_exptl_crystal_recrystallization_method 
'phosphate-buffered D2O; heating and cooling cycles'
_chemical_melting_point          ?
_exptl_crystal_description       plate
_exptl_crystal_colour            'clear colourless'
_diffrn_ambient_temperature      100.01(10)
_diffrn_ambient_pressure         100
_chemical_oxdiff_formula         'C H N O'
_chemical_oxdiff_usercomment     'Trinity H-YLGGG-OH/08 PO4 buffer D2O'
loop_
_atom_type_symbol
_atom_type_description
_atom_type_scat_dispersion_real
_atom_type_scat_dispersion_imag
_atom_type_scat_source
C C 0.0181 0.0091 'International Tables Vol C Tables 4.2.6.8 and 6.1.1.4'
H H 0.0000 0.0000 'International Tables Vol C Tables 4.2.6.8 and 6.1.1.4'
N N 0.0311 0.0180 'International Tables Vol C Tables 4.2.6.8 and 6.1.1.4'
O O 0.0492 0.0322 'International Tables Vol C Tables 4.2.6.8 and 6.1.1.4'

_shelx_space_group_comment       
;
The symmetry employed for this shelxl refinement is uniquely defined
by the following loop, which should always be used as a source of
symmetry information in preference to the above space-group names.
They are only intended as comments.
;

_cell_length_a                   13.11250(10)
_cell_length_b                   21.09440(10)
_cell_length_c                   18.85710(10)
_cell_angle_alpha                90
_cell_angle_beta                 107.2330(10)
_cell_angle_gamma                90
_cell_volume                     4981.73(6)
_cell_formula_units_Z            2
_cell_measurement_reflns_used    80756
_cell_measurement_temperature    100.01(10)
_cell_measurement_theta_max      76.5650
_cell_measurement_theta_min      2.4460
_shelx_estimated_absorpt_T_max   0.905
_shelx_estimated_absorpt_T_min   0.792
_exptl_absorpt_coefficient_mu    1.022
_exptl_absorpt_correction_T_max  1.000
_exptl_absorpt_correction_T_min  0.293
_exptl_absorpt_correction_type   gaussian
_exptl_absorpt_process_details   
;
CrysAlisPro 1.171.42.102a (Rigaku Oxford Diffraction, 2023)
Numerical absorption correction based on gaussian integration over
a multifaceted crystal model
Empirical absorption correction using spherical harmonics,
implemented in SCALE3 ABSPACK scaling algorithm.
;
_exptl_absorpt_special_details   ?
_exptl_crystal_colour_lustre     clear
_exptl_crystal_colour_modifier   .
_exptl_crystal_colour_primary    colourless
_exptl_crystal_density_diffrn    1.424
_exptl_crystal_density_meas      ?
_exptl_crystal_density_method    ?
_exptl_crystal_F_000             2250
loop_
_exptl_crystal_face_index_h
_exptl_crystal_face_index_k
_exptl_crystal_face_index_l
_exptl_crystal_face_perp_dist
-8 -1 9 0.0752
-1 12 -5 0.0745
8 0 -9 0.0830
1 -12 4 0.1357
0 5 11 0.0560
1 -4 -11 0.0411

_exptl_crystal_size_max          0.24
_exptl_crystal_size_mid          0.23
_exptl_crystal_size_min          0.1
loop_
_exptl_oxdiff_crystal_face_indexfrac_h
_exptl_oxdiff_crystal_face_indexfrac_k
_exptl_oxdiff_crystal_face_indexfrac_l
_exptl_oxdiff_crystal_face_x
_exptl_oxdiff_crystal_face_y
_exptl_oxdiff_crystal_face_z
-7.5085 -0.8799 8.6562 0.0276 0.1049 0.9941
-0.6168 12.1600 -5.0513 0.2217 0.9246 -0.3097
7.5826 0.4406 -8.5305 -0.0359 -0.1395 -0.9896
1.3745 -12.2624 4.2679 -0.2279 -0.9495 0.2155
-0.0657 4.5381 11.0596 0.8796 -0.2125 0.4256
0.6701 -4.1745 -11.3843 -0.8456 0.2045 -0.4932

_exptl_transmission_factor_max   ?
_exptl_transmission_factor_min   ?
_diffrn_reflns_av_R_equivalents  0.0504
_diffrn_reflns_av_unetI/netI     0.0315
_diffrn_reflns_Laue_measured_fraction_full 1.000
_diffrn_reflns_Laue_measured_fraction_max 0.975
_diffrn_reflns_limit_h_max       14
_diffrn_reflns_limit_h_min       -16
_diffrn_reflns_limit_k_max       25
_diffrn_reflns_limit_k_min       -25
_diffrn_reflns_limit_l_max       23
_diffrn_reflns_limit_l_min       -22
_diffrn_reflns_number            112702
_diffrn_reflns_point_group_measured_fraction_full 0.998
_diffrn_reflns_point_group_measured_fraction_max 0.953
_diffrn_reflns_theta_full        67.684
_diffrn_reflns_theta_max         76.955
_diffrn_reflns_theta_min         2.453
_diffrn_ambient_environment      N~2~
_diffrn_detector                 'Hybrid Pixel Array Detector'
_diffrn_detector_area_resol_mean 10.0000
_diffrn_detector_type            HyPix
_diffrn_measured_fraction_theta_full 1.000
_diffrn_measured_fraction_theta_max 0.975
_diffrn_measurement_details      
;
List of Runs (angles in degrees, time in seconds):

  # Type    Start    End  Width  t~exp~   \w     \q     \k     \f   Frames
#--------------------------------------------------------------------------
  1  \w    -51.00 -19.00   0.50    0.36    --  -91.75  45.00-180.00   64
  2  \w    -51.00 -19.00   0.50    0.36    --  -91.75  45.00-150.00   64
  3  \w    -51.00 -19.00   0.50    0.36    --  -91.75  45.00-120.00   64
  4  \w    -51.00 -19.00   0.50    0.36    --  -91.75  45.00 -90.00   64
  5  \w    -51.00 -19.00   0.50    0.36    --  -91.75  45.00 -60.00   64
  6  \w    -51.00 -19.00   0.50    0.36    --  -91.75  45.00 -30.00   64
  7  \w    -51.00 -19.00   0.50    0.36    --  -91.75  45.00  30.00   64
  8  \w    -51.00 -19.00   0.50    0.36    --  -91.75  45.00  60.00   64
  9  \w    -51.00 -19.00   0.50    0.36    --  -91.75  45.00  90.00   64
 10  \w    -30.00  29.00   0.50    0.09    --  -46.89  19.00  30.00  118
 11  \w    -43.00  27.00   0.50    0.09    --  -46.89  37.00  60.00  140
 12  \w     27.00  88.00   0.50    0.09    --   46.89-115.00   4.00  122
 13  \w     34.00  94.00   0.50    0.09    --   46.89-125.00 120.00  120
 14  \w     37.00 112.00   0.50    0.36    --  106.92-125.00 -60.00  150
 15  \w     55.00 140.00   0.50    0.36    --  106.92-166.00-141.00  170
 16  \w     37.00 112.00   0.50    0.36    --  106.92-125.00-180.00  150
 17  \w     55.00 122.00   0.50    0.09    --   46.89-166.00-141.00  134
 18  \w     37.00 112.00   0.50    0.36    --  106.92-125.00 -30.00  150
 19  \w     38.00 109.00   0.50    0.36    --  106.92-115.00   4.00  142
 20  \w     37.00 112.00   0.50    0.36    --  106.92-125.00 120.00  150
 21  \w     36.00 106.00   0.50    0.36    --  106.92-102.00 129.76  140
 22  \w     37.00 112.00   0.50    0.36    --  106.92-125.00  30.00  150
 23  \w     34.00 106.00   0.50    0.36    --  106.92 -94.00  30.00  144
 24  \w     34.00 106.00   0.50    0.36    --  106.92 -94.00-180.00  144
 25  \w     34.00 101.00   0.50    0.36    --  106.92 -77.00-180.00  134
 26  \w     34.00  71.00   0.50    0.36    --  106.92 -61.00 -90.00   74
 27  \w     34.00 101.00   0.50    0.36    --  106.92 -77.00  30.00  134
 28  \w     34.00  71.00   0.50    0.36    --  106.92 -61.00  90.00   74
 29  \w     83.00 119.00   0.50    0.09    --   46.89  57.00  60.00   72
 30  \w     69.00 154.00   0.50    0.36    --  106.92 166.00-119.00  170
 31  \w    101.00 178.00   0.50    0.36    --  106.92  77.00-180.00  154
 32  \w     69.00 119.00   0.50    0.09    --   46.89 166.00-119.00  100
 33  \w    101.00 176.00   0.50    0.36    --  106.92 115.00  94.00  150
 34  \w    -83.00 -23.00   0.50    0.36    --  -91.75 115.00  94.00  120
 35  \w    -82.00  -6.00   0.50    0.09    --  -46.89 115.00  94.00  152
 36  \w   -114.00 -33.00   0.50    0.09    --  -46.89 166.00-119.00  162
 37  \w   -114.00 -33.00   0.50    0.36    --  -91.75 166.00-119.00  162
 38  \w   -119.00 -31.00   0.50    0.09    --  -46.89 -53.00 -44.10  176
 39  \w   -119.00 -83.00   0.50    0.09    --  -46.89 -57.00 -90.00   72
 40  \w   -119.00 -83.00   0.50    0.09    --  -46.89 -57.00-120.00   72
 41  \w   -119.00 -83.00   0.50    0.09    --  -46.89 -57.00  90.00   72
 42  \w   -119.00 -83.00   0.50    0.09    --  -46.89 -57.00 120.00   72
 43  \w   -119.00 -83.00   0.50    0.09    --  -46.89 -57.00 150.00   72
 44  \w   -167.00 -74.00   0.50    0.36    --  -91.75 -15.00  60.00  186
 45  \w   -164.00 -77.00   0.50    0.36    --  -91.75 -48.00  17.13  174
 46  \w   -164.00 -91.00   0.50    0.36    --  -91.75 -61.00 -60.00  146
 47  \w   -164.00 -91.00   0.50    0.36    --  -91.75 -61.00 -90.00  146
 48  \w   -164.00 -77.00   0.50    0.36    --  -91.75 -50.00-153.28  174
 49  \w   -164.00-100.00   0.50    0.36    --  -91.75 -94.00 -30.00  128
 50  \w   -161.00 -80.00   0.50    0.36    --  -91.75-115.00   4.00  162
 51  \w   -119.00 -47.00   0.50    0.09    --  -46.89-166.00-141.00  144
 52  \w   -137.00 -47.00   0.50    0.36    --  -91.75-166.00-141.00  180
;
_diffrn_measurement_device       'four-circle diffractometer'
_diffrn_measurement_device_type  'XtaLAB Synergy, Dualflex, HyPix'
_diffrn_measurement_method       '\w scans'
_diffrn_orient_matrix_type       
'CrysAlisPro convention (1999,Acta A55,543-557)'
_diffrn_orient_matrix_UB_11      0.0609446000
_diffrn_orient_matrix_UB_12      0.0465715000
_diffrn_orient_matrix_UB_13      0.0607833000
_diffrn_orient_matrix_UB_21      -0.0690658000
_diffrn_orient_matrix_UB_22      0.0550065000
_diffrn_orient_matrix_UB_23      -0.0421976000
_diffrn_orient_matrix_UB_31      -0.0816160000
_diffrn_orient_matrix_UB_32      -0.0118094000
_diffrn_orient_matrix_UB_33      0.0428473000
_diffrn_radiation_monochromator  mirror
_diffrn_radiation_probe          x-ray
_diffrn_radiation_type           'Cu K\a'
_diffrn_radiation_wavelength     1.54184
_diffrn_source                   'micro-focus sealed X-ray tube'
_diffrn_source_type              'PhotonJet (Cu) X-ray Source'
_reflns_Friedel_coverage         0.900
_reflns_Friedel_fraction_full    0.996
_reflns_Friedel_fraction_max     0.929
_reflns_number_gt                19374
_reflns_number_total             20089
_reflns_special_details          
;
 Reflections were merged by SHELXL according to the crystal
 class for the calculation of statistics and refinement.
 
 Structure factors included contributions from the .fab file.
 
 _reflns_Friedel_fraction is defined as the number of unique
 Friedel pairs measured divided by the number that would be
 possible theoretically, ignoring centric projections and
 systematic absences. Completness statistics refer to single and
 composite reflections containing twin component 1 only.
;
_reflns_threshold_expression     'I > 2\s(I)'
_computing_cell_refinement       'CrysAlisPro 1.171.42.102a (Rigaku OD, 2023)'
_computing_data_collection       'CrysAlisPro 1.171.42.102a (Rigaku OD, 2023)'
_computing_data_reduction        'CrysAlisPro 1.171.42.102a (Rigaku OD, 2023)'
_computing_molecular_graphics    'Olex2 1.5-ac5-024 (Dolomanov et al., 2009)'
_computing_publication_material  'Olex2 1.5-ac5-024 (Dolomanov et al., 2009)'
_computing_structure_refinement  'SHELXL 2018/3 (Sheldrick, 2015)'
_computing_structure_solution    'SHELXT 2018/2 (Sheldrick, 2018)'
_refine_diff_density_max         0.772
_refine_diff_density_min         -0.278
_refine_diff_density_rms         0.056
_refine_ls_abs_structure_details 
;
 Refined as an inversion twin.
;
_refine_ls_abs_structure_Flack   0.14(10)
_refine_ls_extinction_coef       .
_refine_ls_extinction_method     none
_refine_ls_goodness_of_fit_ref   1.031
_refine_ls_hydrogen_treatment    mixed
_refine_ls_matrix_type           full
_refine_ls_number_parameters     1401
_refine_ls_number_reflns         20089
_refine_ls_number_restraints     2
_refine_ls_R_factor_all          0.0391
_refine_ls_R_factor_gt           0.0377
_refine_ls_restrained_S_all      1.034
_refine_ls_shift/su_max          0.004
_refine_ls_shift/su_mean         0.000
_refine_ls_structure_factor_coef Fsqd
_refine_ls_weighting_details     
'w=1/[\s^2^(Fo^2^)+(0.0552P)^2^+2.5221P] where P=(Fo^2^+2Fc^2^)/3'
_refine_ls_weighting_scheme      calc
_refine_ls_wR_factor_gt          0.0973
_refine_ls_wR_factor_ref         0.0986
_refine_special_details          'Refined as a 2-component inversion twin.,Twin'
_olex2_refinement_description    
;
1. Twinned data refinement
 Scales: 0.86(10)
 0.14(10)
2. Fixed Uiso
 At 1.2 times of:
  All C(H) groups, All C(H,H) groups, All N(H) groups, All N(H,H,H) groups
 At 1.5 times of:
  All C(H,H,H) groups, All O(H) groups, All O(H,H) groups
3. Restrained distances
 HE-O31
 0.95 with sigma of 0.02
4.a Free rotating group:
 O30(H,HA), O24(HB,HC), O31(HD,HE), O32(HG,HH), O36(HI,HJ), O37(HK,HL), O28(HM,
 HN), O38(HO,HP), O49(HQ,HR), O26(HS,HT), O35(HU,HV), O40(HW,HX), O39(HY,HZ),
 O25(H1,H4), O50(H5,H6), O27(H10,H11), O33(H12,H13), O34(H22,H23), O29(H24)
4.b Ternary CH refined with riding coordinates:
 C39(H39), C8(H8), C9(H9), C3(H3), C14(H14), C32(H32), C62(H25), C26(H26),
 C44(H44), C45(H45), C33(H33), C2(H2), C27(H27), C58(H30), C56(H31), C15(H15),
 C21(H21), C38(H38), C20(H20)
4.c Secondary CH2 refined with riding coordinates:
 C47(H47A,H47B), C12(H12A,H12B), C17(H17A,H17B), C36(H36A,H36B), C23(H23A,
 H23B), C57(H28,H29), C18(H18A,H18B), C6(H6A,H6B), C41(H41A,H41B), C42(H42A,
 H42B), C29(H29A,H29B), C24(H24A,H24B), C35(H35A,H35B), C30(H30A,H30B),
 C11(H11A,H11B), C63(H35,H36), C5(H5A,H5B), C48(H48A,H48B), C52(H40,H41),
 C54(H43,H46), C50(H47,H48)
4.d Aromatic/amide H refined with riding coordinates:
 N34(H7), N33(H19), C68(H34), C69(H37), C65(H42), C66(H49)
4.e Idealised Me refined as rotating group:
 N37(H16,H17,H18), C60(H50,H51,H52), C59(H53,H54,H55)
4.f Idealised tetrahedral OH refined as rotating group:
 O23(HF)
;
_atom_sites_solution_hydrogens   mixed
_atom_sites_solution_primary     dual
_atom_sites_solution_secondary   ?
loop_
_atom_site_label
_atom_site_type_symbol
_atom_site_fract_x
_atom_site_fract_y
_atom_site_fract_z
_atom_site_U_iso_or_equiv
_atom_site_adp_type
_atom_site_occupancy
_atom_site_site_symmetry_order
_atom_site_calc_flag
_atom_site_refinement_flags_posn
_atom_site_refinement_flags_adp
_atom_site_refinement_flags_occupancy
_atom_site_disorder_assembly
_atom_site_disorder_group
O16 O 0.65819(16) 0.99023(10) 1.00124(11) 0.0173(4) Uani 1 1 d . . . . .
O1 O 0.22011(16) 0.76154(10) 0.91948(11) 0.0168(4) Uani 1 1 d . . . . .
O14 O 0.90233(16) 0.96514(10) 1.14863(11) 0.0165(4) Uani 1 1 d . . . . .
O12 O 1.04044(17) 0.85379(10) 1.09981(12) 0.0187(4) Uani 1 1 d . . . . .
O4 O 0.42284(16) 0.84232(10) 0.59879(12) 0.0201(4) Uani 1 1 d . . . . .
O2 O 0.46445(17) 0.94492(10) 0.77614(11) 0.0187(4) Uani 1 1 d . . . . .
O10 O 0.98659(16) 0.75221(10) 0.91331(12) 0.0202(4) Uani 1 1 d . . . . .
O5 O 0.41567(16) 0.52458(10) 0.70716(11) 0.0190(4) Uani 1 1 d . . . . .
O15 O 0.37306(16) 0.81499(10) 1.12588(12) 0.0192(4) Uani 1 1 d . . . . .
O6 O 0.59331(17) 0.73722(10) 0.56147(12) 0.0198(4) Uani 1 1 d . . . . .
O9 O 0.82051(16) 0.52415(10) 1.02583(11) 0.0181(4) Uani 1 1 d . . . . .
O7 O 0.66585(16) 0.46685(11) 0.81458(12) 0.0203(4) Uani 1 1 d . . . . .
O8 O 0.83902(17) 0.70235(10) 0.69884(12) 0.0194(4) Uani 1 1 d . . . . .
O11 O 0.82329(17) 0.63224(10) 1.21024(12) 0.0208(4) Uani 1 1 d . . . . .
O3 O 0.21699(16) 0.64048(10) 0.74858(11) 0.0163(4) Uani 1 1 d . . . . .
O22 O 0.34196(17) 0.37758(11) 0.11530(12) 0.0234(5) Uani 1 1 d . . . . .
O13 O 0.64418(17) 0.75577(10) 1.23481(12) 0.0206(4) Uani 1 1 d . . . . .
O21 O 0.19461(17) 0.37581(11) 0.24250(12) 0.0233(5) Uani 1 1 d . . . . .
O30 O 0.24927(19) 0.48454(12) 0.52017(14) 0.0270(5) Uani 1 1 d G . . . .
H H 0.289533 0.482596 0.490997 0.040 Uiso 1 1 d G U . . .
HA H 0.186436 0.494565 0.491076 0.040 Uiso 1 1 d G U . . .
O24 O 0.26990(18) 0.63475(10) 0.90438(12) 0.0218(4) Uani 1 1 d G . . . .
HB H 0.248705 0.672385 0.912750 0.033 Uiso 1 1 d G U . . .
HC H 0.268265 0.635546 0.857956 0.033 Uiso 1 1 d G U . . .
O31 O -0.01650(17) 0.36473(11) 0.15815(13) 0.0237(5) Uani 1 1 d DG . . . .
HD H 0.042685 0.371833 0.193166 0.036 Uiso 1 1 d G U . . .
HE H -0.030429 0.342018 0.128267 0.036 Uiso 1 1 d DG U . . .
O23 O 0.51860(18) 0.10769(10) 0.02157(13) 0.0243(5) Uani 1 1 d . . . . .
HF H 0.582822 0.117908 0.040665 0.036 Uiso 1 1 calc R U . . .
O18 O 0.76371(18) 0.66427(11) 0.42365(13) 0.0250(5) Uani 1 1 d . . . . .
O32 O 0.06152(19) 0.46319(11) 0.08943(13) 0.0249(5) Uani 1 1 d G . . . .
HG H 0.123348 0.466956 0.122808 0.037 Uiso 1 1 d G U . . .
HH H 0.026040 0.437324 0.109163 0.037 Uiso 1 1 d G U . . .
O36 O 0.60306(19) 0.60914(12) 0.18844(13) 0.0260(5) Uani 1 1 d G . . . .
HI H 0.663278 0.628606 0.193451 0.039 Uiso 1 1 d G U . . .
HJ H 0.555409 0.639135 0.178514 0.039 Uiso 1 1 d G U . . .
O37 O 0.4163(2) 0.68546(12) 0.15452(14) 0.0298(5) Uani 1 1 d G . . . .
HK H 0.413217 0.724287 0.138360 0.045 Uiso 1 1 d G U . . .
HL H 0.387441 0.687127 0.190484 0.045 Uiso 1 1 d G U . . .
O28 O 0.52809(18) 0.80647(12) 0.43102(13) 0.0258(5) Uani 1 1 d G . . . .
HM H 0.545642 0.776703 0.405001 0.039 Uiso 1 1 d G U . . .
HN H 0.539990 0.790163 0.475131 0.039 Uiso 1 1 d G U . . .
O17 O 0.92557(18) 0.62104(11) 0.44654(13) 0.0258(5) Uani 1 1 d . . . . .
O20 O 0.37620(19) 0.50051(12) 0.43204(13) 0.0278(5) Uani 1 1 d . . . . .
O19 O 0.6391(2) 0.51868(13) 0.43694(13) 0.0295(5) Uani 1 1 d . . . . .
O38 O 0.3028(2) 0.37416(12) 0.59493(13) 0.0293(5) Uani 1 1 d G . . . .
HO H 0.288534 0.419775 0.571956 0.044 Uiso 1 1 d G U . . .
HP H 0.355236 0.356706 0.584768 0.044 Uiso 1 1 d G U . . .
O49 O 0.56603(18) 0.70740(12) 0.34572(13) 0.0271(5) Uani 1 1 d G . . . .
HQ H 0.624464 0.687816 0.369766 0.041 Uiso 1 1 d G U . . .
HR H 0.578872 0.721879 0.306022 0.041 Uiso 1 1 d G U . . .
O26 O 0.99672(19) 0.66842(13) 0.58835(14) 0.0327(5) Uani 1 1 d G . . . .
HS H 0.972024 0.660442 0.541080 0.049 Uiso 1 1 d G U . . .
HT H 0.959830 0.700820 0.595267 0.049 Uiso 1 1 d G U . . .
O35 O 0.29177(19) 0.59141(12) 0.07818(15) 0.0292(5) Uani 1 1 d G . . . .
HU H 0.333135 0.622413 0.099750 0.044 Uiso 1 1 d G U . . .
HV H 0.323048 0.569644 0.051347 0.044 Uiso 1 1 d G U . . .
N26 N 0.66344(19) 0.86455(12) 1.23689(13) 0.0151(5) Uani 1 1 d . . . . .
N10 N 0.51982(19) 0.53888(12) 0.62840(13) 0.0169(5) Uani 1 1 d . . . . .
O40 O 0.1584(2) 0.28409(13) 0.53190(14) 0.0342(6) Uani 1 1 d G . . . .
HW H 0.179644 0.248596 0.543302 0.051 Uiso 1 1 d G U . . .
HX H 0.212555 0.314564 0.552380 0.051 Uiso 1 1 d G U . . .
N7 N 0.28526(19) 0.82386(12) 0.64983(13) 0.0156(5) Uani 1 1 d . . . . .
N2 N 0.26789(19) 0.86648(12) 0.92005(13) 0.0154(5) Uani 1 1 d . . . . .
N5 N 0.19814(19) 0.74437(12) 0.70666(13) 0.0152(5) Uani 1 1 d . . . . .
N32 N 0.48412(19) 0.96000(12) 0.99199(13) 0.0157(5) Uani 1 1 d . . . . .
N6 N 0.24755(19) 0.67125(12) 0.63884(13) 0.0155(5) Uani 1 1 d . . . . .
O39 O 0.0880(2) 0.29492(13) 0.37995(14) 0.0338(6) Uani 1 1 d G . . . .
HY H 0.125544 0.292652 0.426453 0.051 Uiso 1 1 d G U . . .
HZ H 0.121240 0.275007 0.352879 0.051 Uiso 1 1 d G U . . .
N16 N 0.88769(19) 0.61381(12) 0.77364(13) 0.0167(5) Uani 1 1 d . . . . .
O25 O 1.0351(2) 0.56354(13) 0.67664(14) 0.0310(5) Uani 1 1 d G . . . .
H1 H 1.014833 0.595520 0.646600 0.046 Uiso 1 1 d G U . . .
H4 H 1.097216 0.574721 0.705836 0.046 Uiso 1 1 d G U . . .
O50 O 1.0301(2) 0.50383(13) 0.46270(15) 0.0327(5) Uani 1 1 d G . . . .
H5 H 1.004421 0.490383 0.497537 0.049 Uiso 1 1 d G U . . .
H6 H 1.003208 0.533820 0.453338 0.049 Uiso 1 1 d G U . . .
N18 N 0.95820(19) 0.59726(12) 1.05631(13) 0.0161(5) Uani 1 1 d . . . . .
N27 N 0.91582(19) 0.89323(12) 1.24340(14) 0.0164(5) Uani 1 1 d . . . . .
N36 N 0.23582(19) 0.29838(12) 0.13501(13) 0.0157(5) Uani 1 1 d . . . . .
N15 N 0.77023(19) 0.60249(12) 0.66176(13) 0.0157(5) Uani 1 1 d . . . . .
N35 N 0.3561(2) 0.35589(12) 0.32295(14) 0.0169(5) Uani 1 1 d . . . . .
N29 N 0.49764(19) 0.89614(11) 1.14940(13) 0.0146(5) Uani 1 1 d . . . . .
N31 N 0.60244(19) 0.97246(12) 1.10424(13) 0.0148(5) Uani 1 1 d . . . . .
N1 N 0.22240(18) 0.81475(12) 0.81195(13) 0.0150(5) Uani 1 1 d . . . . .
N34 N 0.4387(2) 0.47809(12) 0.33519(14) 0.0187(5) Uani 1 1 d . . . . .
H7 H 0.444498 0.449138 0.302990 0.022 Uiso 1 1 calc R U . . .
O27 O 0.9819(2) 0.45847(13) 0.58628(15) 0.0326(5) Uani 1 1 d G . . . .
H10 H 0.912946 0.457802 0.577606 0.049 Uiso 1 1 d G U . . .
H11 H 1.003504 0.489311 0.617760 0.049 Uiso 1 1 d G U . . .
O33 O 0.2688(2) 0.49377(13) 0.16909(15) 0.0339(5) Uani 1 1 d G . . . .
H12 H 0.285182 0.528448 0.150040 0.051 Uiso 1 1 d G U . . .
H13 H 0.310689 0.465118 0.159474 0.051 Uiso 1 1 d G U . . .
N8 N 0.32123(19) 0.75131(12) 0.57506(13) 0.0160(5) Uani 1 1 d . . . . .
N19 N 0.98361(19) 0.64322(12) 0.89982(13) 0.0164(5) Uani 1 1 d . . . . .
N30 N 0.36658(19) 0.89712(12) 1.04407(13) 0.0153(5) Uani 1 1 d . . . . .
N23 N 1.0480(2) 0.74494(12) 1.12157(14) 0.0177(5) Uani 1 1 d . . . . .
N9 N 0.37491(19) 0.59888(12) 0.61234(13) 0.0153(5) Uani 1 1 d . . . . .
N24 N 1.01510(19) 0.80980(12) 1.20573(14) 0.0160(5) Uani 1 1 d . . . . .
N28 N 0.76637(19) 0.94850(12) 1.20104(13) 0.0156(5) Uani 1 1 d . . . . .
N37 N 0.1606(2) 0.41165(12) -0.00324(14) 0.0171(5) Uani 1 1 d . . . . .
H16 H 0.119595 0.415446 -0.051304 0.021 Uiso 1 1 calc R U . . .
H17 H 0.218841 0.437184 0.004838 0.021 Uiso 1 1 calc R U . . .
H18 H 0.121795 0.423306 0.027448 0.021 Uiso 1 1 calc R U . . .
N20 N 1.0442(2) 0.68413(12) 1.01264(14) 0.0175(5) Uani 1 1 d . . . . .
N3 N 0.37726(19) 0.93333(12) 0.86655(13) 0.0168(5) Uani 1 1 d . . . . .
N14 N 0.82245(19) 0.51865(12) 0.81922(13) 0.0165(5) Uani 1 1 d . . . . .
N33 N 0.6679(2) 0.56220(13) 0.33458(15) 0.0223(5) Uani 1 1 d . . . . .
H19 H 0.638687 0.576143 0.289098 0.027 Uiso 1 1 calc R U . . .
N13 N 0.69525(19) 0.51238(12) 0.71108(13) 0.0167(5) Uani 1 1 d . . . . .
N12 N 0.59548(19) 0.62860(12) 0.57998(14) 0.0172(5) Uani 1 1 d . . . . .
N21 N 0.96779(19) 0.65644(12) 1.16859(14) 0.0177(5) Uani 1 1 d . . . . .
N25 N 0.80943(19) 0.80492(12) 1.26784(13) 0.0169(5) Uani 1 1 d . . . . .
N17 N 0.91863(19) 0.54950(12) 0.94602(13) 0.0161(5) Uani 1 1 d . . . . .
N11 N 0.43929(19) 0.67724(12) 0.53981(14) 0.0163(5) Uani 1 1 d . . . . .
N4 N 0.2994(2) 0.89646(12) 0.75223(13) 0.0183(5) Uani 1 1 d . . . . .
N22 N 0.9260(2) 0.72257(12) 1.24698(14) 0.0183(5) Uani 1 1 d . . . . .
O34 O 1.0114(3) 0.42303(15) 0.34013(17) 0.0483(8) Uani 1 1 d G . . . .
H22 H 1.007494 0.441233 0.380680 0.072 Uiso 1 1 d G U . . .
H23 H 1.031887 0.384473 0.353591 0.072 Uiso 1 1 d G U . . .
C7 C 0.2212(2) 0.68134(14) 0.70275(15) 0.0145(5) Uani 1 1 d . . . . .
C40 C 0.8645(2) 0.93805(13) 1.19311(15) 0.0144(5) Uani 1 1 d . . . . .
C43 C 0.4094(2) 0.86424(13) 1.10816(15) 0.0141(5) Uani 1 1 d . . . . .
C46 C 0.5884(2) 0.97588(13) 1.02916(16) 0.0148(5) Uani 1 1 d . . . . .
C61 C 0.2653(2) 0.34142(14) 0.09312(17) 0.0163(5) Uani 1 1 d . . . . .
C1 C 0.2359(2) 0.80919(14) 0.88713(15) 0.0141(5) Uani 1 1 d . . . . .
C28 C 1.0041(2) 0.69853(14) 0.93974(16) 0.0154(5) Uani 1 1 d . . . . .
C4 C 0.3897(2) 0.92703(14) 0.79622(15) 0.0158(5) Uani 1 1 d . . . . .
C34 C 1.0356(2) 0.80770(14) 1.13864(16) 0.0161(5) Uani 1 1 d . . . . .
C39 C 0.8502(2) 0.86896(13) 1.28719(15) 0.0148(5) Uani 1 1 d . . . . .
H39 H 0.886148 0.873532 1.341675 0.018 Uiso 1 1 calc R U . . .
C47 C 0.2632(2) 0.88134(14) 0.99368(15) 0.0159(5) Uani 1 1 d . . . . .
H47A H 0.233729 0.844485 1.013575 0.019 Uiso 1 1 calc R U . . .
H47B H 0.214064 0.917538 0.990768 0.019 Uiso 1 1 calc R U . . .
C10 C 0.3514(2) 0.80960(14) 0.60754(15) 0.0161(5) Uani 1 1 d . . . . .
C19 C 0.7214(2) 0.49625(14) 0.78509(16) 0.0153(5) Uani 1 1 d . . . . .
C13 C 0.4350(2) 0.55120(14) 0.65513(16) 0.0163(5) Uani 1 1 d . . . . .
C8 C 0.2272(2) 0.72630(14) 0.59117(15) 0.0150(5) Uani 1 1 d . . . . .
H8 H 0.167253 0.718854 0.544803 0.018 Uiso 1 1 calc R U . . .
C12 C 0.3623(2) 0.72723(14) 0.51694(16) 0.0170(5) Uani 1 1 d . . . . .
H12A H 0.301620 0.711464 0.475764 0.020 Uiso 1 1 calc R U . . .
H12B H 0.395485 0.762700 0.497428 0.020 Uiso 1 1 calc R U . . .
C9 C 0.1995(2) 0.77846(14) 0.64014(15) 0.0153(5) Uani 1 1 d . . . . .
H9 H 0.128493 0.798132 0.615183 0.018 Uiso 1 1 calc R U . . .
C17 C 0.5978(2) 0.49013(14) 0.65804(16) 0.0160(5) Uani 1 1 d . . . . .
H17A H 0.616110 0.469366 0.616348 0.019 Uiso 1 1 calc R U . . .
H17B H 0.565067 0.457641 0.682354 0.019 Uiso 1 1 calc R U . . .
C37 C 0.6997(2) 0.80357(14) 1.24514(15) 0.0161(5) Uani 1 1 d . . . . .
C51 C 0.6049(3) 0.53932(15) 0.37290(17) 0.0216(6) Uani 1 1 d . . . . .
C25 C 0.8915(2) 0.55330(14) 1.01140(16) 0.0158(5) Uani 1 1 d . . . . .
C3 C 0.2700(2) 0.91528(13) 0.86671(15) 0.0151(5) Uani 1 1 d . . . . .
H3 H 0.226316 0.952959 0.871602 0.018 Uiso 1 1 calc R U . . .
C31 C 0.8974(2) 0.66667(14) 1.20858(16) 0.0168(5) Uani 1 1 d . . . . .
C36 C 1.0197(2) 0.86861(14) 1.24638(16) 0.0159(5) Uani 1 1 d . . . . .
H36A H 1.061016 0.861480 1.298934 0.019 Uiso 1 1 calc R U . . .
H36B H 1.058223 0.900697 1.225809 0.019 Uiso 1 1 calc R U . . .
C49 C 0.8252(2) 0.62149(15) 0.41599(17) 0.0203(6) Uani 1 1 d . . . . .
C14 C 0.5185(2) 0.57684(13) 0.56451(15) 0.0145(5) Uani 1 1 d . . . . .
H14 H 0.523646 0.550243 0.521797 0.017 Uiso 1 1 calc R U . . .
C64 C 0.3254(2) 0.26859(14) -0.02677(16) 0.0174(6) Uani 1 1 d . . . . .
C22 C 0.8322(2) 0.64545(14) 0.70990(15) 0.0150(5) Uani 1 1 d . . . . .
C16 C 0.5473(2) 0.68641(14) 0.56130(15) 0.0161(5) Uani 1 1 d . . . . .
C32 C 1.0246(2) 0.74811(14) 1.24078(16) 0.0166(5) Uani 1 1 d . . . . .
H32 H 1.081726 0.747685 1.289605 0.020 Uiso 1 1 calc R U . . .
C67 C 0.4574(2) 0.16101(15) 0.00524(16) 0.0194(6) Uani 1 1 d . . . . .
O29 O 0.7681(3) 0.4399(2) 0.53817(18) 0.0598(10) Uani 1 1 d G . . . .
H24 H 0.727984 0.453093 0.495292 0.090 Uiso 1 1 d G U . . .
C23 C 0.8822(2) 0.49817(14) 0.89329(15) 0.0154(5) Uani 1 1 d . . . . .
H23A H 0.945041 0.473607 0.890169 0.018 Uiso 1 1 calc R U . . .
H23B H 0.836678 0.469406 0.912326 0.018 Uiso 1 1 calc R U . . .
C62 C 0.1958(2) 0.34439(14) 0.01204(16) 0.0165(6) Uani 1 1 d . . . . .
H25 H 0.132234 0.316171 0.004562 0.020 Uiso 1 1 calc R U . . .
C26 C 1.0435(2) 0.61650(14) 1.02697(16) 0.0163(5) Uani 1 1 d . . . . .
H26 H 1.114792 0.600658 1.057754 0.020 Uiso 1 1 calc R U . . .
C57 C 0.4081(2) 0.26530(14) 0.22677(16) 0.0175(6) Uani 1 1 d . . . . .
H28 H 0.451296 0.301313 0.218046 0.021 Uiso 1 1 calc R U . . .
H29 H 0.437462 0.252579 0.279444 0.021 Uiso 1 1 calc R U . . .
C18 C 0.7075(2) 0.61921(15) 0.58704(16) 0.0173(6) Uani 1 1 d . . . . .
H18A H 0.736630 0.658625 0.572106 0.021 Uiso 1 1 calc R U . . .
H18B H 0.714345 0.585155 0.552617 0.021 Uiso 1 1 calc R U . . .
C55 C 0.2773(2) 0.34460(14) 0.26010(16) 0.0158(5) Uani 1 1 d . . . . .
C6 C 0.2768(2) 0.88896(14) 0.67314(16) 0.0180(6) Uani 1 1 d . . . . .
H6A H 0.326927 0.915710 0.656046 0.022 Uiso 1 1 calc R U . . .
H6B H 0.203608 0.904545 0.648560 0.022 Uiso 1 1 calc R U . . .
C44 C 0.4191(2) 0.95763(13) 1.04341(15) 0.0140(5) Uani 1 1 d . . . . .
H44 H 0.368083 0.993996 1.035999 0.017 Uiso 1 1 calc R U . . .
C41 C 0.5523(2) 0.87953(14) 1.22563(16) 0.0165(5) Uani 1 1 d . . . . .
H41A H 0.547143 0.915380 1.258268 0.020 Uiso 1 1 calc R U . . .
H41B H 0.516452 0.842509 1.240015 0.020 Uiso 1 1 calc R U . . .
C42 C 0.6958(2) 0.99702(13) 1.15924(15) 0.0149(5) Uani 1 1 d . . . . .
H42A H 0.672351 1.024224 1.194246 0.018 Uiso 1 1 calc R U . . .
H42B H 0.736228 1.024010 1.134027 0.018 Uiso 1 1 calc R U . . .
C29 C 0.9768(3) 0.59482(14) 1.13657(16) 0.0180(6) Uani 1 1 d . . . . .
H29A H 0.924479 0.565500 1.147558 0.022 Uiso 1 1 calc R U . . .
H29B H 1.049076 0.577573 1.160344 0.022 Uiso 1 1 calc R U . . .
C45 C 0.5036(2) 0.95930(13) 1.12071(16) 0.0145(5) Uani 1 1 d . . . . .
H45 H 0.486918 0.992595 1.153381 0.017 Uiso 1 1 calc R U . . .
C24 C 0.9829(2) 0.64151(15) 0.82295(16) 0.0180(6) Uani 1 1 d . . . . .
H24A H 0.990406 0.685315 0.806321 0.022 Uiso 1 1 calc R U . . .
H24B H 1.045595 0.617001 0.819375 0.022 Uiso 1 1 calc R U . . .
C33 C 1.0521(2) 0.70335(14) 1.18389(16) 0.0170(6) Uani 1 1 d . . . . .
H33 H 1.124137 0.683614 1.204547 0.020 Uiso 1 1 calc R U . . .
C2 C 0.2241(2) 0.88167(14) 0.79117(15) 0.0160(5) Uani 1 1 d . . . . .
H2 H 0.150981 0.897493 0.764166 0.019 Uiso 1 1 calc R U . . .
C35 C 0.8708(2) 0.74805(14) 1.29611(16) 0.0180(6) Uani 1 1 d . . . . .
H35A H 0.923684 0.758005 1.344399 0.022 Uiso 1 1 calc R U . . .
H35B H 0.821967 0.715275 1.305030 0.022 Uiso 1 1 calc R U . . .
C27 C 1.0098(2) 0.58778(14) 0.94740(16) 0.0157(5) Uani 1 1 d . . . . .
H27 H 1.068347 0.562194 0.937569 0.019 Uiso 1 1 calc R U . . .
C58 C 0.4198(2) 0.20969(14) 0.17752(16) 0.0172(6) Uani 1 1 d . . . . .
H30 H 0.397183 0.224359 0.124720 0.021 Uiso 1 1 calc R U . . .
C56 C 0.2923(2) 0.28773(14) 0.21320(15) 0.0154(5) Uani 1 1 d . . . . .
H31 H 0.254451 0.251580 0.228783 0.018 Uiso 1 1 calc R U . . .
C68 C 0.5019(2) 0.22142(15) 0.00886(17) 0.0199(6) Uani 1 1 d . . . . .
H34 H 0.577164 0.226304 0.021597 0.024 Uiso 1 1 calc R U . . .
C15 C 0.4099(2) 0.61199(13) 0.54716(15) 0.0140(5) Uani 1 1 d . . . . .
H15 H 0.357606 0.595927 0.500560 0.017 Uiso 1 1 calc R U . . .
C21 C 0.7851(2) 0.53800(14) 0.69020(15) 0.0148(5) Uani 1 1 d . . . . .
H21 H 0.809009 0.508794 0.656481 0.018 Uiso 1 1 calc R U . . .
C30 C 1.1019(2) 0.72968(14) 1.06748(16) 0.0177(6) Uani 1 1 d . . . . .
H30A H 1.173386 0.712351 1.093394 0.021 Uiso 1 1 calc R U . . .
H30B H 1.112124 0.769042 1.041821 0.021 Uiso 1 1 calc R U . . .
C38 C 0.7477(2) 0.91065(14) 1.26084(15) 0.0148(5) Uani 1 1 d . . . . .
H38 H 0.738191 0.937882 1.301834 0.018 Uiso 1 1 calc R U . . .
C20 C 0.8718(2) 0.54601(14) 0.76662(15) 0.0150(5) Uani 1 1 d . . . . .
H20 H 0.939270 0.523425 0.767730 0.018 Uiso 1 1 calc R U . . .
C11 C 0.2651(2) 0.60875(13) 0.61262(16) 0.0143(5) Uani 1 1 d . . . . .
H11A H 0.216932 0.602825 0.561610 0.017 Uiso 1 1 calc R U . . .
H11B H 0.246600 0.576373 0.644750 0.017 Uiso 1 1 calc R U . . .
C53 C 0.3878(2) 0.46334(15) 0.38399(17) 0.0186(6) Uani 1 1 d . . . . .
C63 C 0.2565(2) 0.32719(14) -0.04426(16) 0.0186(6) Uani 1 1 d . . . . .
H35 H 0.203534 0.321481 -0.093622 0.022 Uiso 1 1 calc R U . . .
H36 H 0.302344 0.363560 -0.048001 0.022 Uiso 1 1 calc R U . . .
C69 C 0.4362(2) 0.27445(14) -0.00614(17) 0.0189(6) Uani 1 1 d . . . . .
H37 H 0.467335 0.315454 -0.002279 0.023 Uiso 1 1 calc R U . . .
C5 C 0.1523(2) 0.77051(14) 0.76147(16) 0.0150(5) Uani 1 1 d . . . . .
H5A H 0.134875 0.735325 0.790626 0.018 Uiso 1 1 calc R U . . .
H5B H 0.084839 0.792422 0.735520 0.018 Uiso 1 1 calc R U . . .
C48 C 0.4371(2) 0.98206(14) 0.91588(16) 0.0170(6) Uani 1 1 d . . . . .
H48A H 0.388959 1.018164 0.916156 0.020 Uiso 1 1 calc R U . . .
H48B H 0.494738 0.997635 0.896362 0.020 Uiso 1 1 calc R U . . .
C52 C 0.4854(3) 0.54011(15) 0.33272(18) 0.0231(6) Uani 1 1 d . . . . .
H40 H 0.450014 0.571671 0.356366 0.028 Uiso 1 1 calc R U . . .
H41 H 0.473509 0.552858 0.280366 0.028 Uiso 1 1 calc R U . . .
C65 C 0.2813(2) 0.20784(15) -0.03201(16) 0.0196(6) Uani 1 1 d . . . . .
H42 H 0.205946 0.202905 -0.046773 0.024 Uiso 1 1 calc R U . . .
C54 C 0.3414(2) 0.39733(15) 0.38061(16) 0.0188(6) Uani 1 1 d . . . . .
H43 H 0.373496 0.376574 0.429197 0.023 Uiso 1 1 calc R U . . .
H46 H 0.263796 0.401331 0.373719 0.023 Uiso 1 1 calc R U . . .
C50 C 0.7821(3) 0.56462(16) 0.36571(19) 0.0231(6) Uani 1 1 d . . . . .
H47 H 0.814447 0.564961 0.324463 0.028 Uiso 1 1 calc R U . . .
H48 H 0.805971 0.525366 0.394646 0.028 Uiso 1 1 calc R U . . .
C66 C 0.3463(3) 0.15461(15) -0.01592(17) 0.0219(6) Uani 1 1 d . . . . .
H49 H 0.315190 0.113637 -0.019306 0.026 Uiso 1 1 calc R U . . .
C60 C 0.3499(3) 0.15298(15) 0.18405(19) 0.0242(6) Uani 1 1 d . . . . .
H50 H 0.366605 0.140256 0.236225 0.036 Uiso 1 1 calc R U . . .
H51 H 0.364023 0.117493 0.154755 0.036 Uiso 1 1 calc R U . . .
H52 H 0.274479 0.164984 0.165348 0.036 Uiso 1 1 calc R U . . .
C59 C 0.5368(2) 0.18989(16) 0.19765(18) 0.0232(6) Uani 1 1 d . . . . .
H53 H 0.579762 0.225590 0.189463 0.035 Uiso 1 1 calc R U . . .
H54 H 0.544209 0.154085 0.166434 0.035 Uiso 1 1 calc R U . . .
H55 H 0.561480 0.177264 0.249982 0.035 Uiso 1 1 calc R U . . .
H56 H 0.174(4) 0.282(2) 0.116(2) 0.028 Uiso 1 1 d . U . . .
H57 H 0.418(4) 0.332(2) 0.335(2) 0.028 Uiso 1 1 d . U . . .

loop_
_atom_site_aniso_label
_atom_site_aniso_U_11
_atom_site_aniso_U_22
_atom_site_aniso_U_33
_atom_site_aniso_U_23
_atom_site_aniso_U_13
_atom_site_aniso_U_12
O16 0.0183(9) 0.0180(10) 0.0181(10) 0.0000(8) 0.0090(8) 0.0002(8)
O1 0.0195(9) 0.0157(10) 0.0165(10) 0.0000(8) 0.0073(8) 0.0000(8)
O14 0.0167(9) 0.0178(10) 0.0159(9) 0.0005(8) 0.0060(8) -0.0028(8)
O12 0.0211(10) 0.0147(10) 0.0189(10) 0.0010(8) 0.0037(8) -0.0018(8)
O4 0.0178(10) 0.0211(11) 0.0220(11) 0.0023(8) 0.0068(8) -0.0020(8)
O2 0.0202(10) 0.0216(11) 0.0160(10) 0.0008(8) 0.0082(8) -0.0019(8)
O10 0.0189(10) 0.0157(10) 0.0258(11) 0.0040(9) 0.0063(8) 0.0003(8)
O5 0.0199(10) 0.0210(10) 0.0182(10) 0.0013(8) 0.0089(8) -0.0003(8)
O15 0.0214(10) 0.0183(10) 0.0189(10) 0.0019(8) 0.0076(8) -0.0021(8)
O6 0.0221(10) 0.0176(10) 0.0204(10) 0.0010(8) 0.0075(8) -0.0039(8)
O9 0.0182(9) 0.0187(10) 0.0187(10) 0.0009(8) 0.0073(8) -0.0018(8)
O7 0.0178(10) 0.0249(11) 0.0198(10) 0.0039(9) 0.0079(8) -0.0016(8)
O8 0.0232(10) 0.0173(10) 0.0184(10) 0.0022(8) 0.0073(8) -0.0015(8)
O11 0.0215(10) 0.0194(10) 0.0233(11) 0.0019(9) 0.0092(9) -0.0013(9)
O3 0.0179(9) 0.0187(10) 0.0130(9) 0.0004(8) 0.0054(8) -0.0039(8)
O22 0.0221(10) 0.0221(11) 0.0216(11) 0.0034(9) -0.0003(8) -0.0097(9)
O13 0.0240(10) 0.0167(10) 0.0219(10) -0.0006(8) 0.0079(9) -0.0022(9)
O21 0.0218(10) 0.0251(11) 0.0213(10) -0.0049(9) 0.0038(8) 0.0042(9)
O30 0.0264(11) 0.0289(13) 0.0283(12) -0.0009(10) 0.0121(10) 0.0012(10)
O24 0.0292(11) 0.0178(10) 0.0170(10) 0.0013(8) 0.0046(9) 0.0008(9)
O31 0.0187(10) 0.0255(12) 0.0268(12) -0.0093(9) 0.0066(9) -0.0024(9)
O23 0.0233(11) 0.0161(10) 0.0302(12) -0.0025(9) 0.0031(9) 0.0033(9)
O18 0.0262(11) 0.0225(11) 0.0250(11) -0.0039(9) 0.0055(9) -0.0022(9)
O32 0.0289(11) 0.0255(12) 0.0213(11) 0.0009(9) 0.0088(9) 0.0048(9)
O36 0.0267(11) 0.0277(12) 0.0243(11) -0.0009(10) 0.0086(10) -0.0049(9)
O37 0.0334(12) 0.0230(12) 0.0327(13) 0.0026(10) 0.0093(10) -0.0047(10)
O28 0.0287(11) 0.0269(12) 0.0220(11) 0.0034(9) 0.0081(9) 0.0015(10)
O17 0.0215(10) 0.0279(12) 0.0269(12) -0.0034(9) 0.0056(9) -0.0022(9)
O20 0.0309(12) 0.0294(12) 0.0284(12) -0.0136(10) 0.0171(10) -0.0083(10)
O19 0.0330(12) 0.0348(13) 0.0208(11) -0.0016(10) 0.0083(10) -0.0069(11)
O38 0.0359(13) 0.0292(13) 0.0268(12) -0.0009(10) 0.0153(10) 0.0065(10)
O49 0.0257(11) 0.0326(13) 0.0240(11) 0.0030(10) 0.0090(9) -0.0007(10)
O26 0.0263(12) 0.0410(15) 0.0266(12) -0.0060(11) 0.0012(10) 0.0044(11)
O35 0.0243(11) 0.0299(13) 0.0385(14) -0.0130(11) 0.0169(10) -0.0044(10)
N26 0.0156(11) 0.0143(11) 0.0147(11) 0.0000(9) 0.0038(9) -0.0024(9)
N10 0.0166(11) 0.0194(12) 0.0148(11) 0.0033(9) 0.0052(9) 0.0026(10)
O40 0.0445(14) 0.0256(12) 0.0284(13) 0.0044(10) 0.0046(11) 0.0011(11)
N7 0.0198(11) 0.0154(12) 0.0131(11) -0.0004(9) 0.0073(9) -0.0015(9)
N2 0.0207(11) 0.0138(11) 0.0126(11) -0.0020(9) 0.0063(9) -0.0004(9)
N5 0.0186(11) 0.0152(11) 0.0122(11) 0.0002(9) 0.0052(9) -0.0010(9)
N32 0.0185(11) 0.0167(12) 0.0124(11) -0.0003(9) 0.0054(9) -0.0021(9)
N6 0.0175(11) 0.0152(12) 0.0151(11) -0.0019(9) 0.0067(9) -0.0007(9)
O39 0.0405(14) 0.0374(15) 0.0231(12) -0.0081(11) 0.0086(11) 0.0064(11)
N16 0.0153(11) 0.0196(12) 0.0143(11) 0.0023(9) 0.0031(9) -0.0026(9)
O25 0.0280(12) 0.0411(15) 0.0245(12) -0.0066(10) 0.0088(10) -0.0110(11)
O50 0.0334(13) 0.0313(14) 0.0355(14) -0.0032(11) 0.0137(11) 0.0046(11)
N18 0.0203(12) 0.0145(11) 0.0134(11) 0.0014(9) 0.0047(9) -0.0006(9)
N27 0.0160(11) 0.0152(12) 0.0174(11) 0.0016(9) 0.0040(9) 0.0001(9)
N36 0.0128(10) 0.0187(12) 0.0139(11) -0.0012(9) 0.0015(9) -0.0016(9)
N15 0.0178(11) 0.0139(11) 0.0147(11) 0.0033(9) 0.0038(9) -0.0015(9)
N35 0.0167(11) 0.0181(12) 0.0153(11) -0.0018(10) 0.0037(9) 0.0019(10)
N29 0.0169(11) 0.0149(12) 0.0124(11) 0.0000(9) 0.0048(9) -0.0020(9)
N31 0.0160(11) 0.0166(11) 0.0132(11) 0.0011(9) 0.0064(9) -0.0017(9)
N1 0.0160(11) 0.0165(12) 0.0132(11) -0.0023(9) 0.0051(9) -0.0030(9)
N34 0.0198(12) 0.0195(13) 0.0181(12) -0.0060(10) 0.0079(10) -0.0033(10)
O27 0.0321(13) 0.0310(13) 0.0357(14) -0.0009(11) 0.0115(11) 0.0016(10)
O33 0.0357(13) 0.0325(13) 0.0331(13) -0.0032(11) 0.0098(11) -0.0010(11)
N8 0.0181(11) 0.0143(11) 0.0177(11) -0.0005(9) 0.0086(9) -0.0009(9)
N19 0.0191(11) 0.0147(12) 0.0155(11) 0.0040(9) 0.0051(9) -0.0018(9)
N30 0.0174(11) 0.0149(12) 0.0130(11) -0.0010(9) 0.0037(9) -0.0030(9)
N23 0.0206(12) 0.0149(12) 0.0188(12) 0.0001(10) 0.0077(10) -0.0021(9)
N9 0.0155(11) 0.0166(12) 0.0141(11) 0.0029(9) 0.0047(9) 0.0003(9)
N24 0.0178(11) 0.0133(11) 0.0178(11) 0.0000(9) 0.0069(9) -0.0006(9)
N28 0.0169(11) 0.0163(11) 0.0143(11) 0.0041(9) 0.0059(9) 0.0006(9)
N37 0.0174(11) 0.0183(12) 0.0159(11) 0.0041(9) 0.0053(9) 0.0043(9)
N20 0.0219(12) 0.0147(12) 0.0167(12) 0.0004(9) 0.0070(10) -0.0021(9)
N3 0.0187(11) 0.0185(12) 0.0141(11) -0.0006(9) 0.0065(9) -0.0033(10)
N14 0.0150(11) 0.0215(12) 0.0138(11) -0.0011(10) 0.0057(9) -0.0005(9)
N33 0.0219(12) 0.0252(14) 0.0195(12) -0.0015(11) 0.0055(10) -0.0048(11)
N13 0.0160(11) 0.0198(12) 0.0139(11) 0.0033(9) 0.0038(9) -0.0024(9)
N12 0.0150(11) 0.0191(12) 0.0177(11) -0.0001(10) 0.0052(9) -0.0006(10)
N21 0.0197(11) 0.0151(12) 0.0195(12) -0.0028(10) 0.0076(10) -0.0036(10)
N25 0.0196(11) 0.0136(11) 0.0172(11) 0.0019(9) 0.0051(9) -0.0012(9)
N17 0.0175(11) 0.0166(12) 0.0144(11) 0.0007(9) 0.0052(9) -0.0014(9)
N11 0.0168(11) 0.0160(12) 0.0173(12) 0.0007(9) 0.0070(9) 0.0005(9)
N4 0.0219(12) 0.0199(13) 0.0130(11) -0.0023(9) 0.0049(10) -0.0067(10)
N22 0.0233(12) 0.0144(12) 0.0202(12) -0.0001(9) 0.0111(10) -0.0012(10)
O34 0.0611(19) 0.0355(16) 0.0346(15) -0.0083(12) -0.0067(14) 0.0118(14)
C7 0.0107(11) 0.0181(14) 0.0141(13) -0.0022(10) 0.0029(10) -0.0020(10)
C40 0.0149(12) 0.0147(13) 0.0135(12) -0.0036(10) 0.0044(10) -0.0015(10)
C43 0.0167(12) 0.0142(13) 0.0144(13) -0.0005(10) 0.0092(10) -0.0005(10)
C46 0.0178(13) 0.0104(12) 0.0174(13) 0.0000(10) 0.0073(11) 0.0025(10)
C61 0.0142(12) 0.0145(13) 0.0192(14) 0.0011(11) 0.0035(11) 0.0018(10)
C1 0.0104(11) 0.0171(13) 0.0154(13) -0.0015(11) 0.0047(10) 0.0008(10)
C28 0.0112(11) 0.0168(14) 0.0191(13) 0.0027(11) 0.0058(10) 0.0009(10)
C4 0.0188(13) 0.0142(13) 0.0142(13) -0.0003(11) 0.0045(11) -0.0009(11)
C34 0.0149(12) 0.0152(13) 0.0180(13) -0.0021(11) 0.0046(10) -0.0020(10)
C39 0.0166(12) 0.0134(13) 0.0137(13) -0.0005(10) 0.0035(10) 0.0004(11)
C47 0.0159(12) 0.0187(14) 0.0144(13) -0.0027(11) 0.0064(10) -0.0040(11)
C10 0.0176(13) 0.0184(14) 0.0111(12) 0.0003(11) 0.0023(10) 0.0001(11)
C19 0.0149(12) 0.0143(13) 0.0182(13) 0.0000(11) 0.0072(11) 0.0004(10)
C13 0.0177(13) 0.0158(13) 0.0153(13) -0.0021(11) 0.0046(11) -0.0025(11)
C8 0.0135(12) 0.0205(14) 0.0108(12) 0.0006(11) 0.0033(10) 0.0002(10)
C12 0.0214(13) 0.0167(14) 0.0147(13) 0.0045(11) 0.0082(11) 0.0028(11)
C9 0.0159(12) 0.0163(13) 0.0125(12) 0.0014(10) 0.0024(10) -0.0006(11)
C17 0.0136(12) 0.0126(13) 0.0203(14) -0.0010(11) 0.0027(11) -0.0010(10)
C37 0.0226(14) 0.0160(13) 0.0122(12) 0.0013(10) 0.0087(11) -0.0008(11)
C51 0.0261(15) 0.0202(15) 0.0197(14) -0.0063(12) 0.0088(12) -0.0041(12)
C25 0.0185(13) 0.0141(13) 0.0154(13) 0.0015(10) 0.0057(11) 0.0022(11)
C3 0.0187(13) 0.0138(13) 0.0139(13) -0.0001(10) 0.0066(10) 0.0000(10)
C31 0.0191(13) 0.0149(13) 0.0157(13) 0.0042(11) 0.0042(11) 0.0005(11)
C36 0.0146(12) 0.0152(13) 0.0164(13) -0.0032(11) 0.0023(10) -0.0020(10)
C49 0.0219(14) 0.0222(15) 0.0176(14) 0.0011(12) 0.0073(12) -0.0047(12)
C14 0.0155(12) 0.0147(13) 0.0130(13) -0.0007(10) 0.0037(10) -0.0006(10)
C64 0.0222(14) 0.0178(14) 0.0124(13) 0.0007(11) 0.0055(11) 0.0009(11)
C22 0.0153(12) 0.0204(14) 0.0122(12) 0.0004(11) 0.0086(10) -0.0006(11)
C16 0.0202(13) 0.0200(14) 0.0096(12) 0.0002(10) 0.0064(10) -0.0016(11)
C32 0.0175(13) 0.0146(13) 0.0169(13) 0.0010(11) 0.0039(11) -0.0005(11)
C67 0.0249(14) 0.0170(14) 0.0153(13) -0.0018(11) 0.0047(11) 0.0027(12)
O29 0.0402(16) 0.092(3) 0.0366(16) 0.0229(17) -0.0057(13) -0.0249(18)
C23 0.0181(12) 0.0149(13) 0.0138(13) 0.0019(10) 0.0057(10) -0.0010(11)
C62 0.0153(12) 0.0157(14) 0.0168(14) 0.0000(11) 0.0022(11) 0.0018(10)
C26 0.0160(12) 0.0160(14) 0.0159(13) 0.0019(11) 0.0032(10) -0.0004(10)
C57 0.0172(13) 0.0203(14) 0.0140(13) 0.0008(11) 0.0029(11) 0.0041(11)
C18 0.0149(12) 0.0241(15) 0.0142(13) 0.0026(11) 0.0065(10) -0.0002(11)
C55 0.0175(13) 0.0165(14) 0.0150(13) 0.0015(10) 0.0071(11) -0.0017(11)
C6 0.0263(14) 0.0141(13) 0.0139(13) -0.0011(10) 0.0064(11) -0.0025(11)
C44 0.0180(13) 0.0122(13) 0.0128(12) -0.0004(10) 0.0063(10) -0.0019(10)
C41 0.0164(13) 0.0196(14) 0.0138(13) 0.0026(11) 0.0051(10) -0.0021(11)
C42 0.0164(12) 0.0122(13) 0.0161(13) -0.0004(11) 0.0049(11) -0.0006(10)
C29 0.0264(14) 0.0135(13) 0.0156(13) 0.0007(11) 0.0083(11) -0.0002(11)
C45 0.0132(12) 0.0152(13) 0.0167(13) 0.0006(10) 0.0069(10) -0.0007(10)
C24 0.0154(12) 0.0218(15) 0.0167(13) 0.0006(11) 0.0045(11) -0.0058(11)
C33 0.0169(13) 0.0173(14) 0.0166(13) 0.0016(11) 0.0044(11) -0.0005(11)
C2 0.0179(13) 0.0169(14) 0.0131(13) -0.0004(11) 0.0045(10) -0.0001(11)
C35 0.0259(14) 0.0133(13) 0.0162(13) 0.0043(11) 0.0083(11) 0.0033(11)
C27 0.0156(12) 0.0148(13) 0.0171(13) 0.0032(11) 0.0056(11) 0.0007(10)
C58 0.0180(13) 0.0176(14) 0.0158(13) 0.0010(11) 0.0048(11) 0.0017(11)
C56 0.0171(12) 0.0171(14) 0.0122(13) 0.0003(10) 0.0047(10) 0.0014(11)
C68 0.0192(13) 0.0184(14) 0.0232(15) -0.0025(12) 0.0078(12) -0.0003(11)
C15 0.0159(12) 0.0146(13) 0.0117(12) 0.0015(10) 0.0046(10) 0.0001(10)
C21 0.0144(12) 0.0148(13) 0.0147(13) 0.0010(10) 0.0038(10) 0.0009(10)
C30 0.0158(13) 0.0190(14) 0.0185(13) -0.0024(11) 0.0054(11) -0.0036(11)
C38 0.0170(13) 0.0140(13) 0.0133(12) 0.0017(10) 0.0041(10) -0.0020(10)
C20 0.0145(12) 0.0162(13) 0.0148(13) 0.0022(10) 0.0053(11) 0.0002(10)
C11 0.0132(12) 0.0141(13) 0.0171(13) -0.0028(10) 0.0068(10) -0.0010(10)
C53 0.0163(13) 0.0213(15) 0.0182(14) -0.0043(12) 0.0050(11) -0.0010(11)
C63 0.0188(13) 0.0191(14) 0.0169(14) 0.0015(11) 0.0038(11) 0.0007(11)
C69 0.0214(14) 0.0157(14) 0.0206(14) 0.0012(11) 0.0079(12) -0.0003(11)
C5 0.0143(12) 0.0162(13) 0.0148(13) -0.0050(11) 0.0048(10) -0.0037(10)
C48 0.0213(13) 0.0161(14) 0.0132(13) 0.0022(10) 0.0043(11) -0.0022(11)
C52 0.0249(15) 0.0210(15) 0.0259(16) -0.0039(12) 0.0114(13) -0.0052(12)
C65 0.0176(13) 0.0222(15) 0.0176(13) -0.0032(11) 0.0029(11) -0.0034(12)
C54 0.0203(13) 0.0235(15) 0.0136(13) -0.0019(11) 0.0066(11) -0.0007(12)
C50 0.0216(14) 0.0229(15) 0.0278(16) -0.0053(13) 0.0116(13) -0.0037(12)
C66 0.0267(15) 0.0155(14) 0.0214(14) -0.0029(11) 0.0036(12) -0.0031(12)
C60 0.0305(16) 0.0161(14) 0.0311(17) -0.0015(12) 0.0169(14) -0.0013(12)
C59 0.0206(14) 0.0277(16) 0.0207(15) 0.0025(13) 0.0053(12) 0.0063(12)

_geom_special_details            
;
 All esds (except the esd in the dihedral angle between two l.s. planes)
 are estimated using the full covariance matrix.  The cell esds are taken
 into account individually in the estimation of esds in distances, angles
 and torsion angles; correlations between esds in cell parameters are only
 used when they are defined by crystal symmetry.  An approximate (isotropic)
 treatment of cell esds is used for estimating esds involving l.s. planes.
;
loop_
_geom_bond_atom_site_label_1
_geom_bond_atom_site_label_2
_geom_bond_distance
_geom_bond_site_symmetry_2
_geom_bond_publ_flag
O16 C46 1.221(4) . ?
O1 C1 1.225(4) . ?
O14 C40 1.234(4) . ?
O12 C34 1.230(4) . ?
O4 C10 1.213(4) . ?
O2 C4 1.211(4) . ?
O10 C28 1.231(4) . ?
O5 C13 1.220(4) . ?
O15 C43 1.230(4) . ?
O6 C16 1.229(4) . ?
O9 C25 1.212(4) . ?
O7 C19 1.210(4) . ?
O8 C22 1.226(4) . ?
O11 C31 1.221(4) . ?
O3 C7 1.233(4) . ?
O22 C61 1.233(4) . ?
O13 C37 1.225(4) . ?
O21 C55 1.228(4) . ?
O23 C67 1.363(4) . ?
O18 C49 1.246(4) . ?
O17 C49 1.271(4) . ?
O20 C53 1.241(4) . ?
O19 C51 1.236(4) . ?
N26 C37 1.364(4) . ?
N26 C41 1.444(4) . ?
N26 C38 1.440(4) . ?
N10 C13 1.375(4) . ?
N10 C17 1.441(4) . ?
N10 C14 1.443(4) . ?
N7 C10 1.375(4) . ?
N7 C9 1.447(4) . ?
N7 C6 1.456(4) . ?
N2 C1 1.367(4) . ?
N2 C47 1.442(4) . ?
N2 C3 1.445(4) . ?
N5 C7 1.370(4) . ?
N5 C9 1.450(4) . ?
N5 C5 1.449(4) . ?
N32 C46 1.380(4) . ?
N32 C44 1.470(3) . ?
N32 C48 1.460(4) . ?
N6 C7 1.365(4) . ?
N6 C8 1.444(4) . ?
N6 C11 1.450(4) . ?
N16 C22 1.379(4) . ?
N16 C24 1.441(4) . ?
N16 C20 1.446(4) . ?
N18 C25 1.380(4) . ?
N18 C26 1.446(4) . ?
N18 C29 1.461(4) . ?
N27 C40 1.367(4) . ?
N27 C39 1.451(4) . ?
N27 C36 1.443(4) . ?
N36 C61 1.333(4) . ?
N36 C56 1.458(4) . ?
N15 C22 1.367(4) . ?
N15 C18 1.449(4) . ?
N15 C21 1.454(4) . ?
N35 C55 1.342(4) . ?
N35 C54 1.452(4) . ?
N29 C43 1.365(4) . ?
N29 C41 1.446(4) . ?
N29 C45 1.449(4) . ?
N31 C46 1.374(4) . ?
N31 C42 1.446(4) . ?
N31 C45 1.447(3) . ?
N1 C1 1.381(4) . ?
N1 C2 1.467(4) . ?
N1 C5 1.450(3) . ?
N34 C53 1.324(4) . ?
N34 C52 1.451(4) . ?
N8 C10 1.378(4) . ?
N8 C8 1.453(4) . ?
N8 C12 1.448(4) . ?
N19 C28 1.371(4) . ?
N19 C24 1.447(4) . ?
N19 C27 1.452(4) . ?
N30 C43 1.362(4) . ?
N30 C47 1.445(4) . ?
N30 C44 1.452(4) . ?
N23 C34 1.383(4) . ?
N23 C33 1.455(4) . ?
N23 C30 1.439(4) . ?
N9 C13 1.381(4) . ?
N9 C15 1.460(3) . ?
N9 C11 1.456(3) . ?
N24 C34 1.370(4) . ?
N24 C36 1.450(4) . ?
N24 C32 1.448(4) . ?
N28 C40 1.357(4) . ?
N28 C42 1.447(4) . ?
N28 C38 1.460(4) . ?
N37 C62 1.494(4) . ?
N20 C28 1.353(4) . ?
N20 C26 1.453(4) . ?
N20 C30 1.449(4) . ?
N3 C4 1.390(4) . ?
N3 C3 1.458(4) . ?
N3 C48 1.451(4) . ?
N14 C19 1.374(4) . ?
N14 C23 1.450(4) . ?
N14 C20 1.454(4) . ?
N33 C51 1.338(4) . ?
N33 C50 1.438(4) . ?
N13 C19 1.378(4) . ?
N13 C17 1.448(4) . ?
N13 C21 1.453(4) . ?
N12 C14 1.456(4) . ?
N12 C16 1.371(4) . ?
N12 C18 1.449(4) . ?
N21 C31 1.371(4) . ?
N21 C29 1.453(4) . ?
N21 C33 1.447(4) . ?
N25 C39 1.459(4) . ?
N25 C37 1.374(4) . ?
N25 C35 1.455(4) . ?
N17 C25 1.383(4) . ?
N17 C23 1.452(4) . ?
N17 C27 1.436(4) . ?
N11 C12 1.435(4) . ?
N11 C16 1.367(4) . ?
N11 C15 1.447(4) . ?
N4 C4 1.387(4) . ?
N4 C6 1.440(4) . ?
N4 C2 1.429(4) . ?
N22 C31 1.376(4) . ?
N22 C32 1.437(4) . ?
N22 C35 1.438(4) . ?
C61 C62 1.532(4) . ?
C39 C38 1.559(4) . ?
C8 C9 1.548(4) . ?
C51 C52 1.525(4) . ?
C3 C2 1.545(4) . ?
C49 C50 1.530(4) . ?
C14 C15 1.553(4) . ?
C64 C63 1.509(4) . ?
C64 C69 1.394(4) . ?
C64 C65 1.397(4) . ?
C32 C33 1.549(4) . ?
C67 C68 1.395(4) . ?
C67 C66 1.398(4) . ?
C62 C63 1.547(4) . ?
C26 C27 1.556(4) . ?
C57 C58 1.532(4) . ?
C57 C56 1.538(4) . ?
C55 C56 1.537(4) . ?
C44 C45 1.548(4) . ?
C58 C60 1.534(4) . ?
C58 C59 1.525(4) . ?
C68 C69 1.389(4) . ?
C21 C20 1.557(4) . ?
C53 C54 1.514(4) . ?
C65 C66 1.388(5) . ?

loop_
_geom_angle_atom_site_label_1
_geom_angle_atom_site_label_2
_geom_angle_atom_site_label_3
_geom_angle
_geom_angle_site_symmetry_1
_geom_angle_site_symmetry_3
_geom_angle_publ_flag
C37 N26 C41 121.7(2) . . ?
C37 N26 C38 113.1(2) . . ?
C38 N26 C41 123.0(2) . . ?
C13 N10 C17 123.4(2) . . ?
C13 N10 C14 113.0(2) . . ?
C17 N10 C14 123.5(2) . . ?
C10 N7 C9 112.5(2) . . ?
C10 N7 C6 119.9(2) . . ?
C9 N7 C6 122.4(2) . . ?
C1 N2 C47 122.3(2) . . ?
C1 N2 C3 112.4(2) . . ?
C47 N2 C3 122.0(2) . . ?
C7 N5 C9 112.0(2) . . ?
C7 N5 C5 123.5(2) . . ?
C5 N5 C9 122.8(2) . . ?
C46 N32 C44 110.8(2) . . ?
C46 N32 C48 119.2(2) . . ?
C48 N32 C44 120.0(2) . . ?
C7 N6 C8 112.1(2) . . ?
C7 N6 C11 123.4(2) . . ?
C8 N6 C11 122.5(2) . . ?
C22 N16 C24 119.9(2) . . ?
C22 N16 C20 112.0(2) . . ?
C24 N16 C20 122.3(2) . . ?
C25 N18 C26 112.1(2) . . ?
C25 N18 C29 119.5(2) . . ?
C26 N18 C29 119.7(2) . . ?
C40 N27 C39 112.7(2) . . ?
C40 N27 C36 122.8(2) . . ?
C36 N27 C39 124.3(2) . . ?
C61 N36 C56 123.7(2) . . ?
C22 N15 C18 122.6(2) . . ?
C22 N15 C21 112.8(2) . . ?
C18 N15 C21 124.2(2) . . ?
C55 N35 C54 122.0(2) . . ?
C43 N29 C41 122.3(2) . . ?
C43 N29 C45 111.8(2) . . ?
C41 N29 C45 121.9(2) . . ?
C46 N31 C42 123.1(2) . . ?
C46 N31 C45 112.1(2) . . ?
C42 N31 C45 122.5(2) . . ?
C1 N1 C2 110.4(2) . . ?
C1 N1 C5 118.9(2) . . ?
C5 N1 C2 120.0(2) . . ?
C53 N34 C52 122.6(3) . . ?
C10 N8 C8 112.4(2) . . ?
C10 N8 C12 121.8(2) . . ?
C12 N8 C8 124.0(2) . . ?
C28 N19 C24 120.9(2) . . ?
C28 N19 C27 112.0(2) . . ?
C24 N19 C27 121.9(2) . . ?
C43 N30 C47 121.7(2) . . ?
C43 N30 C44 112.5(2) . . ?
C47 N30 C44 123.5(2) . . ?
C34 N23 C33 111.6(2) . . ?
C34 N23 C30 119.7(2) . . ?
C30 N23 C33 122.0(2) . . ?
C13 N9 C15 111.3(2) . . ?
C13 N9 C11 119.7(2) . . ?
C11 N9 C15 122.2(2) . . ?
C34 N24 C36 121.8(2) . . ?
C34 N24 C32 112.2(2) . . ?
C32 N24 C36 122.9(2) . . ?
C40 N28 C42 122.0(2) . . ?
C40 N28 C38 112.2(2) . . ?
C42 N28 C38 125.5(2) . . ?
C28 N20 C26 112.8(2) . . ?
C28 N20 C30 122.7(2) . . ?
C30 N20 C26 123.3(2) . . ?
C4 N3 C3 111.3(2) . . ?
C4 N3 C48 119.1(2) . . ?
C48 N3 C3 121.5(2) . . ?
C19 N14 C23 121.3(2) . . ?
C19 N14 C20 112.3(2) . . ?
C23 N14 C20 123.6(2) . . ?
C51 N33 C50 121.8(3) . . ?
C19 N13 C17 121.6(2) . . ?
C19 N13 C21 112.8(2) . . ?
C17 N13 C21 123.7(2) . . ?
C16 N12 C14 112.1(2) . . ?
C16 N12 C18 121.5(2) . . ?
C18 N12 C14 122.6(2) . . ?
C31 N21 C29 121.4(2) . . ?
C31 N21 C33 112.4(2) . . ?
C33 N21 C29 122.9(2) . . ?
C37 N25 C39 111.7(2) . . ?
C37 N25 C35 120.8(2) . . ?
C35 N25 C39 123.4(2) . . ?
C25 N17 C23 122.3(2) . . ?
C25 N17 C27 112.6(2) . . ?
C27 N17 C23 122.3(2) . . ?
C12 N11 C15 123.0(2) . . ?
C16 N11 C12 124.1(3) . . ?
C16 N11 C15 112.9(2) . . ?
C4 N4 C6 123.2(2) . . ?
C4 N4 C2 113.1(2) . . ?
C2 N4 C6 123.1(2) . . ?
C31 N22 C32 112.9(2) . . ?
C31 N22 C35 123.3(2) . . ?
C32 N22 C35 123.3(2) . . ?
O3 C7 N5 125.7(3) . . ?
O3 C7 N6 125.8(3) . . ?
N6 C7 N5 108.4(2) . . ?
O14 C40 N27 125.3(3) . . ?
O14 C40 N28 125.8(3) . . ?
N28 C40 N27 108.9(2) . . ?
O15 C43 N29 126.4(3) . . ?
O15 C43 N30 125.5(3) . . ?
N30 C43 N29 108.2(2) . . ?
O16 C46 N32 126.7(3) . . ?
O16 C46 N31 124.6(3) . . ?
N31 C46 N32 108.7(2) . . ?
O22 C61 N36 124.8(3) . . ?
O22 C61 C62 119.8(3) . . ?
N36 C61 C62 115.4(2) . . ?
O1 C1 N2 125.0(3) . . ?
O1 C1 N1 126.3(3) . . ?
N2 C1 N1 108.7(2) . . ?
O10 C28 N19 125.3(3) . . ?
O10 C28 N20 126.0(3) . . ?
N20 C28 N19 108.7(2) . . ?
O2 C4 N3 127.1(3) . . ?
O2 C4 N4 125.8(3) . . ?
N4 C4 N3 107.1(2) . . ?
O12 C34 N23 126.0(3) . . ?
O12 C34 N24 125.7(3) . . ?
N24 C34 N23 108.3(2) . . ?
N27 C39 N25 114.8(2) . . ?
N27 C39 C38 102.7(2) . . ?
N25 C39 C38 103.0(2) . . ?
N2 C47 N30 112.6(2) . . ?
O4 C10 N7 126.8(3) . . ?
O4 C10 N8 125.4(3) . . ?
N7 C10 N8 107.8(2) . . ?
O7 C19 N14 126.1(3) . . ?
O7 C19 N13 126.1(3) . . ?
N14 C19 N13 107.8(2) . . ?
O5 C13 N10 126.2(3) . . ?
O5 C13 N9 125.9(3) . . ?
N10 C13 N9 107.9(2) . . ?
N6 C8 N8 114.2(2) . . ?
N6 C8 C9 103.5(2) . . ?
N8 C8 C9 103.3(2) . . ?
N11 C12 N8 114.6(2) . . ?
N7 C9 N5 115.3(2) . . ?
N7 C9 C8 103.6(2) . . ?
N5 C9 C8 103.2(2) . . ?
N10 C17 N13 114.6(2) . . ?
O13 C37 N26 125.9(3) . . ?
O13 C37 N25 125.8(3) . . ?
N26 C37 N25 108.3(2) . . ?
O19 C51 N33 123.4(3) . . ?
O19 C51 C52 120.7(3) . . ?
N33 C51 C52 115.8(3) . . ?
O9 C25 N18 126.3(3) . . ?
O9 C25 N17 126.0(3) . . ?
N18 C25 N17 107.6(2) . . ?
N2 C3 N3 113.9(2) . . ?
N2 C3 C2 103.4(2) . . ?
N3 C3 C2 103.4(2) . . ?
O11 C31 N21 126.2(3) . . ?
O11 C31 N22 126.2(3) . . ?
N21 C31 N22 107.6(2) . . ?
N27 C36 N24 113.3(2) . . ?
O18 C49 O17 124.8(3) . . ?
O18 C49 C50 120.5(3) . . ?
O17 C49 C50 114.7(3) . . ?
N10 C14 N12 114.4(2) . . ?
N10 C14 C15 102.9(2) . . ?
N12 C14 C15 102.8(2) . . ?
C69 C64 C63 119.7(3) . . ?
C69 C64 C65 118.4(3) . . ?
C65 C64 C63 121.9(3) . . ?
O8 C22 N16 125.2(3) . . ?
O8 C22 N15 126.5(3) . . ?
N15 C22 N16 108.3(2) . . ?
O6 C16 N12 125.9(3) . . ?
O6 C16 N11 126.1(3) . . ?
N11 C16 N12 108.0(2) . . ?
N24 C32 C33 103.8(2) . . ?
N22 C32 N24 114.6(2) . . ?
N22 C32 C33 103.1(2) . . ?
O23 C67 C68 122.2(3) . . ?
O23 C67 C66 118.6(3) . . ?
C68 C67 C66 119.2(3) . . ?
N14 C23 N17 114.3(2) . . ?
N37 C62 C61 106.9(2) . . ?
N37 C62 C63 106.5(2) . . ?
C61 C62 C63 113.7(2) . . ?
N18 C26 N20 113.3(2) . . ?
N18 C26 C27 103.2(2) . . ?
N20 C26 C27 102.6(2) . . ?
C58 C57 C56 114.0(2) . . ?
N12 C18 N15 113.0(2) . . ?
O21 C55 N35 122.0(3) . . ?
O21 C55 C56 121.1(3) . . ?
N35 C55 C56 116.8(2) . . ?
N4 C6 N7 113.9(2) . . ?
N32 C44 C45 103.1(2) . . ?
N30 C44 N32 113.9(2) . . ?
N30 C44 C45 102.8(2) . . ?
N26 C41 N29 112.4(2) . . ?
N31 C42 N28 114.0(2) . . ?
N21 C29 N18 113.0(2) . . ?
N29 C45 C44 103.2(2) . . ?
N31 C45 N29 114.0(2) . . ?
N31 C45 C44 103.8(2) . . ?
N16 C24 N19 113.8(2) . . ?
N23 C33 C32 103.4(2) . . ?
N21 C33 N23 114.1(2) . . ?
N21 C33 C32 103.6(2) . . ?
N1 C2 C3 103.2(2) . . ?
N4 C2 N1 114.5(2) . . ?
N4 C2 C3 103.5(2) . . ?
N22 C35 N25 113.7(2) . . ?
N19 C27 C26 103.3(2) . . ?
N17 C27 N19 113.5(2) . . ?
N17 C27 C26 103.5(2) . . ?
C57 C58 C60 112.2(2) . . ?
C59 C58 C57 109.5(2) . . ?
C59 C58 C60 110.3(3) . . ?
N36 C56 C57 113.3(2) . . ?
N36 C56 C55 110.4(2) . . ?
C55 C56 C57 115.6(2) . . ?
C69 C68 C67 120.1(3) . . ?
N9 C15 C14 103.3(2) . . ?
N11 C15 N9 114.8(2) . . ?
N11 C15 C14 102.7(2) . . ?
N15 C21 C20 102.8(2) . . ?
N13 C21 N15 114.6(2) . . ?
N13 C21 C20 102.6(2) . . ?
N23 C30 N20 113.1(2) . . ?
N26 C38 N28 114.5(2) . . ?
N26 C38 C39 103.2(2) . . ?
N28 C38 C39 103.2(2) . . ?
N16 C20 N14 114.3(2) . . ?
N16 C20 C21 103.8(2) . . ?
N14 C20 C21 103.8(2) . . ?
N6 C11 N9 112.9(2) . . ?
O20 C53 N34 123.7(3) . . ?
O20 C53 C54 118.5(3) . . ?
N34 C53 C54 117.8(3) . . ?
C64 C63 C62 116.0(2) . . ?
C68 C69 C64 121.2(3) . . ?
N5 C5 N1 113.4(2) . . ?
N3 C48 N32 113.3(2) . . ?
N34 C52 C51 110.8(3) . . ?
C66 C65 C64 120.8(3) . . ?
N35 C54 C53 116.4(2) . . ?
N33 C50 C49 115.4(3) . . ?
C65 C66 C67 120.3(3) . . ?

_smtbx_masks_special_details     ?
loop_
_smtbx_masks_void_nr
_smtbx_masks_void_average_x
_smtbx_masks_void_average_y
_smtbx_masks_void_average_z
_smtbx_masks_void_volume
_smtbx_masks_void_count_electrons
_smtbx_masks_void_content
1 -0.200 0.203 0.656 219.7 81.7 '8 H2O'
2 0.200 0.703 0.344 219.7 81.7 '8 H2O'

_smtbx_masks_void_probe_radius   1.2
_smtbx_masks_void_truncation_radius 1.2
_shelx_res_file                  
;
TITL hpd814c_a.res in P2(1)
    hpd814c.res
    created by SHELXL-2018/3 at 14:41:16 on 22-Nov-2023
REM Old TITL hpd814c in P2(1)/c
REM SHELXT solution in P2(1): R1 0.081, Rweak 0.030, Alpha 0.000
REM <I/s> 0.252 for 12 systematic absences, Orientation as input
REM Flack x = 0.097 ( 0.033 ) from 8942 Parsons' quotients
REM Formula found by SHELXT: C86 N43 O27
CELL 1.54184 13.1125 21.0944 18.8571 90 107.233 90
ZERR 2 0.0001 0.0001 0.0001 0 0.001 0
LATT -1
SYMM -X,0.5+Y,-Z
SFAC C H N O
UNIT 138 232 74 84
EQIV $1 1-X,-0.5+Y,2-Z
DFIX 0.95 He O31

L.S. 10
PLAN  5
SIZE 0.1 0.23 0.24
TEMP -173.14(10)
FREE O7 N29_$1
BOND
list 4
fmap 2 53
ACTA
ABIN
TWIN -1 0 0 0 -1 0 0 0 -1 2
OMIT -3 0 5
REM <olex2.extras>
REM <HklSrc "%.\\hpd814c.hkl">
REM </olex2.extras>

WGHT    0.055200    2.522100
BASF   0.14339
FVAR       0.40615
O16   4    0.658186    0.990232    1.001235    11.00000    0.01830    0.01796 =
         0.01812   -0.00001    0.00904    0.00019
O1    4    0.220107    0.761536    0.919477    11.00000    0.01948    0.01569 =
         0.01653    0.00004    0.00731   -0.00004
O14   4    0.902327    0.965137    1.148635    11.00000    0.01668    0.01781 =
         0.01587    0.00053    0.00602   -0.00279
O12   4    1.040442    0.853788    1.099815    11.00000    0.02113    0.01470 =
         0.01891    0.00105    0.00367   -0.00182
O4    4    0.422837    0.842321    0.598789    11.00000    0.01785    0.02115 =
         0.02198    0.00228    0.00682   -0.00203
O2    4    0.464445    0.944922    0.776142    11.00000    0.02021    0.02162 =
         0.01604    0.00084    0.00825   -0.00189
O10   4    0.986587    0.752213    0.913308    11.00000    0.01886    0.01570 =
         0.02577    0.00399    0.00629    0.00027
O5    4    0.415673    0.524576    0.707160    11.00000    0.01995    0.02105 =
         0.01816    0.00129    0.00886   -0.00031
O15   4    0.373056    0.814994    1.125883    11.00000    0.02143    0.01828 =
         0.01886    0.00194    0.00763   -0.00209
O6    4    0.593307    0.737219    0.561468    11.00000    0.02205    0.01759 =
         0.02042    0.00095    0.00749   -0.00388
O9    4    0.820511    0.524150    1.025833    11.00000    0.01817    0.01865 =
         0.01867    0.00089    0.00728   -0.00182
O7    4    0.665846    0.466848    0.814584    11.00000    0.01784    0.02487 =
         0.01980    0.00394    0.00786   -0.00163
O8    4    0.839021    0.702354    0.698836    11.00000    0.02322    0.01730 =
         0.01836    0.00223    0.00730   -0.00149
O11   4    0.823290    0.632244    1.210243    11.00000    0.02146    0.01938 =
         0.02335    0.00189    0.00921   -0.00126
O3    4    0.216988    0.640481    0.748582    11.00000    0.01789    0.01869 =
         0.01297    0.00039    0.00543   -0.00386
O22   4    0.341964    0.377581    0.115295    11.00000    0.02215    0.02207 =
         0.02163    0.00336   -0.00029   -0.00968
O13   4    0.644183    0.755772    1.234813    11.00000    0.02400    0.01668 =
         0.02190   -0.00064    0.00788   -0.00219
O21   4    0.194611    0.375810    0.242496    11.00000    0.02181    0.02509 =
         0.02126   -0.00490    0.00379    0.00417
AFIX   6
O30   4    0.249270    0.484537    0.520172    11.00000    0.02640    0.02891 =
         0.02827   -0.00093    0.01214    0.00121
H     2    0.289533    0.482596    0.490997    11.00000   -1.50000
HA    2    0.186436    0.494565    0.491076    11.00000   -1.50000
AFIX   6

O24   4    0.269899    0.634755    0.904376    11.00000    0.02920    0.01782 =
         0.01704    0.00134    0.00461    0.00080
HB    2    0.248705    0.672385    0.912750    11.00000   -1.50000
HC    2    0.268265    0.635546    0.857956    11.00000   -1.50000
AFIX   6

O31   4   -0.016503    0.364730    0.158145    11.00000    0.01868    0.02549 =
         0.02682   -0.00927    0.00663   -0.00245
HD    2    0.042685    0.371833    0.193166    11.00000   -1.50000
HE    2   -0.030429    0.342018    0.128267    11.00000   -1.50000
AFIX   0

O23   4    0.518601    0.107686    0.021572    11.00000    0.02330    0.01613 =
         0.03020   -0.00250    0.00311    0.00331
AFIX 147
HF    2    0.582822    0.117908    0.040665    11.00000   -1.50000
AFIX   0
O18   4    0.763707    0.664268    0.423653    11.00000    0.02618    0.02250 =
         0.02504   -0.00394    0.00552   -0.00222

AFIX   6
O32   4    0.061516    0.463194    0.089430    11.00000    0.02892    0.02547 =
         0.02129    0.00087    0.00877    0.00478
HG    2    0.123348    0.466956    0.122808    11.00000   -1.50000
HH    2    0.026040    0.437324    0.109163    11.00000   -1.50000
AFIX   6

O36   4    0.603059    0.609135    0.188442    11.00000    0.02667    0.02773 =
         0.02428   -0.00092    0.00863   -0.00494
HI    2    0.663278    0.628606    0.193451    11.00000   -1.50000
HJ    2    0.555409    0.639135    0.178514    11.00000   -1.50000
AFIX   6

O37   4    0.416305    0.685465    0.154515    11.00000    0.03340    0.02297 =
         0.03272    0.00260    0.00928   -0.00468
HK    2    0.413217    0.724287    0.138360    11.00000   -1.50000
HL    2    0.387441    0.687127    0.190484    11.00000   -1.50000
AFIX   6

O28   4    0.528091    0.806473    0.431021    11.00000    0.02871    0.02694 =
         0.02202    0.00341    0.00807    0.00147
HM    2    0.545642    0.776703    0.405001    11.00000   -1.50000
HN    2    0.539990    0.790163    0.475131    11.00000   -1.50000
AFIX   0

O17   4    0.925574    0.621045    0.446542    11.00000    0.02148    0.02792 =
         0.02687   -0.00342    0.00564   -0.00217
O20   4    0.376195    0.500510    0.432043    11.00000    0.03088    0.02942 =
         0.02844   -0.01364    0.01706   -0.00827
O19   4    0.639149    0.518678    0.436943    11.00000    0.03303    0.03481 =
         0.02078   -0.00165    0.00831   -0.00692
AFIX   6
O38   4    0.302778    0.374156    0.594929    11.00000    0.03591    0.02925 =
         0.02675   -0.00092    0.01533    0.00653
HO    2    0.288534    0.419775    0.571956    11.00000   -1.50000
HP    2    0.355236    0.356706    0.584768    11.00000   -1.50000
AFIX   6

O49   4    0.566034    0.707405    0.345724    11.00000    0.02573    0.03255 =
         0.02400    0.00298    0.00902   -0.00072
HQ    2    0.624464    0.687816    0.369766    11.00000   -1.50000
HR    2    0.578872    0.721879    0.306022    11.00000   -1.50000
AFIX   6

O26   4    0.996725    0.668421    0.588351    11.00000    0.02633    0.04097 =
         0.02656   -0.00603    0.00124    0.00440
HS    2    0.972024    0.660442    0.541080    11.00000   -1.50000
HT    2    0.959830    0.700820    0.595267    11.00000   -1.50000
AFIX   6

O35   4    0.291774    0.591413    0.078182    11.00000    0.02431    0.02991 =
         0.03847   -0.01303    0.01692   -0.00441
HU    2    0.333135    0.622413    0.099750    11.00000   -1.50000
HV    2    0.323048    0.569644    0.051347    11.00000   -1.50000
AFIX   0

N26   3    0.663442    0.864553    1.236886    11.00000    0.01565    0.01432 =
         0.01474    0.00001    0.00381   -0.00243
N10   3    0.519819    0.538884    0.628404    11.00000    0.01665    0.01943 =
         0.01484    0.00334    0.00521    0.00259
AFIX   6
O40   4    0.158358    0.284088    0.531900    11.00000    0.04446    0.02556 =
         0.02841    0.00435    0.00460    0.00111
HW    2    0.179644    0.248596    0.543302    11.00000   -1.50000
HX    2    0.212555    0.314564    0.552380    11.00000   -1.50000
AFIX   0

N7    3    0.285257    0.823856    0.649835    11.00000    0.01980    0.01537 =
         0.01307   -0.00039    0.00731   -0.00148
N2    3    0.267887    0.866476    0.920046    11.00000    0.02074    0.01377 =
         0.01261   -0.00202    0.00627   -0.00041
N5    3    0.198141    0.744371    0.706661    11.00000    0.01859    0.01523 =
         0.01220    0.00015    0.00523   -0.00096
N32   3    0.484125    0.960000    0.991993    11.00000    0.01854    0.01673 =
         0.01241   -0.00032    0.00539   -0.00206
N6    3    0.247549    0.671253    0.638839    11.00000    0.01746    0.01517 =
         0.01509   -0.00192    0.00670   -0.00073
AFIX   6
O39   4    0.088005    0.294923    0.379945    11.00000    0.04045    0.03741 =
         0.02309   -0.00815    0.00857    0.00637
HY    2    0.125544    0.292652    0.426453    11.00000   -1.50000
HZ    2    0.121240    0.275007    0.352879    11.00000   -1.50000
AFIX   0

N16   3    0.887695    0.613808    0.773637    11.00000    0.01534    0.01961 =
         0.01431    0.00226    0.00306   -0.00259
AFIX   6
O25   4    1.035102    0.563539    0.676638    11.00000    0.02802    0.04112 =
         0.02449   -0.00659    0.00880   -0.01100
H1    2    1.014833    0.595520    0.646600    11.00000   -1.50000
H4    2    1.097216    0.574721    0.705836    11.00000   -1.50000
AFIX   6

O50   4    1.030128    0.503826    0.462697    11.00000    0.03344    0.03127 =
         0.03551   -0.00319    0.01366    0.00460
H5    2    1.004421    0.490383    0.497537    11.00000   -1.50000
H6    2    1.003208    0.533820    0.453338    11.00000   -1.50000
AFIX   0

N18   3    0.958200    0.597259    1.056312    11.00000    0.02029    0.01455 =
         0.01337    0.00142    0.00471   -0.00057
N27   3    0.915823    0.893225    1.243399    11.00000    0.01599    0.01521 =
         0.01739    0.00163    0.00399    0.00011
N36   3    0.235823    0.298385    0.135012    11.00000    0.01283    0.01872 =
         0.01388   -0.00123    0.00146   -0.00160
N15   3    0.770232    0.602493    0.661761    11.00000    0.01784    0.01394 =
         0.01474    0.00327    0.00384   -0.00147
N35   3    0.356060    0.355893    0.322953    11.00000    0.01667    0.01808 =
         0.01529   -0.00185    0.00367    0.00186
N29   3    0.497642    0.896143    1.149405    11.00000    0.01691    0.01490 =
         0.01236    0.00004    0.00480   -0.00199
N31   3    0.602443    0.972462    1.104238    11.00000    0.01600    0.01660 =
         0.01320    0.00108    0.00636   -0.00167
N1    3    0.222404    0.814749    0.811954    11.00000    0.01601    0.01648 =
         0.01316   -0.00227    0.00510   -0.00304
N34   3    0.438742    0.478087    0.335187    11.00000    0.01984    0.01947 =
         0.01812   -0.00598    0.00787   -0.00327
AFIX  43
H7    2    0.444498    0.449138    0.302990    11.00000   -1.20000
AFIX   6

O27   4    0.981897    0.458471    0.586280    11.00000    0.03207    0.03102 =
         0.03567   -0.00095    0.01150    0.00163
H10   2    0.912946    0.457802    0.577606    11.00000   -1.50000
H11   2    1.003504    0.489311    0.617760    11.00000   -1.50000
AFIX   6

O33   4    0.268826    0.493769    0.169089    11.00000    0.03570    0.03253 =
         0.03311   -0.00317    0.00984   -0.00098
H12   2    0.285182    0.528448    0.150040    11.00000   -1.50000
H13   2    0.310689    0.465118    0.159474    11.00000   -1.50000
AFIX   0

N8    3    0.321234    0.751307    0.575060    11.00000    0.01814    0.01428 =
         0.01771   -0.00052    0.00856   -0.00093
N19   3    0.983609    0.643219    0.899818    11.00000    0.01906    0.01466 =
         0.01551    0.00397    0.00506   -0.00184
N30   3    0.366575    0.897115    1.044069    11.00000    0.01735    0.01491 =
         0.01300   -0.00103    0.00371   -0.00301
N23   3    1.047959    0.744943    1.121574    11.00000    0.02057    0.01494 =
         0.01881    0.00007    0.00772   -0.00210
N9    3    0.374913    0.598879    0.612337    11.00000    0.01552    0.01659 =
         0.01407    0.00289    0.00475    0.00033
N24   3    1.015099    0.809799    1.205734    11.00000    0.01784    0.01325 =
         0.01784    0.00003    0.00691   -0.00062
N28   3    0.766374    0.948498    1.201042    11.00000    0.01692    0.01632 =
         0.01430    0.00413    0.00586    0.00064
N37   3    0.160572    0.411652   -0.003237    11.00000    0.01738    0.01832 =
         0.01595    0.00413    0.00525    0.00431
AFIX 137
H16   2    0.119595    0.415446   -0.051304    11.00000   -1.20000
H17   2    0.218841    0.437184    0.004838    11.00000   -1.20000
H18   2    0.121795    0.423306    0.027448    11.00000   -1.20000
AFIX   0

N20   3    1.044238    0.684134    1.012642    11.00000    0.02186    0.01471 =
         0.01669    0.00038    0.00700   -0.00213
N3    3    0.377258    0.933333    0.866549    11.00000    0.01868    0.01855 =
         0.01413   -0.00061    0.00647   -0.00334
N14   3    0.822455    0.518650    0.819221    11.00000    0.01504    0.02149 =
         0.01384   -0.00106    0.00568   -0.00052
N33   3    0.667931    0.562197    0.334584    11.00000    0.02189    0.02519 =
         0.01953   -0.00150    0.00546   -0.00485
AFIX  43
H19   2    0.638687    0.576143    0.289098    11.00000   -1.20000
AFIX   0

N13   3    0.695252    0.512377    0.711078    11.00000    0.01604    0.01978 =
         0.01395    0.00331    0.00377   -0.00244
N12   3    0.595479    0.628595    0.579984    11.00000    0.01505    0.01906 =
         0.01770   -0.00008    0.00516   -0.00056
N21   3    0.967788    0.656436    1.168590    11.00000    0.01971    0.01511 =
         0.01946   -0.00284    0.00762   -0.00363
N25   3    0.809432    0.804920    1.267845    11.00000    0.01960    0.01360 =
         0.01716    0.00194    0.00510   -0.00122
N17   3    0.918626    0.549504    0.946023    11.00000    0.01746    0.01662 =
         0.01444    0.00068    0.00517   -0.00140
N11   3    0.439286    0.677237    0.539806    11.00000    0.01680    0.01597 =
         0.01729    0.00071    0.00699    0.00048
N4    3    0.299381    0.896456    0.752227    11.00000    0.02189    0.01994 =
         0.01297   -0.00230    0.00491   -0.00670
N22   3    0.925997    0.722567    1.246984    11.00000    0.02334    0.01436 =
         0.02023   -0.00008    0.01107   -0.00123
AFIX   6
O34   4    1.011389    0.423033    0.340131    11.00000    0.06107    0.03555 =
         0.03464   -0.00825   -0.00667    0.01175
H22   2    1.007494    0.441233    0.380680    11.00000   -1.50000
H23   2    1.031887    0.384473    0.353591    11.00000   -1.50000
AFIX   0

C7    1    0.221208    0.681343    0.702754    11.00000    0.01069    0.01807 =
         0.01412   -0.00215    0.00289   -0.00202
C40   1    0.864496    0.938047    1.193110    11.00000    0.01493    0.01474 =
         0.01351   -0.00364    0.00440   -0.00154
C43   1    0.409404    0.864242    1.108156    11.00000    0.01670    0.01421 =
         0.01441   -0.00047    0.00923   -0.00047
C46   1    0.588417    0.975880    1.029159    11.00000    0.01781    0.01044 =
         0.01745    0.00002    0.00729    0.00253
C61   1    0.265259    0.341415    0.093125    11.00000    0.01416    0.01453 =
         0.01920    0.00110    0.00348    0.00182
C1    1    0.235877    0.809192    0.887127    11.00000    0.01041    0.01710 =
         0.01541   -0.00151    0.00466    0.00077
C28   1    1.004057    0.698534    0.939741    11.00000    0.01116    0.01685 =
         0.01906    0.00269    0.00584    0.00087
C4    1    0.389707    0.927028    0.796221    11.00000    0.01882    0.01419 =
         0.01423   -0.00033    0.00450   -0.00087
C34   1    1.035552    0.807702    1.138637    11.00000    0.01493    0.01521 =
         0.01797   -0.00209    0.00461   -0.00205
C39   1    0.850212    0.868964    1.287193    11.00000    0.01658    0.01336 =
         0.01375   -0.00053    0.00345    0.00036
AFIX  13
H39   2    0.886148    0.873532    1.341675    11.00000   -1.20000
AFIX   0
C47   1    0.263183    0.881336    0.993676    11.00000    0.01588    0.01871 =
         0.01443   -0.00273    0.00639   -0.00401
AFIX  23
H47A  2    0.233729    0.844485    1.013575    11.00000   -1.20000
H47B  2    0.214064    0.917538    0.990768    11.00000   -1.20000
AFIX   0
C10   1    0.351439    0.809596    0.607538    11.00000    0.01758    0.01842 =
         0.01113    0.00028    0.00231    0.00014
C19   1    0.721427    0.496249    0.785092    11.00000    0.01494    0.01426 =
         0.01823   -0.00001    0.00715    0.00037
C13   1    0.434986    0.551196    0.655127    11.00000    0.01772    0.01584 =
         0.01528   -0.00209    0.00459   -0.00248
C8    1    0.227220    0.726299    0.591166    11.00000    0.01349    0.02047 =
         0.01079    0.00061    0.00332    0.00020
AFIX  13
H8    2    0.167253    0.718854    0.544803    11.00000   -1.20000
AFIX   0
C12   1    0.362269    0.727225    0.516945    11.00000    0.02139    0.01668 =
         0.01471    0.00451    0.00821    0.00282
AFIX  23
H12A  2    0.301620    0.711464    0.475764    11.00000   -1.20000
H12B  2    0.395485    0.762700    0.497428    11.00000   -1.20000
AFIX   0
C9    1    0.199451    0.778456    0.640135    11.00000    0.01593    0.01633 =
         0.01254    0.00141    0.00235   -0.00062
AFIX  13
H9    2    0.128493    0.798132    0.615183    11.00000   -1.20000
AFIX   0
C17   1    0.597751    0.490133    0.658040    11.00000    0.01362    0.01256 =
         0.02032   -0.00102    0.00270   -0.00102
AFIX  23
H17A  2    0.616110    0.469366    0.616348    11.00000   -1.20000
H17B  2    0.565067    0.457641    0.682354    11.00000   -1.20000
AFIX   0
C37   1    0.699732    0.803568    1.245143    11.00000    0.02259    0.01598 =
         0.01219    0.00133    0.00874   -0.00077

C51   1    0.604925    0.539317    0.372895    11.00000    0.02614    0.02016 =
         0.01975   -0.00629    0.00875   -0.00411
C25   1    0.891478    0.553304    1.011398    11.00000    0.01845    0.01408 =
         0.01538    0.00146    0.00574    0.00216
C3    1    0.270026    0.915282    0.866712    11.00000    0.01866    0.01380 =
         0.01395   -0.00008    0.00664   -0.00003
AFIX  13
H3    2    0.226316    0.952959    0.871602    11.00000   -1.20000
AFIX   0
C31   1    0.897428    0.666672    1.208580    11.00000    0.01914    0.01486 =
         0.01572    0.00422    0.00416    0.00050
C36   1    1.019694    0.868605    1.246381    11.00000    0.01463    0.01518 =
         0.01636   -0.00316    0.00231   -0.00202
AFIX  23
H36A  2    1.061016    0.861480    1.298934    11.00000   -1.20000
H36B  2    1.058223    0.900697    1.225809    11.00000   -1.20000
AFIX   0

C49   1    0.825151    0.621489    0.415986    11.00000    0.02194    0.02224 =
         0.01758    0.00113    0.00735   -0.00468
C14   1    0.518544    0.576840    0.564512    11.00000    0.01549    0.01465 =
         0.01298   -0.00065    0.00373   -0.00065
AFIX  13
H14   2    0.523646    0.550243    0.521797    11.00000   -1.20000
AFIX   0

C64   1    0.325374    0.268592   -0.026768    11.00000    0.02219    0.01782 =
         0.01239    0.00072    0.00552    0.00093
C22   1    0.832231    0.645454    0.709895    11.00000    0.01533    0.02039 =
         0.01218    0.00040    0.00863   -0.00059
C16   1    0.547306    0.686412    0.561298    11.00000    0.02016    0.01996 =
         0.00959    0.00024    0.00636   -0.00162
C32   1    1.024625    0.748106    1.240777    11.00000    0.01749    0.01457 =
         0.01690    0.00099    0.00387   -0.00052
AFIX  13
H32   2    1.081726    0.747685    1.289605    11.00000   -1.20000
AFIX   0

C67   1    0.457405    0.161011    0.005239    11.00000    0.02492    0.01698 =
         0.01534   -0.00177    0.00471    0.00269
AFIX   6
O29   4    0.768107    0.439850    0.538173    11.00000    0.04021    0.09156 =
         0.03658    0.02286   -0.00571   -0.02493
H24   2    0.727984    0.453093    0.495292    11.00000   -1.50000
AFIX   0

C23   1    0.882185    0.498175    0.893291    11.00000    0.01814    0.01486 =
         0.01383    0.00193    0.00566   -0.00105
AFIX  23
H23A  2    0.945041    0.473607    0.890169    11.00000   -1.20000
H23B  2    0.836678    0.469406    0.912326    11.00000   -1.20000
AFIX   0

C62   1    0.195836    0.344387    0.012040    11.00000    0.01535    0.01571 =
         0.01684    0.00002    0.00224    0.00176
AFIX  13
H25   2    0.132234    0.316171    0.004562    11.00000   -1.20000
AFIX   0

C26   1    1.043549    0.616496    1.026966    11.00000    0.01595    0.01602 =
         0.01594    0.00186    0.00320   -0.00041
AFIX  13
H26   2    1.114792    0.600658    1.057754    11.00000   -1.20000
AFIX   0

C57   1    0.408107    0.265301    0.226774    11.00000    0.01715    0.02025 =
         0.01402    0.00076    0.00292    0.00407
AFIX  23
H28   2    0.451296    0.301313    0.218046    11.00000   -1.20000
H29   2    0.437462    0.252579    0.279444    11.00000   -1.20000
AFIX   0

C18   1    0.707500    0.619214    0.587041    11.00000    0.01488    0.02411 =
         0.01420    0.00260    0.00648   -0.00025
AFIX  23
H18A  2    0.736630    0.658625    0.572106    11.00000   -1.20000
H18B  2    0.714345    0.585155    0.552617    11.00000   -1.20000
AFIX   0

C55   1    0.277340    0.344603    0.260102    11.00000    0.01747    0.01645 =
         0.01496    0.00148    0.00713   -0.00170
C6    1    0.276786    0.888963    0.673141    11.00000    0.02632    0.01406 =
         0.01389   -0.00113    0.00640   -0.00248
AFIX  23
H6A   2    0.326927    0.915710    0.656046    11.00000   -1.20000
H6B   2    0.203608    0.904545    0.648560    11.00000   -1.20000
AFIX   0
C44   1    0.419085    0.957626    1.043410    11.00000    0.01800    0.01221 =
         0.01282   -0.00041    0.00634   -0.00187
AFIX  13
H44   2    0.368083    0.993996    1.035999    11.00000   -1.20000
AFIX   0
C41   1    0.552309    0.879529    1.225627    11.00000    0.01644    0.01961 =
         0.01378    0.00258    0.00509   -0.00214
AFIX  23
H41A  2    0.547143    0.915380    1.258268    11.00000   -1.20000
H41B  2    0.516452    0.842509    1.240015    11.00000   -1.20000
AFIX   0
C42   1    0.695814    0.997023    1.159235    11.00000    0.01640    0.01221 =
         0.01609   -0.00041    0.00494   -0.00062
AFIX  23
H42A  2    0.672351    1.024224    1.194246    11.00000   -1.20000
H42B  2    0.736228    1.024010    1.134027    11.00000   -1.20000
AFIX   0
C29   1    0.976786    0.594823    1.136574    11.00000    0.02640    0.01349 =
         0.01557    0.00066    0.00831   -0.00018
AFIX  23
H29A  2    0.924479    0.565500    1.147558    11.00000   -1.20000
H29B  2    1.049076    0.577573    1.160344    11.00000   -1.20000
AFIX   0
C45   1    0.503551    0.959298    1.120713    11.00000    0.01320    0.01517 =
         0.01674    0.00059    0.00685   -0.00069
AFIX  13
H45   2    0.486918    0.992595    1.153381    11.00000   -1.20000
AFIX   0
C24   1    0.982920    0.641510    0.822954    11.00000    0.01537    0.02179 =
         0.01667    0.00057    0.00448   -0.00576
AFIX  23
H24A  2    0.990406    0.685315    0.806321    11.00000   -1.20000
H24B  2    1.045595    0.617001    0.819375    11.00000   -1.20000
AFIX   0
C33   1    1.052072    0.703354    1.183886    11.00000    0.01687    0.01731 =
         0.01656    0.00162    0.00442   -0.00054
AFIX  13
H33   2    1.124137    0.683614    1.204547    11.00000   -1.20000
AFIX   0
C2    1    0.224067    0.881667    0.791167    11.00000    0.01793    0.01689 =
         0.01312   -0.00042    0.00453   -0.00013
AFIX  13
H2    2    0.150981    0.897493    0.764166    11.00000   -1.20000
AFIX   0
C35   1    0.870798    0.748050    1.296107    11.00000    0.02591    0.01333 =
         0.01624    0.00429    0.00833    0.00329
AFIX  23
H35A  2    0.923684    0.758005    1.344399    11.00000   -1.20000
H35B  2    0.821967    0.715275    1.305030    11.00000   -1.20000
AFIX   0
C27   1    1.009768    0.587780    0.947397    11.00000    0.01558    0.01483 =
         0.01706    0.00324    0.00560    0.00069
AFIX  13
H27   2    1.068347    0.562194    0.937569    11.00000   -1.20000
AFIX   0

C58   1    0.419843    0.209685    0.177516    11.00000    0.01798    0.01762 =
         0.01582    0.00101    0.00478    0.00167
AFIX  13
H30   2    0.397183    0.224359    0.124720    11.00000   -1.20000
AFIX   0
C56   1    0.292252    0.287734    0.213198    11.00000    0.01713    0.01710 =
         0.01215    0.00032    0.00472    0.00135
AFIX  13
H31   2    0.254451    0.251580    0.228783    11.00000   -1.20000
AFIX   0
C68   1    0.501871    0.221423    0.008858    11.00000    0.01923    0.01839 =
         0.02317   -0.00246    0.00775   -0.00029
AFIX  43
H34   2    0.577164    0.226304    0.021597    11.00000   -1.20000
AFIX   0

C15   1    0.409895    0.611990    0.547156    11.00000    0.01590    0.01465 =
         0.01168    0.00152    0.00460    0.00013
AFIX  13
H15   2    0.357606    0.595927    0.500560    11.00000   -1.20000
AFIX   0
C21   1    0.785121    0.538003    0.690199    11.00000    0.01444    0.01480 =
         0.01472    0.00104    0.00383    0.00088
AFIX  13
H21   2    0.809009    0.508794    0.656481    11.00000   -1.20000
AFIX   0
C30   1    1.101879    0.729678    1.067475    11.00000    0.01585    0.01896 =
         0.01849   -0.00239    0.00544   -0.00362
AFIX  23
H30A  2    1.173386    0.712351    1.093394    11.00000   -1.20000
H30B  2    1.112124    0.769042    1.041821    11.00000   -1.20000
AFIX   0
C38   1    0.747691    0.910651    1.260843    11.00000    0.01702    0.01396 =
         0.01328    0.00174    0.00410   -0.00196
AFIX  13
H38   2    0.738191    0.937882    1.301834    11.00000   -1.20000
AFIX   0
C20   1    0.871759    0.546008    0.766617    11.00000    0.01454    0.01620 =
         0.01477    0.00215    0.00528    0.00018
AFIX  13
H20   2    0.939270    0.523425    0.767730    11.00000   -1.20000
AFIX   0
C11   1    0.265140    0.608754    0.612616    11.00000    0.01322    0.01414 =
         0.01706   -0.00284    0.00681   -0.00097
AFIX  23
H11A  2    0.216932    0.602825    0.561610    11.00000   -1.20000
H11B  2    0.246600    0.576373    0.644750    11.00000   -1.20000
AFIX   0

C53   1    0.387821    0.463338    0.383993    11.00000    0.01634    0.02131 =
         0.01823   -0.00429    0.00505   -0.00097
C63   1    0.256497    0.327189   -0.044264    11.00000    0.01878    0.01906 =
         0.01689    0.00146    0.00375    0.00066
AFIX  23
H35   2    0.203534    0.321481   -0.093622    11.00000   -1.20000
H36   2    0.302344    0.363560   -0.048001    11.00000   -1.20000
AFIX   0
C69   1    0.436187    0.274453   -0.006143    11.00000    0.02140    0.01570 =
         0.02058    0.00119    0.00793   -0.00035
AFIX  43
H37   2    0.467335    0.315454   -0.002279    11.00000   -1.20000
AFIX   0

C5    1    0.152347    0.770507    0.761474    11.00000    0.01432    0.01620 =
         0.01478   -0.00495    0.00476   -0.00371
AFIX  23
H5A   2    0.134875    0.735325    0.790626    11.00000   -1.20000
H5B   2    0.084839    0.792422    0.735520    11.00000   -1.20000
AFIX   0
C48   1    0.437068    0.982057    0.915876    11.00000    0.02132    0.01607 =
         0.01316    0.00217    0.00431   -0.00218
AFIX  23
H48A  2    0.388959    1.018164    0.916156    11.00000   -1.20000
H48B  2    0.494738    0.997635    0.896362    11.00000   -1.20000
AFIX   0

C52   1    0.485412    0.540110    0.332722    11.00000    0.02494    0.02100 =
         0.02592   -0.00392    0.01140   -0.00517
AFIX  23
H40   2    0.450014    0.571671    0.356366    11.00000   -1.20000
H41   2    0.473509    0.552858    0.280366    11.00000   -1.20000
AFIX   0
C65   1    0.281335    0.207841   -0.032009    11.00000    0.01765    0.02221 =
         0.01758   -0.00321    0.00295   -0.00341
AFIX  43
H42   2    0.205946    0.202905   -0.046773    11.00000   -1.20000
AFIX   0
C54   1    0.341359    0.397333    0.380607    11.00000    0.02025    0.02349 =
         0.01356   -0.00191    0.00662   -0.00067
AFIX  23
H43   2    0.373496    0.376574    0.429197    11.00000   -1.20000
H46   2    0.263796    0.401331    0.373719    11.00000   -1.20000
AFIX   0
C50   1    0.782114    0.564619    0.365709    11.00000    0.02158    0.02286 =
         0.02777   -0.00534    0.01159   -0.00366
AFIX  23
H47   2    0.814447    0.564961    0.324463    11.00000   -1.20000
H48   2    0.805971    0.525366    0.394646    11.00000   -1.20000
AFIX   0
C66   1    0.346326    0.154615   -0.015923    11.00000    0.02669    0.01545 =
         0.02136   -0.00289    0.00365   -0.00305
AFIX  43
H49   2    0.315190    0.113637   -0.019306    11.00000   -1.20000
AFIX   0
C60   1    0.349925    0.152985    0.184051    11.00000    0.03054    0.01607 =
         0.03106   -0.00151    0.01694   -0.00127
AFIX 137
H50   2    0.366605    0.140256    0.236225    11.00000   -1.50000
H51   2    0.364023    0.117493    0.154755    11.00000   -1.50000
H52   2    0.274479    0.164984    0.165348    11.00000   -1.50000
AFIX   0
C59   1    0.536764    0.189888    0.197646    11.00000    0.02060    0.02773 =
         0.02068    0.00245    0.00525    0.00626
AFIX 137
H53   2    0.579762    0.225590    0.189463    11.00000   -1.50000
H54   2    0.544209    0.154085    0.166434    11.00000   -1.50000
H55   2    0.561480    0.177264    0.249982    11.00000   -1.50000
AFIX   0
H56   2    0.174381    0.282419    0.116358    11.00000   -1.20000
H57   2    0.417706    0.331950    0.334785    11.00000   -1.20000
HKLF 4


REM  hpd814c_a.res in P2(1)
REM wR2 = 0.0986, GooF = S = 1.031, Restrained GooF = 1.034 for all data
REM R1 = 0.0377 for 19374 Fo > 4sig(Fo) and 0.0391 for all 20089 data
REM 1401 parameters refined using 2 restraints

END

WGHT      0.0562      2.5419

REM Highest difference peak  0.772,  deepest hole -0.278,  1-sigma level  0.056
Q1    1   0.6853  0.3530  0.6137  11.00000  0.05    0.77
Q2    1   0.2612  0.8106  1.2407  11.00000  0.05    0.67
Q3    1   0.0300  0.8448  0.4984  11.00000  0.05    0.61
Q4    1   0.3460  0.6901  0.2810  11.00000  0.05    0.55
Q5    1   1.1333  0.5030  1.2782  11.00000  0.05    0.53
;
_shelx_res_checksum              23102
_shelx_fab_file                  
;
-16 0 2 0.2566 -0.0108
-16 0 3 -0.4833 -0.0194
-16 0 4 -2.2826 0.0489
-16 0 5 4.0905 -0.0236
-16 0 6 -1.3210 -0.0125
-16 0 7 -1.3781 0.0263
-16 0 8 -0.0414 -0.0324
-16 0 9 1.4440 0.0150
-16 0 10 -0.4393 0.0121
-16 0 11 0.5843 -0.0055
-16 0 12 -1.8769 -0.0012
-16 1 2 0.2949 -0.9531
-16 1 3 1.3381 0.3320
-16 1 4 -1.3576 0.8927
-16 1 5 -1.5666 -1.5713
-16 1 6 2.9829 1.1470
-16 1 7 -0.3425 -0.3027
-16 1 8 -1.4298 0.2729
-16 1 9 -0.2524 -0.6666
-16 1 10 0.8646 -0.2012
-16 1 11 0.8022 1.7174
-16 2 2 -0.5101 1.9008
-16 2 3 -0.5391 -2.3547
-16 2 4 2.1293 2.3292
-16 2 5 -1.3587 -2.0418
-16 2 6 -1.5144 1.0183
-16 2 7 2.1222 0.1022
-16 2 8 0.5272 -0.5261
-16 2 9 -1.5687 1.0787
-16 2 10 -0.5172 -1.3966
-16 2 11 1.0728 -0.1446
-16 2 12 1.0633 2.0257
-16 3 3 -0.1200 0.5628
-16 3 4 -0.6044 -0.2723
-16 3 5 1.7000 0.8614
-16 3 6 -1.3390 -2.4530
-16 3 7 -0.5713 2.7792
-16 3 8 1.4531 -1.7199
-16 3 9 -0.1975 0.2377
-16 3 10 -0.5465 1.5912
-16 3 11 -0.5445 -2.2393
-16 4 3 -0.3743 1.2348
-16 4 4 0.8049 -1.0954
-16 4 5 -1.0529 1.8932
-16 4 6 1.3267 -1.4850
-16 4 7 -1.6368 0.1014
-16 4 8 1.5048 0.8999
-16 4 9 -0.8666 -1.7096
-16 5 4 0.7104 0.0977
-16 5 7 -0.1440 -1.0139
-16 5 8 0.2460 1.1252
-16 6 6 -0.5434 0.0046
-16 6 7 -0.0195 0.0967
-15 -7 0 0.2730 -0.2488
-15 -6 0 -1.0254 1.3954
-15 -5 -1 -0.3739 -0.9071
-15 -5 0 1.5886 0.8910
-15 -4 -2 1.4155 1.0717
-15 -4 -1 -1.9096 -0.7735
-15 -4 0 1.4086 -1.2729
-15 -3 -2 0.0855 0.5273
-15 -3 -1 0.5228 1.0574
-15 -3 0 -1.2025 -1.0674
-15 -2 -2 0.3050 -0.8006
-15 -2 -1 0.0944 1.3658
-15 -2 0 0.0612 -0.0986
-15 -1 -3 -0.9002 0.2025
-15 -1 -2 -0.4902 -0.6129
-15 -1 -1 1.0514 -0.0854
-15 -1 0 0.4582 1.0379
-15 0 1 2.5111 -0.0313
-15 0 2 -3.3815 0.0155
-15 0 3 -1.3657 0.0324
-15 0 4 4.3272 0.0025
-15 0 5 0.9961 -0.0556
-15 0 6 -6.5449 0.0336
-15 0 7 3.8336 0.0138
-15 0 8 0.6757 -0.0355
-15 0 9 0.3429 0.0301
-15 0 10 -2.3066 0.0006
-15 0 11 1.1308 -0.0079
-15 0 12 -0.5201 -0.0153
-15 0 13 1.9398 -0.0081
-15 0 14 -2.1785 0.0438
-15 1 1 0.7111 -0.6202
-15 1 2 1.9924 -1.2877
-15 1 3 -2.8069 2.4111
-15 1 4 -1.5585 -1.5050
-15 1 5 4.5492 -0.2361
-15 1 6 -0.7621 1.1514
-15 1 7 -3.0607 -0.6962
-15 1 8 0.8953 0.1863
-15 1 9 1.4749 -1.4072
-15 1 10 0.2776 2.7044
-15 1 11 -1.0281 -0.7256
-15 1 12 -1.1838 -2.7768
-15 1 13 1.3727 3.0654
-15 1 14 1.2569 -0.6859
-15 1 15 -2.3524 -0.3409
-15 2 1 -1.0362 1.2168
-15 2 2 0.9210 -0.5153
-15 2 3 0.7044 -1.3989
-15 2 4 -0.7534 2.9594
-15 2 5 -1.9414 -3.9719
-15 2 6 2.7665 3.8977
-15 2 7 0.4834 -2.4719
-15 2 8 -2.1576 1.5790
-15 2 9 -0.4708 -1.3140
-15 2 10 1.4912 -0.9189
-15 2 11 1.1300 3.5982
-15 2 12 -1.3313 -2.3771
-15 2 13 -1.8824 -1.2063
-15 2 14 2.4945 2.4164
-15 3 1 -1.1017 -1.1032
-15 3 2 0.1491 2.3392
-15 3 3 0.2194 -1.7780
-15 3 4 0.3029 1.6632
-15 3 5 0.3343 -1.5844
-15 3 6 -2.6348 -0.5153
-15 3 7 3.1353 2.7592
-15 3 8 -0.1845 -2.8914
-15 3 9 -1.9765 2.6241
-15 3 10 0.5831 -2.3805
-15 3 11 0.6028 0.0453
-15 3 12 0.6919 2.8454
-15 3 13 -1.1601 -2.9744
-15 3 14 -0.2295 1.3640
-15 4 1 0.0865 -1.5052
-15 4 2 -1.0891 -0.6280
-15 4 3 0.9190 1.8238
-15 4 4 -0.5332 -1.7258
-15 4 5 0.3401 2.5983
-15 4 6 0.5958 -3.3162
-15 4 7 -2.6872 2.1874
-15 4 8 4.2088 -1.0921
-15 4 9 -3.1295 0.4588
-15 4 10 0.6835 1.7239
-15 4 11 0.0659 -3.5532
-15 4 12 0.8777 1.6529
-15 4 13 -1.2593 1.6392
-15 4 14 0.6827 -2.1156
-15 5 1 1.9755 1.3142
-15 5 2 -1.2732 -2.2204
-15 5 3 0.0372 0.7975
-15 5 4 1.5543 0.1111
-15 5 5 -2.7254 -0.2291
-15 5 6 2.3860 0.9230
-15 5 7 -1.1979 -1.0066
-15 5 8 0.2793 0.6473
-15 5 9 0.5140 -2.0414
-15 5 10 -0.9262 2.9881
-15 5 11 0.4516 0.0213
-15 5 12 -0.0729 -3.4584
-15 5 13 0.4786 2.1458
-15 5 14 -0.7317 1.2828
-15 6 1 0.5841 1.6253
-15 6 2 0.3154 0.3810
-15 6 3 -1.4965 -1.2236
-15 6 4 1.3815 0.0741
-15 6 5 0.9047 0.5847
-15 6 6 -2.8855 -0.6554
-15 6 7 2.0722 0.9656
-15 6 8 -0.4066 -0.4689
-15 6 9 0.7960 -0.0904
-15 6 10 -2.1891 -1.3651
-15 6 11 2.1839 2.7889
-15 6 12 -0.9855 -0.9911
-15 6 13 0.1127 -1.6055
-15 6 14 -0.0017 1.0814
-15 7 1 -0.1673 -0.8694
-15 7 2 1.1523 0.9473
-15 7 3 -0.6517 0.4103
-15 7 4 -1.4895 -1.1178
-15 7 5 2.0309 0.7971
-15 7 6 0.3644 -0.4997
-15 7 7 -1.9268 0.1166
-15 7 8 -0.0633 0.5210
-15 7 9 2.3117 -0.5345
-15 7 10 -1.2987 -0.0906
-15 7 11 -0.9734 0.0455
-15 7 12 1.3580 0.6524
-15 7 13 -0.6075 -0.4476
-15 8 1 -0.9896 -0.4944
-15 8 2 1.2807 0.4953
-15 8 3 0.5621 -0.5968
-15 8 4 -1.2628 0.5998
-15 8 5 -0.7438 -0.8238
-15 8 6 1.3960 1.6628
-15 8 7 1.3510 -2.3648
-15 8 8 -2.9416 1.8518
-15 8 9 0.6105 -0.4143
-15 8 10 1.7395 -0.3542
-15 8 11 -1.2312 -0.1979
-15 8 12 0.2591 0.6238
-15 9 1 -2.0840 -0.4549
-15 9 2 -0.1109 0.7486
-15 9 3 2.1430 -0.1021
-15 9 4 -0.8642 -0.3480
-15 9 5 -0.4277 -0.2645
-15 9 6 -1.2103 0.8039
-15 9 7 2.1875 0.0866
-15 9 8 0.1199 -1.5210
-15 9 9 -2.2161 1.5943
-15 9 10 1.4658 -0.4402
-15 9 11 -0.0809 -0.1414
-15 9 12 -0.1611 -0.1048
-15 10 3 0.9152 0.9848
-15 10 4 1.1903 -0.7803
-15 10 5 -0.7348 0.2172
-15 10 6 0.0604 -0.3484
-15 10 7 -1.4901 0.9015
-15 10 8 2.7573 -0.8771
-15 10 9 -1.8432 0.3067
-15 10 10 0.2362 0.1903
-14 -12 0 -1.5276 -0.1307
-14 -11 -1 1.4589 -0.1132
-14 -9 -2 -0.1108 1.1539
-14 -9 -1 -1.2502 -0.2859
-14 -9 0 2.1656 -0.4300
-14 -8 -2 -0.2091 -0.7012
-14 -8 -1 -0.3534 1.2099
-14 -8 0 -0.9759 -1.3347
-14 -7 -4 -0.3658 -0.2853
-14 -7 -3 -0.2147 1.2019
-14 -7 -2 0.9701 -0.9133
-14 -7 -1 -0.2413 1.0323
-14 -7 0 -0.7011 -1.9335
-14 -6 -4 0.2911 -1.2287
-14 -6 -3 -0.5516 -0.1115
-14 -6 -2 -0.8641 1.0660
-14 -6 -1 2.5036 -0.1543
-14 -6 0 -2.4481 0.7373
-14 -5 -4 -0.2693 1.0554
-14 -5 -3 1.4460 -1.9999
-14 -5 -2 -2.4094 0.2574
-14 -5 -1 1.9017 0.6768
-14 -5 0 -0.2230 0.9132
-14 -4 -5 0.4504 -1.8115
-14 -4 -4 -0.7374 1.8482
-14 -4 -3 0.2828 0.7204
-14 -4 -2 0.5622 -1.7782
-14 -4 -1 -1.8597 -0.1173
-14 -4 0 3.3808 0.9894
-14 -3 -5 0.1336 -0.6196
-14 -3 -4 0.6631 -1.8470
-14 -3 -3 -0.7125 2.1764
-14 -3 -2 0.4107 0.5546
-14 -3 -1 -1.0673 -1.8567
-14 -3 0 1.3980 0.2884
-14 -2 -5 -1.0304 1.5850
-14 -2 -4 -0.1128 -1.6077
-14 -2 -3 1.0225 -0.7819
-14 -2 -2 0.3515 1.5940
-14 -2 -1 -1.7293 0.7017
-14 -2 0 0.2460 -2.5791
-14 -1 -6 0.5722 -0.2806
-14 -1 -5 1.0390 0.2500
-14 -1 -4 -1.5359 0.9045
-14 -1 -3 -1.0655 -1.0788
-14 -1 -2 2.7509 -0.5250
-14 -1 -1 -0.2027 1.6509
-14 -1 0 -1.8435 -0.5086
-14 0 1 -0.9797 0.0283
-14 0 2 -4.2239 0.0755
-14 0 3 7.5540 -0.0440
-14 0 4 -0.3461 -0.0314
-14 0 5 -7.1529 -0.0041
-14 0 6 2.7383 0.0551
-14 0 7 5.2748 -0.0199
-14 0 8 -4.5714 -0.0260
-14 0 9 0.4941 0.0263
-14 0 10 -1.7894 -0.0012
-14 0 11 4.1539 -0.0137
-14 0 12 -2.1196 -0.0201
-14 0 13 -0.2653 0.0481
-14 0 14 -1.0225 0.0098
-14 0 15 2.8823 -0.0624
-14 0 16 -1.8818 0.0116
-14 1 1 1.0268 -1.4781
-14 1 2 -3.0313 1.2934
-14 1 3 -1.8006 0.9230
-14 1 4 6.0096 -2.4101
-14 1 5 -0.9563 1.9300
-14 1 6 -5.7482 -0.4340
-14 1 7 3.8777 -0.4287
-14 1 8 0.8095 -0.4437
-14 1 9 0.0233 1.2150
-14 1 10 -1.8122 0.9104
-14 1 11 -0.2681 -3.4685
-14 1 12 1.4247 1.8329
-14 1 13 0.8489 1.8673
-14 1 14 -1.7082 -2.4784
-14 1 15 -0.4986 1.0393
-14 1 16 1.8401 -1.0291
-14 1 17 -0.9453 1.3363
-14 2 1 1.3473 -1.5498
-14 2 2 0.4868 -0.3647
-14 2 3 -2.4909 0.7196
-14 2 4 0.1502 0.2479
-14 2 5 2.4113 -2.0395
-14 2 6 0.1169 4.1056
-14 2 7 -3.0762 -4.0038
-14 2 8 1.1519 1.8388
-14 2 9 0.9718 -1.9158
-14 2 10 0.5615 3.9084
-14 2 11 -0.9759 -2.0959
-14 2 12 -1.2452 -2.8599
-14 2 13 0.8398 4.1295
-14 2 14 1.9515 -1.0035
-14 2 15 -1.8048 -1.3958
-14 2 16 -0.3951 1.7153
-14 2 17 0.4807 -1.9075
-14 3 1 -0.3444 0.5735
-14 3 2 2.0033 0.5230
-14 3 3 -1.1466 -1.2541
-14 3 4 0.0152 1.7665
-14 3 5 -1.0090 -3.3478
-14 3 6 1.0501 3.1021
-14 3 7 2.4263 0.4579
-14 3 8 -4.7967 -2.2380
-14 3 9 2.0433 0.2419
-14 3 10 1.2685 -0.2006
-14 3 11 -0.6372 3.4961
-14 3 12 -0.5758 -3.6252
-14 3 13 -0.5050 -1.1626
-14 3 14 1.0694 4.6008
-14 3 15 -0.0805 -3.3623
-14 3 16 -0.1898 0.8748
-14 3 17 -0.0767 -0.0347
-14 4 1 -3.6631 -0.5771
-14 4 2 2.1380 1.0501
-14 4 3 -0.4808 0.2121
-14 4 4 -0.3927 -0.6453
-14 4 5 1.4899 1.3526
-14 4 6 -2.9404 -3.7021
-14 4 7 2.2502 4.0734
-14 4 8 2.0796 -1.5623
-14 4 9 -6.0973 1.0549
-14 4 10 4.9015 -2.4549
-14 4 11 -0.9995 0.2510
-14 4 12 0.2665 4.1132
-14 4 13 -1.9904 -3.6923
-14 4 14 1.8526 -0.9934
-14 4 15 -0.0701 3.0637
-14 4 16 -0.7093 -1.2028
-14 4 17 0.2151 0.0186
-14 5 1 1.1958 -0.9895
-14 5 2 -2.0516 -1.4597
-14 5 3 2.9967 2.4004
-14 5 4 -3.0162 -1.6247
-14 5 5 0.4823 1.5454
-14 5 6 3.1674 -0.5981
-14 5 7 -5.0434 -1.5529
-14 5 8 4.5038 1.4793
-14 5 9 -2.4150 -0.5044
-14 5 10 0.1030 2.6191
-14 5 11 0.7709 -4.1883
-14 5 12 -0.4201 0.1357
-14 5 13 0.5510 4.5933
-14 5 14 -1.0286 -3.0584
-14 5 15 0.6779 -1.3554
-14 5 16 0.1142 1.7907
-14 5 17 -0.3904 0.4931
-14 6 1 1.7854 3.2117
-14 6 2 -2.0202 -3.0581
-14 6 3 1.4656 0.4545
-14 6 4 1.6553 0.4043
-14 6 5 -4.0858 -0.2590
-14 6 6 1.8549 1.2290
-14 6 7 2.0768 -1.0234
-14 6 8 -2.4359 -0.8556
-14 6 9 0.8352 1.1322
-14 6 10 -1.7866 -0.4708
-14 6 11 3.8989 2.1766
-14 6 12 -3.1651 -3.9812
-14 6 13 0.6025 1.7359
-14 6 14 0.2101 1.8609
-14 6 15 0.5381 -1.7905
-14 6 16 -0.5502 -0.4300
-14 7 1 -0.1720 1.0507
-14 7 2 -0.0801 1.3195
-14 7 3 -1.6303 -1.8650
-14 7 4 2.3151 0.6879
-14 7 5 0.6816 -0.2034
-14 7 6 -3.2854 -0.3160
-14 7 7 1.1510 2.1408
-14 7 8 1.6607 -2.8506
-14 7 9 0.1884 0.7629
-14 7 10 -3.1866 0.8390
-14 7 11 1.9005 0.3558
-14 7 12 1.0012 -0.9739
-14 7 13 -0.9912 -1.0322
-14 7 14 0.0262 2.0194
-14 7 15 -0.8618 -0.2648
-14 7 16 1.3994 -1.0276
-14 8 1 2.0509 -1.8025
-14 8 2 0.0060 2.1857
-14 8 3 -1.6901 -1.7991
-14 8 4 -0.5019 0.8615
-14 8 5 2.1278 0.0870
-14 8 6 0.5380 -0.4854
-14 8 7 -2.3868 -0.5716
-14 8 8 -0.6377 2.8576
-14 8 9 3.6461 -3.5845
-14 8 10 -2.2357 1.3186
-14 8 11 -0.4667 0.3839
-14 8 12 1.2221 0.9862
-14 8 13 -1.4796 -1.9554
-14 8 14 1.8850 0.3107
-14 8 15 -0.6939 0.8339
-14 9 1 -1.1720 -0.0573
-14 9 2 4.1627 0.8375
-14 9 3 -1.3505 -0.5863
-14 9 4 -2.0919 -0.4360
-14 9 5 0.4469 0.6281
-14 9 6 1.2268 0.6616
-14 9 7 1.9024 -1.8105
-14 9 8 -4.6990 0.9838
-14 9 9 2.2883 0.9369
-14 9 10 1.8070 -1.4793
-14 9 11 -3.0609 0.5360
-14 9 12 2.0470 -0.0470
-14 9 13 -0.6409 0.0836
-14 9 14 -0.8180 0.3877
-14 9 15 1.5871 -0.5153
-14 10 1 -5.1047 -0.7813
-14 10 2 1.4843 1.1611
-14 10 3 2.8621 -0.0611
-14 10 4 -1.7667 -1.2226
-14 10 5 -0.7355 1.1410
-14 10 6 -0.5847 -0.2935
-14 10 7 2.0018 0.2827
-14 10 8 0.9331 -0.9770
-14 10 9 -4.7336 1.2316
-14 10 10 4.4788 -0.8380
-14 10 11 -1.5913 -0.1206
-14 10 12 -0.0536 1.3524
-14 10 13 0.2912 -1.2993
-14 10 14 -0.5935 -0.5417
-14 11 1 0.9879 -1.4207
-14 11 2 -3.8997 -0.0829
-14 11 3 2.8375 1.7898
-14 11 4 -0.1547 -1.6987
-14 11 5 -0.4098 0.2750
-14 11 6 0.4419 0.7980
-14 11 7 -2.0425 -0.8852
-14 11 8 3.1038 0.3351
-14 11 9 -1.7934 0.0785
-14 11 10 -0.0224 0.5478
-14 11 11 0.6396 -1.4235
-14 11 12 -1.0944 0.4252
-14 11 13 1.8128 1.6095
-14 12 1 2.7211 1.3477
-14 12 2 -2.1193 -2.3986
-14 12 3 0.0314 1.6044
-14 12 4 1.2188 -0.1980
-14 12 5 -1.3655 -0.5130
-14 12 6 1.1618 0.6824
-14 12 7 -0.3394 -0.2320
-14 12 8 -0.6495 -1.0652
-14 12 9 0.8308 1.6582
-14 12 10 -1.0414 -0.5512
-14 12 11 2.1431 -0.0949
-14 12 12 -2.4307 -0.7379
-14 13 2 0.7793 -0.3053
-14 13 3 -1.9250 -0.2796
-14 13 4 1.8394 0.6614
-14 13 5 -0.9291 -0.9572
-14 13 6 0.0134 0.4856
-14 13 7 0.4685 1.0972
-14 13 8 -0.4307 -1.7820
-14 13 9 0.4290 -0.0130
-14 13 10 -0.7746 1.6686
-13 -15 0 -0.3822 -0.1059
-13 -14 -1 -0.1042 0.2699
-13 -14 0 0.7986 -0.8264
-13 -13 -2 1.4073 -0.7115
-13 -13 -1 -0.8062 0.6751
-13 -13 0 0.6810 -1.0073
-13 -12 -4 0.5518 -0.3412
-13 -12 -3 -0.7735 1.3549
-13 -12 -2 -0.4485 -0.3546
-13 -12 -1 1.0939 -0.0097
-13 -12 0 -0.6348 -0.9626
-13 -11 -4 -0.4871 -1.6546
-13 -11 -3 1.5498 0.3643
-13 -11 -2 -1.3712 1.0843
-13 -11 -1 0.6136 -0.6881
-13 -11 0 -2.1712 0.6752
-13 -10 -5 0.3709 0.0988
-13 -10 -4 -1.3307 0.2980
-13 -10 -3 -0.2671 -0.7075
-13 -10 -2 2.0641 0.6413
-13 -10 -1 -0.1002 -0.4943
-13 -10 0 -1.7992 0.5340
-13 -9 -6 0.0258 1.2527
-13 -9 -5 1.6176 -0.6437
-13 -9 -4 -0.2466 -0.6557
-13 -9 -3 -2.5238 0.4817
-13 -9 -2 1.0983 0.8360
-13 -9 -1 1.7639 -1.1234
-13 -9 0 1.0493 0.4689
-13 -8 -4 1.9689 -1.4756
-13 -8 -3 -1.3910 -0.4686
-13 -8 -2 -1.8001 1.3409
-13 -8 -1 0.9014 -0.5830
-13 -8 0 2.5787 0.0082
-13 -7 -7 1.0562 0.1699
-13 -7 -6 -0.2169 -0.9605
-13 -7 -5 -1.5158 0.5556
-13 -7 -4 0.8257 0.8914
-13 -7 -3 1.1595 -1.0404
-13 -7 -2 -0.2444 -0.1622
-13 -7 -1 -2.2632 1.3831
-13 -7 0 1.3992 -3.0500
-13 -6 -7 0.2543 0.5846
-13 -6 -6 0.1669 0.1462
-13 -6 -5 0.7183 -1.1199
-13 -6 -4 -1.3145 -0.1906
-13 -6 -3 -0.0901 1.6348
-13 -6 -2 1.1560 -0.7623
-13 -6 -1 0.5787 0.1055
-13 -6 0 -2.8153 -0.3836
-13 -5 -7 0.2985 0.4455
-13 -5 -6 -0.6306 0.3616
-13 -5 -5 0.4238 1.3664
-13 -5 -4 0.5551 -1.9349
-13 -5 -3 -0.6553 -1.3174
-13 -5 -2 -1.0601 3.5094
-13 -5 -1 2.7447 -1.6922
-13 -5 0 -2.6453 0.6347
-13 -4 -7 0.0026 -1.5857
-13 -4 -6 0.7066 0.2010
-13 -4 -5 -1.1473 -0.3697
-13 -4 -4 0.6178 3.6239
-13 -4 -3 0.1874 -4.3889
-13 -4 -2 -0.5616 0.4465
-13 -4 -1 0.4711 2.4994
-13 -4 0 0.5183 -1.7459
-13 -3 -8 -0.1476 2.3834
-13 -3 -7 -0.4401 -0.6319
-13 -3 -6 0.3742 -0.0918
-13 -3 -5 0.6261 -1.9443
-13 -3 -4 -0.4900 1.5456
-13 -3 -3 -0.7101 2.5618
-13 -3 -2 0.4206 -4.4710
-13 -3 -1 0.5163 1.9853
-13 -3 0 0.8919 0.6714
-13 -2 -8 0.3118 -0.7798
-13 -2 -7 0.0611 2.2240
-13 -2 -6 -0.5378 -0.8107
-13 -2 -5 -0.9216 0.5273
-13 -2 -4 2.6328 -3.1991
-13 -2 -3 -0.7454 3.8472
-13 -2 -2 -2.2350 -0.4154
-13 -2 -1 0.6127 -2.4387
-13 -2 0 2.9700 1.6168
-13 -1 -8 0.0792 -1.2770
-13 -1 -7 -0.1414 0.3520
-13 -1 -6 2.0715 0.4067
-13 -1 -5 -2.8191 0.6412
-13 -1 -4 -0.9859 -0.8932
-13 -1 -3 4.2118 -1.1572
-13 -1 -2 -0.6950 2.4232
-13 -1 -1 -3.9289 -0.6220
-13 -1 0 1.3378 -1.8194
-13 0 1 0.5100 0.1002
-13 0 2 3.7143 -0.0374
-13 0 3 2.9747 -0.0762
-13 0 4 -10.5939 0.0463
-13 0 5 4.7030 0.0210
-13 0 6 5.6496 0.0129
-13 0 7 -4.6963 -0.0418
-13 0 8 -1.9447 -0.0019
-13 0 9 2.0643 0.0267
-13 0 10 0.1214 -0.0011
-13 0 11 2.8799 -0.0317
-13 0 12 -5.7976 0.0312
-13 0 13 3.1672 0.0227
-13 0 14 -0.3719 -0.0587
-13 0 15 1.8564 0.0072
-13 0 16 -2.9895 0.0459
-13 0 17 0.6145 -0.0144
-13 1 1 -2.8403 1.8117
-13 1 2 -0.9561 0.0542
-13 1 3 6.2524 -0.3334
-13 1 4 -1.4281 -1.1626
-13 1 5 -6.5020 2.1738
-13 1 6 4.0236 -1.7061
-13 1 7 3.7313 0.2009
-13 1 8 -4.5726 0.9017
-13 1 9 1.4449 0.0643
-13 1 10 -2.0218 -1.6712
-13 1 11 3.1500 0.8272
-13 1 12 -0.8802 1.2545
-13 1 13 -0.6953 -1.1825
-13 1 14 -0.5523 -0.1729
-13 1 15 0.6064 0.5188
-13 1 16 1.2622 -0.9406
-13 1 17 -1.2940 2.1121
-13 2 1 -1.5179 -0.5633
-13 2 2 -2.4617 1.4547
-13 2 3 0.9806 -1.3824
-13 2 4 3.2787 1.0663
-13 2 5 -1.8334 -0.7951
-13 2 6 -2.6846 2.2800
-13 2 7 2.0031 -4.9977
-13 2 8 1.7933 4.1478
-13 2 9 -2.0949 0.2928
-13 2 10 0.4354 -0.9641
-13 2 11 -0.4684 -3.4016
-13 2 12 0.5397 4.6003
-13 2 13 0.0301 -0.0169
-13 2 14 0.8349 -3.2922
-13 2 15 -1.6004 1.8286
-13 2 16 0.0147 0.4153
-13 2 17 1.0837 -1.0904
-13 2 18 0.3640 1.6037
-13 3 1 2.9218 -1.6013
-13 3 2 -1.6998 2.6849
-13 3 3 -0.8991 -3.0545
-13 3 4 0.8008 1.3668
-13 3 5 0.2327 -1.3205
-13 3 6 1.4181 4.2807
-13 3 7 -2.7852 -3.5357
-13 3 8 -0.4343 -2.4349
-13 3 9 4.3426 3.8254
-13 3 10 -3.2916 2.0639
-13 3 11 0.2555 -3.9694
-13 3 12 -0.1646 -2.1978
-13 3 13 0.9906 5.3349
-13 3 14 -0.0895 0.1630
-13 3 15 -0.6473 -5.2026
-13 3 16 0.4399 3.4226
-13 3 17 -0.5397 -0.2784
-13 3 18 0.2737 0.3509
-13 4 1 -2.4521 -1.4034
-13 4 2 3.7848 2.0709
-13 4 3 -3.6153 -0.3861
-13 4 4 3.0372 -1.3921
-13 4 5 -2.5349 0.2329
-13 4 6 0.3586 -0.8055
-13 4 7 3.7568 4.9413
-13 4 8 -5.1827 -5.2406
-13 4 9 0.5618 0.4397
-13 4 10 4.6103 0.6146
-13 4 11 -3.9227 3.0000
-13 4 12 1.1972 -2.2024
-13 4 13 -2.2907 -3.4990
-13 4 14 4.0749 4.5860
-13 4 15 -2.2358 0.5751
-13 4 16 -0.6238 -3.5085
-13 4 17 1.2761 1.3833
-13 4 18 -0.4900 0.1457
-13 5 1 -1.7355 -1.7861
-13 5 2 1.3696 0.5407
-13 5 3 -0.5992 2.1370
-13 5 4 -1.9591 -1.9705
-13 5 5 4.4455 1.5223
-13 5 6 -3.7202 -3.1913
-13 5 7 -0.1160 2.5921
-13 5 8 4.1523 0.9153
-13 5 9 -5.8197 -2.0448
-13 5 10 4.7560 1.2306
-13 5 11 -2.9757 -2.7925
-13 5 12 1.9473 4.1540
-13 5 13 -0.6420 -0.7288
-13 5 14 -1.2412 -3.8075
-13 5 15 2.0308 3.2970
-13 5 16 -1.3457 0.2636
-13 5 17 0.2488 -1.0977
-13 5 18 0.6340 -0.3614
-13 6 1 2.5034 1.7070
-13 6 2 -1.5710 -4.4883
-13 6 3 3.2260 3.6200
-13 6 4 -4.5656 -1.7447
-13 6 5 0.9581 2.3491
-13 6 6 3.9986 -1.7550
-13 6 7 -3.6634 -1.8948
-13 6 8 0.3842 3.5192
-13 6 9 -0.1441 -1.2774
-13 6 10 0.7456 -0.4666
-13 6 11 2.3458 0.4853
-13 6 12 -5.5846 -1.9653
-13 6 13 4.0372 4.2796
-13 6 14 -0.9119 -3.2356
-13 6 15 0.8482 -0.4296
-13 6 16 -1.5570 1.7904
-13 6 17 0.0771 -0.3962
-13 7 1 -1.5627 4.2885
-13 7 2 1.1982 -2.7903
-13 7 3 0.9643 0.1676
-13 7 4 0.7700 0.2946
-13 7 5 -3.7772 -0.4194
-13 7 6 1.5249 2.5564
-13 7 7 2.6685 -2.8730
-13 7 8 -1.7765 -1.3491
-13 7 9 -0.8086 4.4096
-13 7 10 -1.1909 -2.0450
-13 7 11 3.9046 -0.0105
-13 7 12 -1.9462 -2.3639
-13 7 13 -0.6643 3.1204
-13 7 14 -0.1849 0.9578
-13 7 15 0.5969 -3.3413
-13 7 16 1.6784 0.9651
-13 7 18 0.2950 -0.8710
-13 8 1 -1.1376 -0.6009
-13 8 2 -2.9895 2.3089
-13 8 3 2.1172 -3.7881
-13 8 4 1.0976 3.7112
-13 8 5 0.2452 -2.9240
-13 8 6 -2.9274 1.5281
-13 8 7 0.8488 0.9403
-13 8 8 2.4978 -1.7126
-13 8 9 -1.1707 -1.2000
-13 8 10 -2.4446 3.2118
-13 8 11 3.0679 -1.0361
-13 8 12 -1.1084 -0.2274
-13 8 13 -0.5907 -2.2335
-13 8 14 1.8820 3.0650
-13 8 15 -2.5931 -0.5550
-13 8 16 1.2070 -0.6348
-13 8 17 0.9591 -0.2218
-13 9 1 5.1460 -0.7275
-13 9 2 -2.0428 1.8991
-13 9 3 -3.1708 -2.1301
-13 9 4 1.8002 0.7666
-13 9 5 1.4816 0.7970
-13 9 6 0.4963 -1.1294
-13 9 7 -3.0722 0.1143
-13 9 8 -0.0898 1.3090
-13 9 9 5.0143 -1.7481
-13 9 10 -4.9043 0.7561
-13 9 11 0.6289 0.4377
-13 9 12 2.4769 -0.8804
-13 9 13 -2.5960 0.6373
-13 9 14 1.3716 0.5264
-13 9 15 0.1244 -1.7361
-13 9 16 -1.2277 0.9120
-13 9 17 1.0341 0.9105
-13 10 1 -2.2495 0.0853
-13 10 2 6.9726 0.8883
-13 10 3 -4.4217 -1.0812
-13 10 4 -0.6022 -0.0074
-13 10 5 0.1700 0.9312
-13 10 6 1.7992 -0.6772
-13 10 7 0.9937 0.1680
-13 10 8 -4.2320 -0.3040
-13 10 9 1.6957 0.8771
-13 10 10 3.2240 -1.7090
-13 10 11 -4.4360 2.0588
-13 10 12 3.0034 -0.1985
-13 10 13 -2.2687 -2.9466
-13 10 14 1.2610 3.0203
-13 10 15 0.8011 0.7509
-13 10 16 -1.5390 -3.0589
-13 11 1 -3.9744 -2.1636
-13 11 2 1.2695 2.6219
-13 11 3 3.3241 -0.8296
-13 11 4 -3.7215 -1.1458
-13 11 5 1.3149 1.6421
-13 11 6 -0.9074 -1.2815
-13 11 7 1.2859 0.8401
-13 11 8 0.7474 -0.0973
-13 11 9 -3.2839 -0.6313
-13 11 10 3.5371 0.8703
-13 11 11 -2.8126 -1.5861
-13 11 12 2.0220 2.5769
-13 11 13 0.5110 -1.1650
-13 11 14 -3.3663 -2.1761
-13 11 15 2.8014 2.8331
-13 12 1 1.8863 -0.3930
-13 12 2 -4.3389 -1.9723
-13 12 3 4.0556 3.3309
-13 12 4 -1.1699 -3.0847
-13 12 5 -0.7425 2.6197
-13 12 6 0.9745 -1.4694
-13 12 7 -1.1223 -1.1624
-13 12 8 1.4475 2.6078
-13 12 9 -1.4601 -0.4686
-13 12 10 0.9223 -1.8989
-13 12 11 0.8725 1.0284
-13 12 12 -3.5928 0.0394
-13 12 13 4.3366 1.3630
-13 12 14 -1.6393 -1.9806
-13 12 15 -1.0893 0.1985
-13 13 1 1.2106 1.8391
-13 13 2 -0.4794 -2.0953
-13 13 3 -1.4980 1.7034
-13 13 4 2.4475 -1.1175
-13 13 5 -2.0150 -0.4322
-13 13 6 1.5809 2.8494
-13 13 7 -1.0952 -2.7990
-13 13 8 0.0129 -1.1156
-13 13 9 0.9516 3.5255
-13 13 10 -1.3970 -0.7073
-13 13 11 1.6979 -1.9412
-13 13 12 -1.2904 0.0778
-13 13 13 -0.2702 1.7971
-13 13 14 1.3546 -0.4293
-13 14 1 -0.7418 -0.5468
-13 14 2 0.3146 0.0569
-13 14 3 -0.4194 -0.5334
-13 14 4 0.8182 2.1344
-13 14 5 -0.6096 -3.1788
-13 14 6 -0.6531 1.8353
-13 14 7 1.9682 0.7573
-13 14 8 -1.6557 -1.0425
-13 14 9 0.1761 -1.2788
-13 14 10 0.2725 1.9958
-13 14 11 0.4737 0.1316
-13 14 12 -0.5978 -1.1153
-13 15 1 1.3771 0.5243
-13 15 2 -1.0352 -0.3141
-13 15 3 -0.8574 -0.4267
-13 15 4 0.7513 0.9197
-13 15 5 1.4325 -0.2861
-13 15 6 -2.0345 -0.7526
-13 15 7 0.1410 0.7510
-13 15 8 0.8787 -0.2024
-13 15 9 0.3879 0.5274
-13 15 10 -1.3409 -1.0741
-13 16 5 0.6030 -0.0087
-13 16 6 1.0932 -1.0672
-13 16 7 -1.2625 0.9497
-13 16 8 -0.3529 -0.2669
-12 -17 0 -0.0468 -0.5611
-12 -16 -2 0.9496 -0.4878
-12 -16 -1 -2.2353 -0.2108
-12 -16 0 1.2841 0.1940
-12 -15 -2 1.9495 -0.1041
-12 -15 -1 -0.0414 -1.0012
-12 -15 0 -2.5573 0.7568
-12 -14 -4 -1.4451 -1.5807
-12 -14 -3 0.7511 1.0952
-12 -14 -2 -1.2352 0.5351
-12 -14 -1 2.5327 -0.8147
-12 -14 0 -1.5145 -0.1738
-12 -13 -5 1.0305 1.1197
-12 -13 -4 -0.7633 -0.7479
-12 -13 -3 -0.0525 -0.3855
-12 -13 -2 1.0342 0.7838
-12 -13 -1 -1.6842 -0.4275
-12 -13 0 2.2174 -0.2748
-12 -12 -6 0.3772 -0.9242
-12 -12 -5 0.1045 -0.5465
-12 -12 -4 0.0845 1.4931
-12 -12 -3 -1.8848 -0.5177
-12 -12 -2 2.1150 -0.1759
-12 -12 -1 0.3340 0.1914
-12 -12 0 -1.4771 -1.2938
-12 -11 -7 -0.0897 1.0530
-12 -11 -6 -0.4353 0.5588
-12 -11 -5 0.9519 -1.5541
-12 -11 -4 -0.1529 -0.2345
-12 -11 -3 0.4819 1.6006
-12 -11 -2 -3.0697 -0.3140
-12 -11 -1 3.2911 -0.7015
-12 -11 0 -0.5047 0.2367
-12 -10 -7 0.8368 0.1512
-12 -10 -6 -0.5497 0.7025
-12 -10 -5 -0.6427 -0.5807
-12 -10 -4 0.1352 -0.2190
-12 -10 -3 1.4440 -0.1625
-12 -10 -2 0.5187 1.1443
-12 -10 -1 -4.0803 -1.0605
-12 -10 0 2.0396 0.5151
-12 -9 -8 -2.1093 -0.0182
-12 -9 -6 2.7578 1.3771
-12 -9 -5 -1.8168 -1.6962
-12 -9 -4 -1.5175 0.5620
-12 -9 -3 -0.3867 0.4941
-12 -9 -2 4.7975 -0.1181
-12 -9 -1 -2.0244 -0.4471
-12 -9 0 -4.0536 -0.2908
-12 -8 -9 1.5086 -0.0252
-12 -8 -8 0.3738 -0.4992
-12 -8 -7 -3.4166 0.4433
-12 -8 -6 1.6999 0.6302
-12 -8 -5 3.0657 -0.0825
-12 -8 -4 -2.0110 -2.2726
-12 -8 -3 -3.2643 2.6101
-12 -8 -2 1.8805 -0.5007
-12 -8 -1 4.3802 -0.5805
-12 -8 0 -3.0821 0.5363
-12 -7 -8 1.9090 -0.9478
-12 -7 -7 -0.4921 -0.6775
-12 -7 -6 -2.1252 0.7397
-12 -7 -5 0.8844 1.6889
-12 -7 -4 3.0298 -2.4363
-12 -7 -3 -2.5473 0.1207
-12 -7 -2 -1.6457 1.5033
-12 -7 -1 1.2319 -0.9153
-12 -7 0 3.4713 -0.6838
-12 -6 -8 -0.6571 2.4260
-12 -6 -7 1.0244 -1.2094
-12 -6 -6 0.0956 -1.1180
-12 -6 -5 -1.3906 0.6575
-12 -6 -4 0.1729 0.9979
-12 -6 -3 2.0516 -0.3551
-12 -6 -2 -1.7509 -0.7856
-12 -6 -1 0.0028 0.6736
-12 -6 0 -0.6483 -1.4491
-12 -5 -9 -0.3675 -2.1613
-12 -5 -8 0.1723 -0.4041
-12 -5 -7 -0.3785 2.9532
-12 -5 -6 0.1291 -1.4835
-12 -5 -5 1.6646 -0.0067
-12 -5 -4 -2.9675 -1.9549
-12 -5 -3 1.9035 2.3620
-12 -5 -2 -0.4639 1.2815
-12 -5 -1 0.8829 -3.0985
-12 -5 0 -1.9645 2.0241
-12 -4 -10 1.3779 1.3489
-12 -4 -9 -0.8588 1.1200
-12 -4 -8 0.2948 -3.3537
-12 -4 -7 0.4840 1.1184
-12 -4 -6 -1.2552 1.5100
-12 -4 -5 0.7857 -0.5964
-12 -4 -4 0.7309 0.7062
-12 -4 -3 -1.5563 -4.4336
-12 -4 -2 1.3027 6.0041
-12 -4 -1 -0.9623 -3.0948
-12 -4 0 0.9169 0.6285
-12 -3 -10 0.0621 -0.6314
-12 -3 -9 0.5407 1.9366
-12 -3 -8 -1.3113 0.8583
-12 -3 -7 0.7679 -3.8202
-12 -3 -6 1.0819 2.6813
-12 -3 -5 -1.0780 -1.6115
-12 -3 -4 -0.8390 3.4622
-12 -3 -3 0.4041 -3.4705
-12 -3 -2 2.2081 -0.5446
-12 -3 -1 -1.8526 4.2113
-12 -3 0 -1.2146 -5.1212
-12 -2 -10 -0.1652 -1.2518
-12 -2 -9 0.8174 -0.6814
-12 -2 -8 -0.2644 2.2752
-12 -2 -7 -1.1695 -0.0322
-12 -2 -6 -0.1910 -1.8231
-12 -2 -5 2.7430 0.4371
-12 -2 -4 -0.1168 -0.7742
-12 -2 -3 -5.0386 4.6295
-12 -2 -2 3.2963 -6.3812
-12 -2 -1 3.0348 3.3885
-12 -2 0 -2.5043 0.5233
-12 -1 -10 -0.8546 0.1805
-12 -1 -9 0.7136 -0.6292
-12 -1 -8 0.4730 -0.8337
-12 -1 -7 0.0705 1.8329
-12 -1 -6 -0.8289 -0.5554
-12 -1 -5 -2.8969 0.3519
-12 -1 -4 6.8524 -2.4193
-12 -1 -3 -2.6950 2.4072
-12 -1 -2 -4.3795 1.0214
-12 -1 -1 2.6778 -3.2239
-12 -1 0 3.4651 1.5911
-12 0 1 5.1576 -0.0461
-12 0 2 -0.0555 -0.0473
-12 0 3 -6.9136 -0.0020
-12 0 4 1.4366 0.0860
-12 0 5 8.3425 -0.0328
-12 0 6 -6.6617 -0.0359
-12 0 7 -1.0030 0.0039
-12 0 8 1.9087 0.0144
-12 0 9 0.3512 0.0249
-12 0 10 1.1397 -0.0337
-12 0 11 -1.3757 -0.0002
-12 0 12 -2.7868 0.0358
-12 0 13 4.2851 -0.0422
-12 0 14 -1.2839 0.0007
-12 0 15 1.5572 0.0359
-12 0 16 -5.5969 -0.0111
-12 0 17 4.6715 -0.0255
-12 0 18 1.1825 0.0116
-12 0 19 -2.9344 0.0306
-12 0 20 -0.0395 -0.0458
-12 1 1 1.2564 0.8673
-12 1 2 4.8949 -0.9429
-12 1 3 -1.1095 0.5177
-12 1 4 -7.4510 -1.8812
-12 1 5 5.6665 3.3031
-12 1 6 2.6921 -3.0743
-12 1 7 -3.6920 2.3030
-12 1 8 -1.1829 -1.1254
-12 1 9 2.5935 -1.1777
-12 1 10 -1.7310 2.4266
-12 1 11 3.0141 -0.5988
-12 1 12 -3.6256 -1.8813
-12 1 13 1.8354 1.9878
-12 1 14 -1.5991 -0.4333
-12 1 15 2.8413 -0.5891
-12 1 16 -0.7451 0.2282
-12 1 17 -3.0607 1.1278
-12 1 18 2.4488 -2.0820
-12 1 19 1.0293 1.3866
-12 1 20 -1.5058 0.0112
-12 2 1 -3.6671 2.4536
-12 2 2 3.2851 -2.9161
-12 2 3 3.0985 2.2907
-12 2 4 -3.4031 -0.0387
-12 2 5 -2.5224 -1.7432
-12 2 6 3.5150 1.5608
-12 2 7 1.2959 -3.1639
-12 2 8 -2.7158 7.5892
-12 2 9 -0.5654 -7.3777
-12 2 10 2.0831 0.0237
-12 2 11 -0.6308 4.3700
-12 2 12 -0.2156 -0.1220
-12 2 13 -0.2168 -4.0908
-12 2 14 1.0077 1.6268
-12 2 15 -2.1305 1.8241
-12 2 16 2.0357 -1.0843
-12 2 17 0.2353 -0.6896
-12 2 18 -1.5738 0.8724
-12 2 19 0.0779 -1.0783
-12 2 20 1.1499 1.4737
-12 3 1 -1.2124 4.4072
-12 3 2 -1.9806 -0.9696
-12 3 3 2.7559 -4.9034
-12 3 4 -0.5491 7.0458
-12 3 5 0.0862 -3.5743
-12 3 6 -1.2071 2.8575
-12 3 7 -0.4485 -7.0572
-12 3 8 3.0807 5.2318
-12 3 9 -1.2721 4.3760
-12 3 10 -2.5772 -7.0658
-12 3 11 2.5000 -1.3322
-12 3 12 -0.4400 5.6446
-12 3 13 0.8525 0.5176
-12 3 14 -1.7743 -4.2110
-12 3 15 0.9139 -1.2232
-12 3 16 -0.1765 5.5012
-12 3 17 -0.0539 -2.6897
-12 3 18 0.8950 -0.1596
-12 3 19 -1.0130 -0.7479
-12 3 20 -0.1643 1.1554
-12 4 1 -0.9735 -1.0713
-12 4 2 1.1096 5.2240
-12 4 3 -1.0863 -6.8344
-12 4 4 1.4440 1.6121
-12 4 5 -3.1163 2.3032
-12 4 6 4.8690 0.0596
-12 4 7 -3.2078 0.2919
-12 4 8 -1.9308 -6.3290
-12 4 9 4.4453 7.2200
-12 4 10 -1.2237 -0.6986
-12 4 11 -1.6205 -1.8323
-12 4 12 0.1194 -2.2542
-12 4 13 0.2185 2.7016
-12 4 14 3.2658 2.8672
-12 4 15 -4.9638 -4.7342
-12 4 16 2.7427 -0.1170
-12 4 17 -0.5267 3.3494
-12 4 18 -0.2308 -1.5618
-12 4 19 0.6776 0.1890
-12 4 20 -0.7287 -0.9674
-12 5 1 -1.7329 -3.4964
-12 5 2 0.9574 4.9488
-12 5 3 -1.7144 -0.5951
-12 5 4 3.1145 -3.8906
-12 5 5 -1.9179 2.0626
-12 5 6 -1.7399 -0.1321
-12 5 7 3.7144 3.1336
-12 5 8 -1.8704 -4.7894
-12 5 9 -1.2965 1.3293
-12 5 10 2.8866 1.9111
-12 5 11 -3.5009 -1.8851
-12 5 12 4.7563 1.9408
-12 5 13 -5.2006 -3.2808
-12 5 14 3.0810 2.3473
-12 5 15 -0.2971 1.4309
-12 5 16 -1.1685 -3.2886
-12 5 17 1.8928 1.5465
-12 5 18 -1.7296 -0.0360
-12 5 19 0.2710 0.1315
-12 6 1 2.7996 -1.6480
-12 6 2 -2.2572 -1.9399
-12 6 3 0.3494 4.8965
-12 6 4 -1.9678 -2.6964
-12 6 5 4.8441 0.9257
-12 6 6 -3.0138 -3.9811
-12 6 7 -1.0018 5.4353
-12 6 8 1.3268 -0.6452
-12 6 9 -0.4795 -4.1126
-12 6 10 2.5086 3.1425
-12 6 11 -3.2292 -0.4929
-12 6 12 -0.8932 0.7181
-12 6 13 4.4558 -0.4733
-12 6 14 -3.2784 -2.9482
-12 6 15 1.9138 4.6763
-12 6 16 -3.3756 -1.8375
-12 6 17 3.2082 -0.9243
-12 6 18 0.1813 0.8227
-12 6 19 -1.8814 -0.2237
-12 7 1 3.2695 3.1064
-12 7 2 1.8631 -4.6743
-12 7 3 -2.5407 3.3454
-12 7 4 -1.1874 -2.1223
-12 7 5 0.7929 3.6320
-12 7 6 2.7310 -3.0783
-12 7 7 -1.9550 -2.4010
-12 7 8 -1.1093 5.4161
-12 7 9 0.5586 -1.0599
-12 7 10 0.5773 -2.9564
-12 7 11 1.9313 1.0244
-12 7 12 -3.8598 -0.2571
-12 7 13 1.8973 4.4100
-12 7 14 -0.5617 -5.3095
-12 7 15 1.8622 0.2059
-12 7 16 -1.0764 2.7442
-12 7 17 -2.2443 -0.8409
-12 7 18 2.7264 -0.7092
-12 7 19 -0.2673 0.4273
-12 8 1 -4.2656 1.3791
-12 8 2 4.6247 -1.6860
-12 8 3 1.7422 -0.2576
-12 8 4 -3.3947 2.5002
-12 8 5 -0.1792 -3.8247
-12 8 6 0.3375 5.1436
-12 8 7 2.9154 -4.7198
-12 8 8 -2.6090 0.9050
-12 8 9 -1.0448 1.8234
-12 8 10 1.8024 -0.0736
-12 8 11 0.9167 -1.2366
-12 8 12 -2.1892 -0.6309
-12 8 13 0.9022 0.4236
-12 8 14 0.2798 2.5962
-12 8 15 -1.1145 -2.7928
-12 8 16 2.0305 0.6934
-12 8 17 -1.3543 -0.5830
-12 8 19 0.3916 -0.3596
-12 9 1 -1.7991 0.9362
-12 9 2 -5.1100 0.8178
-12 9 3 4.8314 -3.7925
-12 9 4 0.2250 4.3196
-12 9 5 -0.4029 -2.0264
-12 9 6 -2.3680 -0.0031
-12 9 7 0.6527 0.6432
-12 9 8 3.4196 -0.8150
-12 9 9 -2.6575 0.1305
-12 9 10 -2.0749 1.3854
-12 9 11 3.8454 -1.8661
-12 9 12 -1.5143 0.6444
-12 9 13 -0.1972 0.9436
-12 9 14 0.1902 -1.1249
-12 9 15 -0.6811 -0.9649
-12 9 16 0.9554 2.8868
-12 9 17 0.0816 -1.4096
-12 10 1 2.5080 0.1608
-12 10 2 -0.3651 0.7830
-12 10 3 -5.1056 -1.5119
-12 10 4 4.4262 0.4017
-12 10 5 -0.6278 1.1035
-12 10 6 1.6411 -0.7701
-12 10 7 -4.1995 -0.3092
-12 10 8 1.7097 0.3037
-12 10 9 2.5563 0.1623
-12 10 10 -2.6532 -0.5788
-12 10 11 0.4602 1.9442
-12 10 12 0.4543 -3.2068
-12 10 13 -1.8229 1.2353
-12 10 14 4.1683 3.0385
-12 10 15 -3.5800 -3.9434
-12 10 16 0.0366 0.0118
-12 10 17 1.6404 2.9298
-12 10 18 -0.5577 -1.5265
-12 11 1 -0.9741 -0.8594
-12 11 2 4.3712 2.5727
-12 11 3 -3.3430 -2.7221
-12 11 4 -1.3737 1.3855
-12 11 5 2.3667 -0.8018
-12 11 6 0.0247 0.7561
-12 11 7 0.0533 0.7602
-12 11 8 -2.1748 -2.7246
-12 11 9 2.0919 2.1014
-12 11 10 0.0496 0.0840
-12 11 11 -2.3875 -0.6338
-12 11 12 4.9684 0.9158
-12 11 13 -5.6163 -2.9350
-12 11 14 1.4924 3.2039
-12 11 15 3.4452 0.2715
-12 11 16 -3.3135 -2.6810
-12 11 17 0.2858 1.2270
-12 12 1 0.5402 -2.1928
-12 12 2 -1.6992 0.8601
-12 12 3 4.8110 0.9808
-12 12 4 -4.9540 -1.5167
-12 12 5 1.7524 2.5581
-12 12 6 0.2078 -5.0989
-12 12 7 0.4027 5.2701
-12 12 8 -0.4812 -0.5023
-12 12 9 -1.3514 -3.5573
-12 12 10 3.1382 1.3350
-12 12 11 -3.0933 1.9544
-12 12 12 0.6677 0.0274
-12 12 13 3.2844 -2.5089
-12 12 14 -5.2005 -0.0629
-12 12 15 2.7594 3.1925
-12 12 16 0.4138 -2.1762
-12 13 1 2.8478 1.4507
-12 13 2 -2.4194 -2.3769
-12 13 3 0.1463 2.5166
-12 13 4 2.0845 -3.1657
-12 13 5 -2.4359 4.2688
-12 13 6 2.1851 -2.3047
-12 13 7 -2.6573 -3.0671
-12 13 8 2.3031 4.8689
-12 13 9 -0.1743 0.0608
-12 13 10 -1.6374 -3.4068
-12 13 11 1.8408 -0.2047
-12 13 12 -1.8150 3.0762
-12 13 13 1.8552 0.3502
-12 13 14 -0.6466 -3.6898
-12 13 15 -0.9374 2.0606
-12 13 16 0.9684 0.5260
-12 14 1 -1.3662 -0.3959
-12 14 2 2.6993 -0.2139
-12 14 3 -1.6602 0.3062
-12 14 4 0.5728 0.5082
-12 14 5 -1.0474 -2.1440
-12 14 6 1.2850 3.9428
-12 14 7 1.1544 -3.5659
-12 14 8 -4.1053 0.6056
-12 14 9 3.3428 0.7494
-12 14 10 -0.0319 1.2638
-12 14 11 -1.1632 -1.9342
-12 14 12 -0.1548 -0.7880
-12 14 13 0.7776 2.2326
-12 14 14 0.1111 -0.4187
-12 15 1 -1.3828 -0.1684
-12 15 2 -1.5582 0.2800
-12 15 3 1.4884 -0.4043
-12 15 4 0.3756 0.2187
-12 15 5 0.4188 -0.3873
-12 15 6 -3.2583 0.6670
-12 15 7 3.3875 -0.1927
-12 15 8 -0.2138 -0.5257
-12 15 9 -1.7157 0.6165
-12 15 10 0.5930 -0.7463
-12 15 11 0.7752 1.3165
-12 15 12 -0.8272 -1.1257
-12 15 13 0.3987 0.0115
-12 15 14 0.0513 0.5289
-12 16 1 0.6902 0.1964
-12 16 2 -0.1788 -1.4574
-12 16 3 -1.6917 2.0811
-12 16 4 1.0206 -0.3021
-12 16 5 1.0526 -1.3832
-12 16 6 -0.2109 0.5483
-12 16 7 -2.3725 0.8019
-12 16 8 2.1171 -0.5441
-12 16 9 -0.0558 0.1084
-12 16 10 0.0170 -0.6516
-12 16 11 -0.8827 0.7331
-12 16 12 0.5101 0.2368
-12 17 2 0.2351 -0.3785
-12 17 3 -0.7323 -1.7369
-12 17 4 -0.4520 2.7474
-12 17 5 1.0371 -1.2358
-12 17 6 0.3109 -0.1205
-12 17 7 -1.0810 -0.3962
-12 17 9 0.1315 0.3543
-12 17 10 0.2369 -0.5753
-12 18 4 -1.6540 -0.1380
-12 18 5 0.4196 0.6846
-12 18 6 1.2183 -1.2005
-11 -18 -2 1.1164 0.3776
-11 -18 -1 -1.3402 -1.9392
-11 -18 0 -0.9553 2.2183
-11 -17 -4 -1.4273 0.1701
-11 -17 -3 0.1770 -0.5024
-11 -17 -2 0.3478 1.2874
-11 -17 -1 1.9215 -1.5142
-11 -17 0 -3.1953 0.7024
-11 -16 -5 1.8460 -0.5421
-11 -16 -4 -0.7816 0.5681
-11 -16 -3 -0.1859 -0.2076
-11 -16 -2 -0.4803 -0.1711
-11 -16 -1 -0.1415 0.1658
-11 -16 0 2.4637 -0.7438
-11 -15 -5 -1.1718 -1.0114
-11 -15 -4 1.9051 0.5797
-11 -15 -3 -1.2654 0.6157
-11 -15 -2 2.4425 -0.7952
-11 -15 -1 -3.9283 -0.2574
-11 -15 0 1.5733 0.3442
-11 -14 -7 -0.1768 0.7387
-11 -14 -6 2.1196 -0.7158
-11 -14 -5 -1.8362 -0.1904
-11 -14 -4 -0.4216 -0.4198
-11 -14 -3 0.6092 1.6445
-11 -14 -2 0.5004 -1.0078
-11 -14 -1 1.5518 -0.0750
-11 -14 0 -5.0212 -0.3893
-11 -13 -8 0.1966 -1.4010
-11 -13 -7 -0.7238 1.1340
-11 -13 -6 0.3892 0.4786
-11 -13 -5 1.1712 -0.5563
-11 -13 -4 -2.0981 -1.3105
-11 -13 -3 1.5418 2.1123
-11 -13 -2 -0.9593 -1.0906
-11 -13 -1 0.7702 -0.0295
-11 -13 0 0.4888 0.4155
-11 -12 -8 -1.0056 0.8120
-11 -12 -7 0.9435 -1.3865
-11 -12 -6 -0.1239 0.6222
-11 -12 -5 -0.0234 0.5555
-11 -12 -4 -0.7168 -0.6892
-11 -12 -3 -0.4149 0.2705
-11 -12 -2 3.3781 0.3446
-11 -12 -1 -3.4949 -1.2820
-11 -12 0 0.1641 0.9932
-11 -11 -9 1.5189 -0.6033
-11 -11 -8 -1.2279 0.7087
-11 -11 -7 -0.7034 0.6210
-11 -11 -6 1.9535 -1.4083
-11 -11 -5 0.1478 0.3305
-11 -11 -4 -1.7001 0.2419
-11 -11 -3 -0.2682 0.5444
-11 -11 -2 -0.2042 0.0347
-11 -11 -1 5.2831 -1.5505
-11 -11 0 -6.5328 0.7673
-11 -10 -9 -1.0808 -0.9433
-11 -10 -8 2.8765 0.1666
-11 -10 -7 -2.6398 1.2916
-11 -10 -6 -0.9660 -0.7818
-11 -10 -5 3.2569 -0.9518
-11 -10 -4 -1.1668 1.0350
-11 -10 -3 0.3559 -0.4290
-11 -10 -2 -3.0348 1.0604
-11 -10 -1 1.6407 -1.3113
-11 -10 0 4.3682 0.6639
-11 -9 -10 1.9875 1.2742
-11 -9 -9 -2.9928 -0.9003
-11 -9 -8 0.2535 0.0298
-11 -9 -7 4.0700 0.0518
-11 -9 -6 -3.0891 1.2191
-11 -9 -5 -2.1829 -2.2484
-11 -9 -4 2.7150 1.6445
-11 -9 -3 1.0217 -0.4216
-11 -9 -2 1.1139 0.3121
-11 -9 -1 -7.4554 -1.2577
-11 -9 0 5.6673 1.2477
-11 -8 -10 1.1097 -0.4801
-11 -8 -9 1.0881 0.0489
-11 -8 -8 -4.1501 -0.2094
-11 -8 -7 1.4386 1.4943
-11 -8 -6 4.5020 -1.2491
-11 -8 -5 -3.1922 -0.6553
-11 -8 -4 -3.3850 0.5295
-11 -8 -3 2.2605 1.4448
-11 -8 -2 4.8653 -1.5321
-11 -8 -1 -3.1136 0.5032
-11 -8 0 -6.1306 -1.2197
-11 -7 -11 -1.3605 0.9820
-11 -7 -10 0.8967 -0.4930
-11 -7 -9 0.9274 0.8779
-11 -7 -8 -0.2171 -2.7724
-11 -7 -7 -2.9360 2.3209
-11 -7 -6 1.9671 1.3138
-11 -7 -5 2.9405 -2.2475
-11 -7 -4 -2.4525 -1.2485
-11 -7 -3 -3.8274 3.2609
-11 -7 -2 4.5471 -1.7682
-11 -7 -1 1.5846 0.5242
-11 -7 0 -2.3042 -0.5555
-11 -6 -10 -1.7784 -0.4440
-11 -6 -9 2.2925 1.0479
-11 -6 -8 -0.8916 0.7446
-11 -6 -7 0.4357 -3.3732
-11 -6 -6 -1.5273 2.6845
-11 -6 -5 0.4602 0.3463
-11 -6 -4 2.9644 -1.4746
-11 -6 -3 -3.5006 1.0424
-11 -6 -2 -0.1200 -0.9737
-11 -6 -1 2.3257 -0.0072
-11 -6 0 -0.8432 0.6112
-11 -5 -11 3.0163 -0.1619
-11 -5 -10 -2.4187 -0.7010
-11 -5 -9 0.7845 -1.4658
-11 -5 -8 -0.0980 3.2118
-11 -5 -7 -0.3686 -0.4317
-11 -5 -6 1.9025 -2.6938
-11 -5 -5 -2.2265 2.0518
-11 -5 -4 -0.5340 -1.6190
-11 -5 -3 3.6476 3.0691
-11 -5 -2 -4.2541 -1.2905
-11 -5 -1 3.5334 -2.3144
-11 -5 0 -3.7394 1.1397
-11 -4 -11 -0.2494 1.1493
-11 -4 -10 1.9237 0.6916
-11 -4 -9 -2.3224 -2.9452
-11 -4 -8 2.2769 -0.3587
-11 -4 -7 -2.3501 4.4425
-11 -4 -6 0.7333 -2.5513
-11 -4 -5 2.1605 -0.6108
-11 -4 -4 -2.8655 -0.0097
-11 -4 -3 1.1579 -0.5089
-11 -4 -2 -0.2543 4.2557
-11 -4 -1 0.4442 -5.3545
-11 -4 0 0.8013 4.0945
-11 -3 -11 -1.2926 -0.1867
-11 -3 -10 1.5583 2.4714
-11 -3 -9 -1.0891 -0.2064
-11 -3 -8 -0.2982 -3.0953
-11 -3 -7 1.9233 0.5470
-11 -3 -6 -1.2869 3.7506
-11 -3 -5 -1.0317 -3.5516
-11 -3 -4 0.7063 2.5361
-11 -3 -3 1.7603 -4.4643
-11 -3 -2 -0.5162 5.3061
-11 -3 -1 -4.0764 -2.6281
-11 -3 0 4.6307 -0.7461
-11 -2 -12 0.5729 -0.8560
-11 -2 -11 -0.9375 -0.5059
-11 -2 -10 1.2611 -0.2018
-11 -2 -9 -0.3030 1.8057
-11 -2 -8 -1.3146 -0.3162
-11 -2 -7 -0.1554 -1.7041
-11 -2 -6 2.7752 0.9164
-11 -2 -5 0.2324 -0.3685
-11 -2 -4 -5.4133 1.1132
-11 -2 -3 2.1926 0.7409
-11 -2 -2 5.8239 -4.6455
-11 -2 -1 -4.7974 5.8740
-11 -2 0 -3.1241 -4.3544
-11 -1 -12 1.1941 -0.1153
-11 -1 -11 -2.2339 -0.0559
-11 -1 -10 1.6950 -0.5759
-11 -1 -9 1.2821 0.4584
-11 -1 -8 -1.7642 -0.1460
-11 -1 -7 -0.9950 0.5781
-11 -1 -6 -0.2183 -0.3146
-11 -1 -5 4.3683 0.0433
-11 -1 -4 -0.8337 -2.2454
-11 -1 -3 -8.0829 4.4433
-11 -1 -2 7.8478 -2.5027
-11 -1 -1 0.5134 -1.0744
-11 -1 0 -1.6024 1.3031
-11 0 1 2.6591 -0.0801
-11 0 2 -6.8978 0.0521
-11 0 3 2.7955 -0.0103
-11 0 4 5.7135 0.0771
-11 0 5 -5.2335 -0.1223
-11 0 6 -1.2573 0.0340
-11 0 7 3.1039 0.0302
-11 0 8 -1.9195 -0.0026
-11 0 9 2.2088 0.0080
-11 0 10 -0.7331 -0.0494
-11 0 11 -2.1996 0.0435
-11 0 12 0.2710 -0.0076
-11 0 13 4.1705 -0.0158
-11 0 14 -2.0791 0.0190
-11 0 15 -3.4762 -0.0022
-11 0 16 0.7732 -0.0144
-11 0 17 7.4298 0.0138
-11 0 18 -7.2278 -0.0018
-11 0 19 -0.7279 -0.0071
-11 0 20 3.6787 -0.0035
-11 0 21 -0.3641 0.0175
-11 1 1 3.9976 0.3939
-11 1 2 -1.6391 0.3365
-11 1 3 -6.3460 -2.5352
-11 1 4 4.7626 1.0928
-11 1 5 4.2950 3.2573
-11 1 6 -6.5997 -4.7336
-11 1 7 2.1284 3.4960
-11 1 8 -0.3250 -4.2906
-11 1 9 1.3944 5.0704
-11 1 10 -1.2153 -0.6819
-11 1 11 1.5733 -4.8499
-11 1 12 -3.3749 3.8662
-11 1 13 2.5352 1.3795
-11 1 14 0.1300 -3.2262
-11 1 15 1.6807 1.1293
-11 1 16 -5.9487 0.2120
-11 1 17 3.8189 0.6300
-11 1 18 2.8204 -1.8334
-11 1 19 -3.8358 1.9786
-11 1 20 -0.4179 -0.8909
-11 1 21 1.8857 -0.2361
-11 2 1 2.8777 -3.1599
-11 2 2 4.6902 1.3338
-11 2 3 -4.5820 3.1392
-11 2 4 -3.4570 -6.2866
-11 2 5 5.3457 3.7785
-11 2 6 0.5932 -0.3602
-11 2 7 -2.8793 0.8710
-11 2 8 -0.5855 1.0238
-11 2 9 1.4963 -9.2251
-11 2 10 1.2801 12.6507
-11 2 11 -1.7468 -4.0612
-11 2 12 -0.0805 -4.6892
-11 2 13 0.1592 2.9214
-11 2 14 0.4830 1.8227
-11 2 15 -0.1094 -0.6960
-11 2 16 0.9979 -1.9197
-11 2 17 -2.6298 0.8563
-11 2 18 1.3523 0.9339
-11 2 19 1.2252 -1.1655
-11 2 20 -1.0650 1.3382
-11 2 21 -0.4351 -1.3169
-11 3 1 0.1885 4.2852
-11 3 2 1.8422 -7.8853
-11 3 3 0.7223 6.0576
-11 3 4 -2.1295 2.4007
-11 3 5 0.5822 -7.4448
-11 3 6 -0.3288 4.8978
-11 3 7 1.3051 -5.2541
-11 3 8 0.4235 11.3164
-11 3 9 -2.5253 -9.6377
-11 3 10 0.3602 -2.5235
-11 3 11 2.3818 8.4796
-11 3 12 -0.8592 -1.6236
-11 3 13 -0.9014 -3.7120
-11 3 14 -0.7681 -0.1631
-11 3 15 2.0033 2.5483
-11 3 16 -0.9923 2.3285
-11 3 17 0.7422 -5.5801
-11 3 18 -1.0161 2.9249
-11 3 19 -0.1706 -0.7598
-11 3 20 1.1932 1.3088
-11 3 21 -0.6323 -0.9133
-11 4 1 -3.4451 5.2581
-11 4 2 4.6834 -3.4436
-11 4 3 -2.7642 -5.9133
-11 4 4 -0.4540 11.2708
-11 4 5 1.1856 -4.8108
-11 4 6 1.7110 -1.3232
-11 4 7 -4.4692 -0.9725
-11 4 8 2.8014 1.2068
-11 4 9 1.3364 5.8020
-11 4 10 -1.8215 -9.0203
-11 4 11 -1.1731 3.3677
-11 4 12 1.2041 1.2201
-11 4 13 1.8144 0.9448
-11 4 14 -1.5915 -2.1678
-11 4 15 -1.7331 -2.1692
-11 4 16 2.9726 4.6340
-11 4 17 -2.2095 -0.9926
-11 4 18 1.9369 -2.1097
-11 4 19 -1.3792 1.2529
-11 4 20 0.0826 -0.7542
-11 4 21 0.6475 1.4233
-11 5 1 -4.1954 0.0629
-11 5 2 2.5022 5.9870
-11 5 3 0.5455 -9.7759
-11 5 4 -0.7845 1.7053
-11 5 5 -2.0746 6.6640
-11 5 6 3.1869 -3.4845
-11 5 7 -1.0750 -1.9969
-11 5 8 -0.3793 -1.1293
-11 5 9 -0.4437 6.2755
-11 5 10 0.9678 -3.9832
-11 5 11 -0.4193 -1.5762
-11 5 12 1.2199 2.1618
-11 5 13 -3.5719 -0.1433
-11 5 14 4.5247 1.7250
-11 5 15 -3.5946 -3.7674
-11 5 16 2.8153 1.0521
-11 5 17 -1.6164 2.4381
-11 5 18 -0.8750 -2.2326
-11 5 19 2.0566 1.1324
-11 5 20 -0.8461 -0.8758
-11 6 1 0.6190 -1.9440
-11 6 2 -3.3832 2.7141
-11 6 3 4.0941 2.7604
-11 6 4 -1.5611 -6.3488
-11 6 5 0.4347 1.4833
-11 6 6 -1.1239 2.5791
-11 6 7 0.6926 2.3004
-11 6 8 -0.6333 -7.4706
-11 6 9 2.1733 3.5904
-11 6 10 -1.4305 2.7462
-11 6 11 -2.2182 -2.2814
-11 6 12 3.0367 -0.4158
-11 6 13 0.3699 -1.7379
-11 6 14 -2.1552 3.5825
-11 6 15 0.6865 0.4534
-11 6 16 -1.2964 -4.2829
-11 6 17 4.4696 2.8737
-11 6 18 -4.1713 -0.6157
-11 6 19 0.1986 0.2171
-11 6 20 1.4860 0.3803
-11 7 1 4.2627 1.1097
-11 7 2 -5.6759 -2.5640
-11 7 3 -0.6347 2.9437
-11 7 4 3.7512 -1.0583
-11 7 5 -0.7088 1.4959
-11 7 6 -1.0645 -5.8112
-11 7 7 -0.0363 6.5188
-11 7 8 -0.0723 -0.3714
-11 7 9 0.7456 -3.8450
-11 7 10 0.1765 1.0034
-11 7 11 -0.2070 1.0966
-11 7 12 -2.0788 1.6518
-11 7 13 3.0487 -1.3437
-11 7 14 -1.4185 -4.1732
-11 7 15 1.1685 5.8981
-11 7 16 -2.7581 -1.9718
-11 7 17 1.5708 -0.2045
-11 7 18 1.9015 -0.4538
-11 7 19 -2.3062 0.0202
-11 7 20 0.0515 0.5849
-11 8 1 6.2680 -1.7586
-11 8 2 3.2909 -0.2243
-11 8 3 -6.4222 2.2443
-11 8 4 -0.0397 -1.8906
-11 8 5 3.5009 0.4396
-11 8 6 -0.1349 1.4521
-11 8 7 -1.2398 -4.2873
-11 8 8 -2.1899 5.5064
-11 8 9 3.5564 -3.0254
-11 8 10 -0.7682 0.6069
-11 8 11 -0.5660 -0.9489
-11 8 12 -0.8983 0.4012
-11 8 13 0.8187 1.7862
-11 8 14 0.7725 -1.1861
-11 8 15 -0.6612 -1.2212
-11 8 16 0.2181 1.2104
-11 8 17 -1.1992 -0.7650
-11 8 18 1.1603 2.0434
-11 8 19 0.2747 -1.9571
-11 8 20 -0.3847 0.2270
-11 9 1 -2.6385 1.0263
-11 9 2 3.9072 -2.9443
-11 9 3 2.1545 0.5440
-11 9 4 -4.0660 4.0731
-11 9 5 0.6886 -5.0262
-11 9 6 -0.3749 2.7010
-11 9 7 3.5176 -1.7055
-11 9 8 -3.1774 1.5510
-11 9 9 -0.7873 0.0406
-11 9 10 2.0988 -0.8996
-11 9 11 -0.3551 -0.4640
-11 9 12 0.2515 1.6336
-11 9 13 -0.9182 -1.0489
-11 9 14 -1.0047 -0.4321
-11 9 15 2.4787 0.8304
-11 9 16 -0.4820 1.2816
-11 9 17 -1.1198 -3.2212
-11 10 1 -5.2648 0.9523
-11 10 2 0.7879 -0.6803
-11 10 3 -0.0435 -1.9398
-11 10 4 2.6482 3.0378
-11 10 5 -1.8511 -0.0462
-11 10 6 -0.4346 -2.4135
-11 10 7 -0.9978 1.0130
-11 10 8 3.6635 0.9030
-11 10 9 -3.3732 -0.5396
-11 10 10 1.8481 -0.3343
-11 10 11 -1.0577 0.3380
-11 10 12 -0.9555 -0.8935
-11 10 13 3.2985 2.3448
-11 10 14 -1.2668 -2.0352
-11 10 15 -3.6020 -0.9500
-11 10 16 4.1651 2.6503
-11 10 17 -0.4462 -0.5441
-11 10 18 -1.1020 -1.6799
-11 11 1 -1.9977 0.6955
-11 11 2 0.5286 0.8155
-11 11 3 -3.3532 -2.9522
-11 11 4 2.7522 1.5543
-11 11 5 1.1068 0.7864
-11 11 6 -1.3274 0.8683
-11 11 7 -1.7137 -3.8126
-11 11 8 2.3238 1.7149
-11 11 9 -0.0257 3.0368
-11 11 10 -1.8885 -2.9601
-11 11 11 2.3249 -0.3318
-11 11 12 -0.6523 0.0423
-11 11 13 -3.6363 1.7579
-11 11 14 6.3194 0.4939
-11 11 15 -3.0080 -3.5822
-11 11 16 -1.9775 2.3491
-11 11 17 2.2049 0.5578
-11 11 18 0.1334 -1.1016
-11 12 1 1.3021 -0.9761
-11 12 2 -0.1430 1.7878
-11 12 3 1.5330 -0.2506
-11 12 4 -5.4015 -0.5805
-11 12 5 5.5001 -0.8871
-11 12 6 -1.2443 0.6978
-11 12 7 -0.8762 3.9269
-11 12 8 -0.9825 -7.0250
-11 12 9 1.7362 2.7088
-11 12 10 0.6082 2.3283
-11 12 11 -2.8589 0.1169
-11 12 12 3.2708 -3.6240
-11 12 13 -1.8012 -0.1945
-11 12 14 -1.6454 5.0687
-11 12 15 4.1869 -2.8216
-11 12 16 -2.8486 -2.1320
-11 12 17 0.4193 2.9645
-11 12 18 -0.2013 -0.9838
-11 13 1 2.9820 0.1214
-11 13 2 -4.7267 -1.2197
-11 13 3 3.9914 1.4232
-11 13 4 -1.1736 -0.9806
-11 13 5 -1.4568 2.7060
-11 13 6 2.4299 -6.1012
-11 13 7 -2.9399 5.3063
-11 13 8 3.8690 0.8888
-11 13 9 -3.2574 -3.9510
-11 13 10 0.3086 -0.2953
-11 13 11 1.9377 2.9367
-11 13 12 -1.8251 1.6301
-11 13 13 1.6916 -5.0115
-11 13 14 -2.3347 1.0053
-11 13 15 1.5858 3.8622
-11 13 16 0.3407 -3.4105
-11 13 17 -1.0751 0.6016
-11 14 1 4.2093 -0.6788
-11 14 2 0.3616 -0.3580
-11 14 3 -3.0731 0.7076
-11 14 4 2.1906 0.0252
-11 14 5 -1.5644 -0.0125
-11 14 6 3.3302 0.3980
-11 14 7 -3.4732 -3.1472
-11 14 8 -1.1816 4.8856
-11 14 9 5.9585 -2.3315
-11 14 10 -5.2306 -0.1825
-11 14 11 1.2404 -1.3573
-11 14 12 0.6680 2.7141
-11 14 13 -0.0488 -0.2146
-11 14 14 -0.2722 -2.4053
-11 14 15 -0.6113 1.8083
-11 14 16 1.2099 -0.0061
-11 15 1 -2.1552 0.4518
-11 15 2 2.1549 0.4865
-11 15 3 0.1496 -2.5021
-11 15 4 -0.3752 1.9643
-11 15 5 -0.6953 0.4919
-11 15 6 -0.9411 -0.4286
-11 15 7 4.7201 -1.7380
-11 15 8 -5.6627 1.3364
-11 15 9 2.5985 1.2240
-11 15 10 0.4969 -1.5307
-11 15 11 -1.5439 -0.0265
-11 15 12 1.4506 -0.0436
-11 15 13 -0.4617 1.2936
-11 15 14 -0.7222 -1.3060
-11 15 15 0.6861 0.2643
-11 16 1 -2.7185 -2.1068
-11 16 2 0.7543 1.6521
-11 16 3 -0.0864 1.5890
-11 16 4 0.7008 -3.6626
-11 16 5 0.0861 1.8592
-11 16 6 -1.3665 0.4506
-11 16 7 0.3980 -0.0334
-11 16 8 1.5442 -0.8816
-11 16 9 -1.9170 -0.0754
-11 16 10 1.9115 0.9402
-11 16 11 -2.3764 0.0364
-11 16 12 1.1854 -1.0369
-11 16 13 0.9414 0.4917
-11 16 14 -0.7693 0.3812
-11 17 1 -0.6944 1.1688
-11 17 2 -1.5694 -2.8498
-11 17 3 0.1242 1.9482
-11 17 4 1.5779 0.9588
-11 17 5 -0.2604 -2.2394
-11 17 6 -1.0741 1.5502
-11 17 7 -0.0772 -1.8523
-11 17 8 1.2350 2.7400
-11 17 9 -0.9857 -1.5204
-11 17 10 0.6854 -0.7055
-11 17 11 -0.2264 1.0127
-11 17 12 -0.5532 0.2179
-11 17 13 0.3037 -0.7912
-11 18 1 2.4616 0.8684
-11 18 2 -0.4386 0.6542
-11 18 3 -1.3633 -1.1683
-11 18 4 -0.8744 1.0754
-11 18 5 3.2541 -1.1855
-11 18 6 -1.4297 0.9544
-11 18 8 0.9570 -2.1470
-11 18 9 0.3516 2.2975
-11 18 10 -0.4966 -1.4295
-11 19 1 -0.4367 -0.9961
-11 19 2 0.6671 0.0774
-11 19 3 0.8479 0.4313
-11 19 4 -1.4741 0.1489
-11 19 5 -0.3609 0.3182
-11 19 7 -1.7103 2.7835
-11 19 8 0.8429 -0.7625
-10 -20 0 -0.3509 -0.5237
-10 -19 -3 -0.5313 0.2767
-10 -19 -2 0.2678 -0.6871
-10 -19 -1 0.2775 1.0592
-10 -19 0 0.2259 -0.7392
-10 -18 -4 1.4197 0.8790
-10 -18 -3 0.2379 0.5106
-10 -18 -2 -0.6270 -1.5970
-10 -18 -1 -1.4767 0.5104
-10 -18 0 2.1164 1.4585
-10 -17 -5 -1.9938 -0.6068
-10 -17 -4 -1.3149 0.0647
-10 -17 -3 2.8424 1.0560
-10 -17 -2 0.2004 -0.3664
-10 -17 -1 -1.4421 -1.8190
-10 -17 0 -2.6259 3.3848
-10 -16 -7 -1.4733 1.2437
-10 -16 -6 2.0150 -0.5783
-10 -16 -5 1.3832 -0.4743
-10 -16 -4 -3.7893 0.5645
-10 -16 -3 1.1081 -0.2101
-10 -16 -2 1.1277 0.5404
-10 -16 -1 0.8922 -1.5102
-10 -16 0 -1.9599 1.7520
-10 -15 -8 1.1498 0.3191
-10 -15 -7 -0.9355 -0.8292
-10 -15 -6 -1.2459 1.6929
-10 -15 -5 2.1660 -2.0430
-10 -15 -4 0.2391 1.3496
-10 -15 -3 -2.0963 0.0753
-10 -15 -2 1.5940 -0.7343
-10 -15 -1 -2.2193 -0.4006
-10 -15 0 4.0384 1.1875
-10 -14 -9 -0.8879 -0.9590
-10 -14 -8 0.1342 1.4125
-10 -14 -7 1.3480 -0.6315
-10 -14 -6 -0.7226 -0.7682
-10 -14 -5 -1.6496 0.9010
-10 -14 -4 1.8704 -0.7651
-10 -14 -3 -0.2468 1.4300
-10 -14 -2 0.7932 -0.7851
-10 -14 -1 -2.0230 -1.0848
-10 -14 0 -0.5805 0.6379
-10 -13 -9 -1.0588 0.3874
-10 -13 -8 -0.2309 -1.3601
-10 -13 -7 0.2878 3.1653
-10 -13 -6 1.1744 -2.6272
-10 -13 -5 -1.0470 0.1794
-10 -13 -4 -1.1204 0.4956
-10 -13 -3 1.9905 0.3894
-10 -13 -2 -1.1860 -0.6326
-10 -13 -1 1.4510 0.9805
-10 -13 0 -2.2947 -1.9965
-10 -12 -9 -0.2904 0.3836
-10 -12 -8 -0.6377 -0.4299
-10 -12 -7 1.2014 -0.1269
-10 -12 -6 -1.0956 1.7035
-10 -12 -5 0.6703 -2.5865
-10 -12 -4 -0.9128 1.7569
-10 -12 -3 1.2313 0.1194
-10 -12 -2 0.7222 -1.9917
-10 -12 -1 -3.9587 2.1217
-10 -12 0 4.0593 -0.0148
-10 -11 -10 -0.4565 -0.3594
-10 -11 -9 1.2143 -0.0405
-10 -11 -8 -3.4372 0.5588
-10 -11 -7 3.8118 -0.8867
-10 -11 -6 0.1657 0.7621
-10 -11 -5 -2.8979 -0.3783
-10 -11 -4 0.2043 -0.6345
-10 -11 -3 1.2152 2.5875
-10 -11 -2 2.1142 -2.6721
-10 -11 -1 -1.6885 -1.1852
-10 -11 0 -5.0914 3.9945
-10 -10 -11 0.4252 1.2035
-10 -10 -10 -0.7785 -1.4344
-10 -10 -9 2.3679 0.2553
-10 -10 -8 -1.7705 1.0832
-10 -10 -7 -3.4257 -0.3185
-10 -10 -6 6.1769 -1.2504
-10 -10 -5 -0.8249 0.9012
-10 -10 -4 -4.0204 0.0688
-10 -10 -3 1.1789 -0.1584
-10 -10 -2 0.4554 1.2918
-10 -10 -1 4.8345 -2.6399
-10 -10 0 -6.8288 1.1076
-10 -9 -12 -0.0201 -0.4548
-10 -9 -10 -0.7209 1.0626
-10 -9 -9 -1.2507 -2.8468
-10 -9 -8 4.9692 2.5990
-10 -9 -7 -4.0556 -0.9254
-10 -9 -6 -2.0700 0.9082
-10 -9 -5 4.0246 -2.4015
-10 -9 -4 0.9220 2.3587
-10 -9 -3 -2.4759 -0.6720
-10 -9 -2 -2.1058 -0.1432
-10 -9 -1 1.3068 -0.6615
-10 -9 0 6.8307 2.0370
-10 -8 -11 1.0281 -1.2068
-10 -8 -10 0.6215 1.5451
-10 -8 -9 -3.4220 -1.5566
-10 -8 -8 1.2576 1.2067
-10 -8 -7 4.0724 0.5916
-10 -8 -6 -2.9423 -2.7046
-10 -8 -5 -3.3708 2.4482
-10 -8 -4 2.7315 -0.8263
-10 -8 -3 3.9699 0.6092
-10 -8 -2 -2.6691 -0.5378
-10 -8 -1 -5.6872 -1.1959
-10 -8 0 4.9262 1.9123
-10 -7 -11 -0.7182 0.1633
-10 -7 -10 3.7765 -1.0420
-10 -7 -9 -3.1420 0.8268
-10 -7 -8 -1.6714 -2.5975
-10 -7 -7 2.0921 5.7646
-10 -7 -6 3.0826 -4.4356
-10 -7 -5 -2.9957 -0.9307
-10 -7 -4 -3.8769 2.6489
-10 -7 -3 4.5442 -0.0285
-10 -7 -2 3.3439 -0.9697
-10 -7 -1 -5.6015 0.5369
-10 -7 0 -1.2175 -2.0762
-10 -6 -12 1.1813 -1.2820
-10 -6 -11 -2.9234 2.1345
-10 -6 -10 2.1252 -0.9857
-10 -6 -9 2.0048 0.8069
-10 -6 -8 -3.9371 -1.8479
-10 -6 -7 1.1278 0.3212
-10 -6 -6 0.1927 3.5076
-10 -6 -5 3.0000 -4.5181
-10 -6 -4 -3.5115 2.0409
-10 -6 -3 -2.4720 0.4620
-10 -6 -2 6.7294 -2.7275
-10 -6 -1 -3.2082 3.9696
-10 -6 0 -1.0694 -1.3593
-10 -5 -12 0.2764 -1.7296
-10 -5 -11 1.4506 -0.9131
-10 -5 -10 -3.8119 1.0610
-10 -5 -9 4.5047 0.2962
-10 -5 -8 -3.4239 0.8934
-10 -5 -7 2.2436 -2.6402
-10 -5 -6 -0.9365 1.3808
-10 -5 -5 -1.1810 0.4968
-10 -5 -4 2.8128 -1.4580
-10 -5 -3 -2.2832 4.2628
-10 -5 -2 -0.2179 -5.6012
-10 -5 -1 2.9255 -0.0831
-10 -5 0 -4.6228 4.6147
-10 -4 -13 -0.1303 -0.4173
-10 -4 -12 -1.1126 3.0642
-10 -4 -11 1.9812 -1.6161
-10 -4 -10 -1.2621 -1.5848
-10 -4 -9 0.1785 -0.0809
-10 -4 -8 0.8429 2.6563
-10 -4 -7 -3.1118 0.3124
-10 -4 -6 4.8240 -3.3188
-10 -4 -5 -2.5651 1.2737
-10 -4 -4 -1.2875 -0.3681
-10 -4 -3 1.8912 2.2148
-10 -4 -2 -0.9993 0.6438
-10 -4 -1 2.8987 -5.6096
-10 -4 0 -5.3079 3.5540
-10 -3 -13 0.3903 -2.3090
-10 -3 -12 -0.8880 1.0826
-10 -3 -11 0.0714 1.9431
-10 -3 -10 1.0647 -0.3435
-10 -3 -9 -1.7060 -3.2217
-10 -3 -8 2.1935 1.3415
-10 -3 -7 -1.4761 1.6312
-10 -3 -6 -0.8181 0.9730
-10 -3 -5 1.5145 -3.6537
-10 -3 -4 0.4189 1.8817
-10 -3 -3 -0.5092 -1.9063
-10 -3 -2 -2.2327 5.5504
-10 -3 -1 1.7402 -5.6439
-10 -3 0 3.3439 2.1009
-10 -2 -13 0.2499 0.0032
-10 -2 -12 0.0951 -1.8209
-10 -2 -11 -0.0824 1.6164
-10 -2 -10 0.3002 1.2765
-10 -2 -9 -1.4661 -1.7381
-10 -2 -8 1.0213 -0.3425
-10 -2 -7 1.0678 0.8343
-10 -2 -6 0.1721 -0.2688
-10 -2 -5 -3.5787 0.0424
-10 -2 -4 1.2523 1.2673
-10 -2 -3 4.6850 -1.8927
-10 -2 -2 -3.2463 -1.1479
-10 -2 -1 -3.6185 4.2708
-10 -2 0 3.2043 -2.8755
-10 -1 -13 -0.8518 0.6184
-10 -1 -12 -0.1111 -1.2000
-10 -1 -11 -0.5623 -0.1833
-10 -1 -10 4.1933 1.1462
-10 -1 -9 -4.5952 0.2719
-10 -1 -8 -0.5111 -2.2006
-10 -1 -7 1.5167 2.4334
-10 -1 -6 3.8885 -0.6083
-10 -1 -5 -2.8596 -1.3433
-10 -1 -4 -6.1931 -0.0486
-10 -1 -3 6.6106 4.0276
-10 -1 -2 4.3823 -4.5658
-10 -1 -1 -8.8760 0.3202
-10 -1 0 2.7076 1.8488
-10 0 1 2.0435 -0.0049
-10 0 2 -1.7530 0.0421
-10 0 3 7.6049 -0.0338
-10 0 4 -7.3571 0.0231
-10 0 5 0.1112 -0.0763
-10 0 6 4.1274 0.0881
-10 0 7 -3.8567 -0.0295
-10 0 8 2.4731 0.0132
-10 0 9 0.5614 -0.0200
-10 0 10 -2.9456 -0.0232
-10 0 11 0.1545 0.0538
-10 0 12 3.2334 -0.0236
-10 0 13 1.1307 -0.0133
-10 0 14 -8.0613 0.0160
-10 0 15 4.5178 0.0019
-10 0 16 5.7311 -0.0110
-10 0 17 -5.4654 0.0142
-10 0 18 -4.9166 -0.0322
-10 0 19 7.7484 0.0340
-10 0 20 -0.4750 -0.0016
-10 0 21 -3.2889 -0.0115
-10 0 22 0.6166 0.0004
-10 1 1 1.2870 1.5662
-10 1 2 -6.4131 -4.1905
-10 1 3 4.1682 0.3334
-10 1 4 4.5362 4.5029
-10 1 5 -6.0266 -2.3343
-10 1 6 0.3381 -2.8707
-10 1 7 2.7309 2.6634
-10 1 8 -2.7769 -0.8943
-10 1 9 3.8204 5.4692
-10 1 10 -3.7509 -10.1483
-10 1 11 1.6692 4.8566
-10 1 12 -2.4815 4.2991
-10 1 13 5.7089 -5.1844
-10 1 14 -3.4833 -0.1648
-10 1 15 -3.0091 2.3032
-10 1 16 2.2052 -0.4621
-10 1 17 5.5505 -0.4760
-10 1 18 -6.5601 -0.7865
-10 1 19 -0.5929 2.4956
-10 1 20 3.6724 -2.7926
-10 1 21 -0.3704 1.1461
-10 1 22 -1.4455 0.4118
-10 2 1 2.7696 -0.8964
-10 2 2 -1.3354 3.5764
-10 2 3 -5.4888 -5.8348
-10 2 4 4.5561 0.7140
-10 2 5 2.6056 5.6799
-10 2 6 -4.1132 -4.6242
-10 2 7 0.6117 2.1529
-10 2 8 -0.7969 -5.5188
-10 2 9 2.8500 5.3388
-10 2 10 -0.2792 5.8786
-10 2 11 -3.0531 -14.7239
-10 2 12 1.2059 8.9678
-10 2 13 1.0005 1.0048
-10 2 14 1.2219 -2.1794
-10 2 15 -2.2642 -0.6457
-10 2 16 -0.8136 -0.5521
-10 2 17 1.5362 2.7519
-10 2 18 1.6229 -2.1505
-10 2 19 -2.4002 0.7810
-10 2 20 0.0009 0.3473
-10 2 21 1.0820 -1.6266
-10 2 22 -0.4485 1.5865
-10 3 1 5.7830 -1.5271
-10 3 2 -2.8142 1.2405
-10 3 3 0.2841 4.4224
-10 3 4 -0.9778 -8.1306
-10 3 5 1.5013 2.4113
-10 3 6 -1.0303 3.8428
-10 3 7 1.3445 -3.0978
-10 3 8 -0.4743 4.4295
-10 3 9 -2.7642 -12.4535
-10 3 10 3.1925 14.4057
-10 3 11 1.2799 -4.0317
-10 3 12 -3.5938 -5.1067
-10 3 13 0.4726 3.2272
-10 3 14 1.4618 0.6682
-10 3 15 0.6397 1.3103
-10 3 16 -1.6623 -2.4584
-10 3 17 0.4055 -1.6721
-10 3 18 -0.3932 4.3301
-10 3 19 1.2707 -2.8142
-10 3 20 -0.7975 2.1920
-10 3 21 -0.2108 -2.7681
-10 3 22 0.5579 1.3878
-10 4 1 3.0579 0.7712
-10 4 2 3.0950 -6.4959
-10 4 3 -6.9572 9.1238
-10 4 4 4.8852 2.2057
-10 4 5 -0.3948 -12.4480
-10 4 6 -0.4019 7.5268
-10 4 7 -2.7077 0.3198
-10 4 8 3.8673 1.7894
-10 4 9 -0.2266 -4.7255
-10 4 10 -3.2994 -1.7120
-10 4 11 1.6025 9.2305
-10 4 12 2.1553 -7.0967
-10 4 13 -2.1091 0.8706
-10 4 14 -0.2410 -0.4008
-10 4 15 0.3496 1.9089
-10 4 16 0.7162 1.3389
-10 4 17 -0.5586 -4.2145
-10 4 18 0.5685 1.9469
-10 4 19 -1.4282 0.0910
-10 4 20 1.5888 0.4743
-10 4 21 -0.8989 0.3776
-10 5 1 -6.2640 0.8425
-10 5 2 7.9182 -3.7391
-10 5 3 -6.5226 -7.1880
-10 5 4 1.8288 14.8478
-10 5 5 1.1243 -3.7089
-10 5 6 -0.3936 -9.4310
-10 5 7 -0.5641 5.6961
-10 5 8 0.5572 3.7271
-10 5 9 -1.3836 -1.1111
-10 5 10 2.5245 -7.3357
-10 5 11 -2.4437 6.1618
-10 5 12 2.1825 1.5945
-10 5 13 -2.9141 -2.7617
-10 5 14 3.0539 -1.0338
-10 5 15 -1.7054 -0.1948
-10 5 16 1.4490 3.7027
-10 5 17 -3.0988 -2.1602
-10 5 18 3.0297 -0.8849
-10 5 19 -0.3801 1.1087
-10 5 20 -1.0329 -1.3449
-10 5 21 0.3736 1.9134
-10 6 1 -0.5077 0.7131
-10 6 2 2.2345 2.9687
-10 6 3 1.8565 -4.2180
-10 6 4 -6.8178 -4.0384
-10 6 5 6.3785 9.9893
-10 6 6 -1.8542 -3.2915
-10 6 7 -2.3671 -4.5428
-10 6 8 3.1561 1.0108
-10 6 9 -0.1225 5.6934
-10 6 10 -2.5115 -3.7055
-10 6 11 0.7103 -1.5538
-10 6 12 2.3871 0.4642
-10 6 13 -1.1584 2.1264
-10 6 14 -2.5423 1.0401
-10 6 15 2.3154 -4.0512
-10 6 16 0.9002 1.0672
-10 6 17 -0.2279 2.0781
-10 6 18 -3.6853 -1.5042
-10 6 19 3.6984 1.2666
-10 6 20 -0.0529 -1.7660
-10 6 21 -1.2318 0.3069
-10 7 1 -3.1379 3.7770
-10 7 2 -4.0786 -3.9737
-10 7 3 7.7665 4.0989
-10 7 4 -2.4263 -3.1567
-10 7 5 -3.1101 0.2840
-10 7 6 3.2047 0.4244
-10 7 7 -1.0413 2.8252
-10 7 8 -0.7128 -4.6438
-10 7 9 1.9368 2.1583
-10 7 10 -1.6431 -0.5194
-10 7 11 0.0926 2.1174
-10 7 12 -0.3563 -1.3749
-10 7 13 2.9707 -2.6180
-10 7 14 -3.6450 2.4670
-10 7 15 1.1280 2.3173
-10 7 16 -0.3537 -3.9069
-10 7 17 2.3531 1.9619
-10 7 18 -1.7755 -2.0337
-10 7 19 -1.5308 2.6390
-10 7 20 2.0784 -0.5178
-10 8 1 4.9316 -0.3883
-10 8 2 -6.8237 2.5554
-10 8 3 -1.3214 -1.6732
-10 8 4 4.6430 -0.3141
-10 8 5 0.0768 0.7749
-10 8 6 -2.0787 -0.4028
-10 8 7 -0.7515 0.0465
-10 8 8 0.6384 1.2901
-10 8 9 2.7153 -2.7039
-10 8 10 -2.7277 2.2914
-10 8 11 0.3295 -1.8526
-10 8 12 -1.3232 2.7044
-10 8 13 3.3027 -1.8152
-10 8 14 -0.8151 -0.8342
-10 8 15 -2.4543 1.3422
-10 8 16 1.3897 -0.5399
-10 8 17 0.2660 0.9296
-10 8 18 0.9057 -0.1276
-10 8 19 -1.3675 -2.3084
-10 8 20 -0.2874 2.4436
-10 9 1 9.0843 -2.2911
-10 9 2 -2.4031 0.0918
-10 9 3 -1.4156 2.1638
-10 9 4 -1.0257 -0.5238
-10 9 5 1.7229 -2.8546
-10 9 6 0.5914 3.2712
-10 9 7 -0.0149 -2.4680
-10 9 8 -2.9073 3.2870
-10 9 9 3.0472 -2.9863
-10 9 10 -1.5100 0.6978
-10 9 11 1.8974 -0.0803
-10 9 12 -1.3961 1.2049
-10 9 13 -2.4218 -1.2458
-10 9 14 3.7746 0.2812
-10 9 15 0.4028 0.5298
-10 9 16 -3.0122 -0.2692
-10 9 17 0.4306 -1.8376
-10 9 18 1.1911 3.2380
-10 9 19 0.6826 -1.3944
-10 9 20 -1.4406 -0.6349
-10 10 1 0.3440 -0.4648
-10 10 2 5.2761 -1.3398
-10 10 3 -4.8318 1.7532
-10 10 4 3.1226 2.3897
-10 10 5 -2.6116 -4.6950
-10 10 6 1.6205 1.2133
-10 10 7 -0.3375 2.4057
-10 10 8 -0.3354 -1.6293
-10 10 9 0.6596 -0.5954
-10 10 10 0.2656 0.5642
-10 10 11 -3.4113 0.7978
-10 10 12 5.4520 -0.7575
-10 10 13 -2.0017 -0.2983
-10 10 14 -3.3071 -0.1236
-10 10 15 2.4451 1.2563
-10 10 16 2.7621 -0.4919
-10 10 17 -3.3289 -0.7548
-10 10 18 -0.4672 0.0440
-10 10 20 0.8111 -0.3326
-10 11 1 -8.5140 -1.2478
-10 11 2 5.4771 -1.2808
-10 11 3 -3.2897 -2.2939
-10 11 4 3.7463 5.4204
-10 11 5 -2.0742 -0.5678
-10 11 6 -1.3905 -5.2012
-10 11 7 2.1395 1.7209
-10 11 8 0.0475 5.0932
-10 11 9 -1.9791 -3.3123
-10 11 10 2.5037 -3.0923
-10 11 11 -1.7966 2.4270
-10 11 12 -0.3740 2.5077
-10 11 13 1.6147 -1.4273
-10 11 14 1.2004 -3.2837
-10 11 15 -4.5609 2.8574
-10 11 16 2.7864 1.3652
-10 11 17 1.1113 -2.7835
-10 11 18 -1.1289 1.1244
-10 12 1 -1.2596 1.2469
-10 12 2 0.4270 0.3271
-10 12 3 -1.0278 -1.1074
-10 12 4 -2.0204 -1.8994
-10 12 5 6.7347 3.9051
-10 12 6 -5.9608 0.0519
-10 12 7 0.8751 -3.8981
-10 12 8 0.8371 -0.2407
-10 12 9 1.0361 5.8648
-10 12 10 -0.7056 -3.0272
-10 12 11 -1.6081 -1.9546
-10 12 12 2.0686 -1.0150
-10 12 13 -1.5080 5.5669
-10 12 14 1.2462 -2.0924
-10 12 15 0.4145 -4.0352
-10 12 16 -2.4532 4.0484
-10 12 17 2.1352 -0.1821
-10 12 18 -0.8741 -1.6299
-10 12 19 0.6673 0.9577
-10 13 1 -1.0342 2.2220
-10 13 2 -2.0413 -1.7476
-10 13 3 4.5913 1.7836
-10 13 4 -4.9578 -1.5302
-10 13 5 2.7977 0.2997
-10 13 6 0.1043 -0.6465
-10 13 7 -1.6612 3.9182
-10 13 8 2.7229 -5.3669
-10 13 9 -4.3613 1.6534
-10 13 10 4.3364 1.2820
-10 13 11 -1.4321 1.3839
-10 13 12 -1.2133 -3.2928
-10 13 13 1.6269 -0.8129
-10 13 14 -1.8528 4.6115
-10 13 15 2.6165 -2.3624
-10 13 16 -2.0306 -1.6518
-10 13 17 0.2391 2.3991
-10 13 18 0.8183 -1.1563
-10 14 1 4.6198 -1.6161
-10 14 2 -4.4238 1.4168
-10 14 3 1.0203 0.7237
-10 14 4 0.5011 -0.5346
-10 14 5 -0.0982 -1.1743
-10 14 6 1.9158 0.3454
-10 14 7 -5.5339 1.0618
-10 14 8 5.3633 1.4828
-10 14 9 -0.2344 -4.7539
-10 14 10 -4.2335 3.1429
-10 14 11 4.6435 0.1129
-10 14 12 -3.2323 0.6720
-10 14 13 2.1473 -2.9790
-10 14 14 -1.1349 2.0276
-10 14 15 -0.1682 0.7724
-10 14 16 1.3762 -1.8624
-10 14 17 -1.6880 1.0116
-10 15 1 3.3135 0.7238
-10 15 2 -0.6317 -2.3731
-10 15 3 -0.4014 -0.4756
-10 15 4 0.0606 4.4212
-10 15 5 -1.0179 -3.0224
-10 15 6 2.2943 -0.8904
-10 15 7 -0.4195 -0.1661
-10 15 8 -3.8095 3.7355
-10 15 9 5.9834 -2.0577
-10 15 10 -5.1856 -2.7251
-10 15 11 3.2864 2.9370
-10 15 12 -0.3395 0.6301
-10 15 13 -2.5282 -1.7488
-10 15 14 2.3396 -0.3623
-10 15 15 -0.1378 1.8875
-10 15 16 -0.5751 -1.0907
-10 16 1 -0.9709 -0.3295
-10 16 2 3.5562 3.6389
-10 16 3 -2.7756 -4.0188
-10 16 4 0.9212 0.2529
-10 16 5 -0.2723 2.8804
-10 16 6 0.0879 -2.0048
-10 16 7 0.5996 0.4538
-10 16 8 -1.2839 -1.4983
-10 16 9 1.4192 2.6303
-10 16 10 -0.2089 -1.0791
-10 16 11 -2.9558 -1.1678
-10 16 12 5.0875 1.4064
-10 16 13 -2.6141 -0.3000
-10 16 14 -1.3425 -0.3330
-10 16 15 1.4723 0.2671
-10 17 1 -5.2028 -3.0108
-10 17 2 1.6271 0.6027
-10 17 3 2.1251 1.8707
-10 17 4 -0.5975 -2.0229
-10 17 5 -2.0993 0.9168
-10 17 6 1.2541 -0.6180
-10 17 7 0.6037 -0.2710
-10 17 8 -0.4344 2.6972
-10 17 9 -0.6236 -3.7644
-10 17 10 1.6116 2.2563
-10 17 11 -2.1757 -0.9283
-10 17 12 0.9291 0.9963
-10 17 13 1.0452 -0.7980
-10 17 14 -0.9532 -0.2342
-10 17 15 -0.3389 0.8756
-10 18 1 1.2494 2.1015
-10 18 2 -3.4921 -1.3841
-10 18 3 0.4984 0.7068
-10 18 4 2.2955 -0.6392
-10 18 5 0.0280 0.0854
-10 18 6 -2.8003 1.7398
-10 18 7 1.8630 -2.8627
-10 18 8 -0.4469 1.1481
-10 18 9 0.5212 1.4054
-10 18 10 -0.0721 -1.7819
-10 18 11 -0.5809 1.0734
-10 18 12 -0.0751 -1.3751
-10 18 13 0.9316 1.6821
-10 19 1 0.8000 -0.4226
-10 19 2 0.3833 0.7727
-10 19 3 -1.4677 0.3035
-10 19 4 0.0472 -0.5995
-10 19 6 -1.4054 0.2655
-10 19 7 -0.0412 2.2379
-10 19 8 1.2698 -3.4343
-10 19 9 -2.1423 1.8259
-10 19 10 1.8107 -0.4966
-10 19 11 -0.3903 0.9502
-10 20 1 0.4869 -1.1374
-10 20 2 -0.1126 -0.1552
-10 20 3 0.4388 1.6986
-10 20 4 -1.1892 -0.7652
-10 20 6 0.1379 -0.3801
-10 20 7 -1.7688 1.3378
-10 20 8 2.1875 0.3807
-10 21 2 -0.7295 -1.8287
-10 21 3 0.8124 0.5120
-10 21 5 -0.7878 -0.9646
-9 -21 0 0.5694 1.2785
-9 -20 -3 2.2192 -0.4403
-9 -20 -2 -1.1427 -1.1294
-9 -20 -1 -0.8896 0.6149
-9 -20 0 0.8522 0.3307
-9 -19 -5 1.1434 0.2829
-9 -19 -4 -2.1830 -0.5915
-9 -19 -3 1.2894 1.3571
-9 -19 -2 1.1638 -1.1736
-9 -19 -1 -1.3895 0.3317
-9 -19 0 -0.3923 -0.4619
-9 -18 -6 -0.7783 -0.6765
-9 -18 -5 0.5046 0.2733
-9 -18 -4 1.3965 0.9662
-9 -18 -3 -2.7629 -1.3153
-9 -18 -2 1.3211 0.3562
-9 -18 -1 0.0726 0.4435
-9 -18 0 1.5420 -0.4319
-9 -17 -7 1.1560 -0.1744
-9 -17 -6 -0.7563 -0.2687
-9 -17 -5 -2.6927 -0.9157
-9 -17 -4 3.3082 1.9955
-9 -17 -3 1.1496 -0.6285
-9 -17 -2 -3.3022 -1.3976
-9 -17 -1 -0.0484 1.3284
-9 -17 0 1.4718 0.4834
-9 -16 -9 -1.0174 0.6854
-9 -16 -8 -0.8790 -0.3402
-9 -16 -7 1.7708 1.2058
-9 -16 -6 1.8649 -1.5833
-9 -16 -5 -3.5684 0.1564
-9 -16 -4 -1.4630 0.6773
-9 -16 -3 4.9222 0.3744
-9 -16 -2 -1.0263 -1.0444
-9 -16 -1 -2.4681 -0.1024
-9 -16 0 -0.1236 1.9762
-9 -15 -10 0.3042 -1.0255
-9 -15 -8 -1.5995 0.3906
-9 -15 -7 -0.9299 -0.0288
-9 -15 -6 3.2827 0.6911
-9 -15 -5 -0.6072 -2.3131
-9 -15 -4 -2.4008 2.8748
-9 -15 -3 -0.0200 -1.4848
-9 -15 -2 3.3836 -0.6679
-9 -15 -1 -2.6159 1.0232
-9 -15 0 0.8749 1.2111
-9 -14 -9 0.8668 -1.5044
-9 -14 -8 1.0010 2.1181
-9 -14 -7 -2.0342 -1.8976
-9 -14 -6 0.7327 1.0412
-9 -14 -5 0.4325 -0.7377
-9 -14 -4 0.5732 0.1887
-9 -14 -3 -1.2695 2.4248
-9 -14 -2 0.4865 -4.1319
-9 -14 -1 -0.5245 0.8844
-9 -14 0 0.8360 3.4613
-9 -13 -10 0.5605 0.3696
-9 -13 -9 -2.3480 -0.2521
-9 -13 -8 2.2335 -0.2555
-9 -13 -7 -0.3210 2.3644
-9 -13 -6 -0.1943 -4.0536
-9 -13 -5 -0.7406 3.3791
-9 -13 -4 0.0190 -2.8510
-9 -13 -3 1.7836 3.1367
-9 -13 -2 -1.6721 -0.7080
-9 -13 -1 0.7800 -3.0614
-9 -13 0 -1.5327 2.1695
-9 -12 -11 -0.4044 -0.5912
-9 -12 -10 1.0531 -0.7294
-9 -12 -9 -1.1107 1.0282
-9 -12 -8 0.2012 -0.9154
-9 -12 -7 0.3781 1.5700
-9 -12 -6 -0.7160 -1.5119
-9 -12 -5 1.4255 -0.1033
-9 -12 -4 -1.7727 2.0114
-9 -12 -3 1.5609 -3.5952
-9 -12 -2 -1.1413 3.4851
-9 -12 -1 -0.3631 0.1512
-9 -12 0 2.6290 -3.9321
-9 -11 -12 -0.7285 0.8170
-9 -11 -11 1.5698 0.1489
-9 -11 -10 -1.2350 -0.4933
-9 -11 -9 -0.5197 -0.4325
-9 -11 -8 0.2995 0.6828
-9 -11 -7 3.7321 0.0523
-9 -11 -6 -5.6444 0.2098
-9 -11 -5 1.4307 -1.9031
-9 -11 -4 1.7651 3.1664
-9 -11 -3 0.7853 -1.4206
-9 -11 -2 -1.5840 -3.1633
-9 -11 -1 -2.9093 4.7040
-9 -11 0 4.1999 0.3150
-9 -10 -11 0.9927 0.0055
-9 -10 -10 1.5334 -1.1113
-9 -10 -9 -1.6342 1.7127
-9 -10 -8 -3.8751 -1.1394
-9 -10 -7 6.2772 0.4815
-9 -10 -6 0.8894 -0.7538
-9 -10 -5 -6.4580 0.4962
-9 -10 -4 1.1063 0.5189
-9 -10 -3 3.7401 0.2333
-9 -10 -2 1.1768 -1.2917
-9 -10 -1 -4.1327 -1.2928
-9 -10 0 -3.2598 3.9646
-9 -9 -12 -0.6399 0.6900
-9 -9 -11 -0.7667 1.3863
-9 -9 -10 0.8700 -2.2741
-9 -9 -9 2.5286 0.1959
-9 -9 -8 -3.2506 2.3821
-9 -9 -7 -2.7613 -2.5262
-9 -9 -6 6.7169 2.2067
-9 -9 -5 -1.9122 -4.0049
-9 -9 -4 -2.0819 5.0413
-9 -9 -3 -2.0325 -2.5696
-9 -9 -2 4.0224 -0.1061
-9 -9 -1 2.0793 0.1798
-9 -9 0 -4.5560 0.1845
-9 -8 -12 -0.2627 -1.9155
-9 -8 -11 0.1484 1.6230
-9 -8 -10 -2.1057 0.3517
-9 -8 -9 1.3810 -2.9478
-9 -8 -8 3.2700 4.6297
-9 -8 -7 -4.5287 -4.0463
-9 -8 -6 0.0658 1.3848
-9 -8 -5 1.5144 1.1456
-9 -8 -4 2.3485 -2.2260
-9 -8 -3 -2.0815 3.1361
-9 -8 -2 -3.7784 -4.1123
-9 -8 -1 3.6900 2.6535
-9 -8 0 3.2448 1.4977
-9 -7 -13 -1.0048 1.4959
-9 -7 -12 1.0924 0.2541
-9 -7 -11 0.9115 -1.4468
-9 -7 -10 0.1140 1.4246
-9 -7 -9 -5.0191 -1.6045
-9 -7 -8 5.3281 0.6465
-9 -7 -7 0.7470 3.9424
-9 -7 -6 -2.3959 -8.1845
-9 -7 -5 -3.0710 6.2264
-9 -7 -4 3.4971 -1.9063
-9 -7 -3 4.2116 1.6580
-9 -7 -2 -6.4325 -1.5097
-9 -7 -1 -1.2452 -2.7169
-9 -7 0 5.0586 4.3206
-9 -6 -13 -0.8550 -2.3489
-9 -6 -12 -0.8229 2.3161
-9 -6 -11 0.1312 0.5323
-9 -6 -10 3.5587 -2.1985
-9 -6 -9 -3.6932 1.4842
-9 -6 -8 -1.7351 -2.1324
-9 -6 -7 3.9479 4.0347
-9 -6 -6 0.6538 -2.2283
-9 -6 -5 -2.1385 -2.3330
-9 -6 -4 -4.3797 4.0814
-9 -6 -3 7.6195 -3.8465
-9 -6 -2 0.0550 3.5059
-9 -6 -1 -7.5661 0.5622
-9 -6 0 4.4721 -5.4118
-9 -5 -14 -0.8951 0.8630
-9 -5 -13 1.6655 0.1038
-9 -5 -12 -1.2217 -3.3408
-9 -5 -11 -0.1445 3.5123
-9 -5 -10 0.0967 -0.0957
-9 -5 -9 2.2703 -1.3330
-9 -5 -8 -4.3449 0.0194
-9 -5 -7 4.0607 -0.2325
-9 -5 -6 -3.0314 1.7039
-9 -5 -5 3.2154 -1.8406
-9 -5 -4 -3.1238 1.7922
-9 -5 -3 0.2440 -0.2188
-9 -5 -2 3.5657 -5.8443
-9 -5 -1 -3.7257 8.3784
-9 -5 0 0.4416 0.2105
-9 -4 -14 -0.2792 -0.1258
-9 -4 -13 -0.3204 1.7047
-9 -4 -12 0.5762 -0.0949
-9 -4 -11 -0.0535 -3.5826
-9 -4 -10 -0.6901 2.8082
-9 -4 -9 1.7468 0.3734
-9 -4 -8 -2.9676 -0.0966
-9 -4 -7 1.9542 -0.0671
-9 -4 -6 1.9684 -2.8623
-9 -4 -5 -4.0575 2.4407
-9 -4 -4 1.6458 1.1820
-9 -4 -3 -0.0338 1.0192
-9 -4 -2 2.3284 -4.8307
-9 -4 -1 -2.3041 -1.5789
-9 -4 0 -3.8746 9.4647
-9 -3 -14 0.5767 1.5407
-9 -3 -13 -0.3212 -2.0833
-9 -3 -12 -0.7721 4.0405
-9 -3 -11 1.0420 -2.2359
-9 -3 -10 -0.2717 -1.7171
-9 -3 -9 0.2679 1.2862
-9 -3 -8 -0.0886 0.5129
-9 -3 -7 -2.2533 0.7025
-9 -3 -6 3.6295 0.9828
-9 -3 -5 -0.8852 -6.5730
-9 -3 -4 -1.3654 6.0090
-9 -3 -3 -0.7429 -0.2082
-9 -3 -2 1.6495 2.1187
-9 -3 -1 2.0978 -9.1521
-9 -3 0 -3.6088 5.9641
-9 -2 -15 0.7271 -0.3378
-9 -2 -14 -1.0869 -0.8591
-9 -2 -13 1.4477 0.0623
-9 -2 -12 -0.2510 -0.2886
-9 -2 -11 -1.3472 3.1796
-9 -2 -10 0.3052 -3.4919
-9 -2 -9 1.0081 -0.2159
-9 -2 -8 1.1706 2.9839
-9 -2 -7 -2.7529 -3.5023
-9 -2 -6 -0.2462 3.0274
-9 -2 -5 1.9298 -0.5324
-9 -2 -4 1.5400 -1.8085
-9 -2 -3 -2.8883 0.0161
-9 -2 -2 -1.0245 1.8186
-9 -2 -1 2.3140 2.5727
-9 -2 0 0.5685 -7.4285
-9 -1 -15 -0.1579 1.5094
-9 -1 -14 1.3444 -1.0565
-9 -1 -13 -3.5473 0.3248
-9 -1 -12 3.9345 -1.5990
-9 -1 -11 -0.2843 2.2390
-9 -1 -10 -0.9563 0.4792
-9 -1 -9 -4.3888 -3.0203
-9 -1 -8 6.2642 1.4468
-9 -1 -7 0.7203 2.4039
-9 -1 -6 -3.0267 -4.1176
-9 -1 -5 -5.4249 2.1527
-9 -1 -4 8.0263 0.0838
-9 -1 -3 2.3681 1.7424
-9 -1 -2 -7.8725 -5.4913
-9 -1 -1 0.1312 4.4224
-9 -1 0 5.4934 1.5375
-9 0 1 1.3746 0.0284
-9 0 2 1.8690 -0.0094
-9 0 3 -1.3442 -0.0619
-9 0 4 -5.8597 0.0702
-9 0 5 8.2943 -0.0321
-9 0 6 -4.4564 0.0154
-9 0 7 0.8983 -0.0050
-9 0 8 1.8504 0.0055
-9 0 9 -3.9613 -0.0207
-9 0 10 2.4067 0.0017
-9 0 11 0.2219 0.0411
-9 0 12 2.3702 -0.0457
-9 0 13 -6.4026 0.0013
-9 0 14 1.0004 0.0529
-9 0 15 10.1154 -0.0550
-9 0 16 -9.4719 0.0004
-9 0 17 -2.8797 0.0276
-9 0 18 6.6213 -0.0149
-9 0 19 1.9488 0.0229
-9 0 20 -5.4716 -0.0271
-9 0 21 0.0862 0.0002
-9 0 22 2.3568 0.0034
-9 1 1 2.8593 -3.9612
-9 1 2 -3.6349 -1.0214
-9 1 3 8.3797 5.5645
-9 1 4 -6.0560 -2.3202
-9 1 5 -0.6991 -2.4049
-9 1 6 2.0696 0.0120
-9 1 7 -0.8042 3.3555
-9 1 8 2.2102 0.8180
-9 1 9 -1.5850 -4.1425
-9 1 10 -3.3315 -3.4161
-9 1 11 5.1069 11.9117
-9 1 12 -1.8687 -8.0317
-9 1 13 2.8378 -1.4728
-9 1 14 -9.1594 3.3381
-9 1 15 8.0654 0.7292
-9 1 16 2.2440 -1.9104
-9 1 17 -5.6871 -0.4852
-9 1 18 -2.0142 1.8791
-9 1 19 5.8650 -0.4311
-9 1 20 -0.8497 -2.1008
-9 1 21 -2.3876 2.7969
-9 1 22 0.4942 -1.1790
-9 2 1 -0.1073 -3.1721
-9 2 2 -2.2664 -4.2972
-9 2 3 -0.9316 2.2665
-9 2 4 5.0380 4.8053
-9 2 5 -2.3007 -3.5530
-9 2 6 -1.2466 -2.2328
-9 2 7 -0.9351 1.1874
-9 2 8 1.4484 0.7233
-9 2 9 4.6233 5.9633
-9 2 10 -7.2394 -10.7234
-9 2 11 0.5740 1.6876
-9 2 12 4.2789 10.0414
-9 2 13 -0.0545 -9.5243
-9 2 14 -2.9760 2.4572
-9 2 15 -2.0094 -0.4893
-9 2 16 5.2482 1.6599
-9 2 17 -0.7027 -0.3432
-9 2 18 -3.0795 -1.7308
-9 2 19 0.7579 2.5648
-9 2 20 2.0428 -2.8961
-9 2 21 -1.3952 1.8282
-9 2 22 -0.3682 0.4293
-9 3 1 0.8267 3.7201
-9 3 2 -4.6783 -2.5496
-9 3 3 4.0733 -5.6443
-9 3 4 -2.4700 3.6331
-9 3 5 1.7155 4.8152
-9 3 6 -1.2764 -4.2176
-9 3 7 2.4640 -1.9296
-9 3 8 -4.0567 1.8120
-9 3 9 1.2078 -0.2974
-9 3 10 4.6912 6.6795
-9 3 11 -5.1967 -13.6237
-9 3 12 -0.8148 10.1709
-9 3 13 4.1982 -1.8751
-9 3 14 -1.3969 -0.6977
-9 3 15 -0.8063 0.1430
-9 3 16 -0.8031 -2.0054
-9 3 17 1.8432 2.3546
-9 3 18 -0.5707 0.5610
-9 3 19 -0.3001 -1.2354
-9 3 20 -0.1690 0.1405
-9 3 21 0.8133 -2.0241
-9 3 22 -0.8251 3.9683
-9 4 1 9.3145 3.5716
-9 4 2 -6.8463 4.3284
-9 4 3 -0.5962 3.0184
-9 4 4 4.9314 -11.4808
-9 4 5 -3.2824 2.1653
-9 4 6 0.7410 11.1170
-9 4 7 -2.4313 -8.3354
-9 4 8 5.7454 -1.1577
-9 4 9 -4.7170 -0.4033
-9 4 10 -0.5498 7.2893
-9 4 11 4.2174 -4.0246
-9 4 12 -3.2512 -5.8212
-9 4 13 0.6891 7.7611
-9 4 14 0.4462 -2.8210
-9 4 15 -1.2270 1.6539
-9 4 16 2.2801 -2.4939
-9 4 17 -1.7002 -0.6540
-9 4 18 -0.0609 2.9407
-9 4 19 0.3758 -1.2203
-9 4 20 0.5041 1.1031
-9 4 21 -0.7733 -2.6468
-9 4 22 0.5028 1.0324
-9 5 1 -2.5015 -6.1364
-9 5 2 5.1860 -2.4703
-9 5 3 -8.7189 7.2105
-9 5 4 9.8387 6.9830
-9 5 5 -6.7598 -18.1928
-9 5 6 2.8532 6.3130
-9 5 7 -0.2735 9.7526
-9 5 8 -1.4648 -6.9481
-9 5 9 1.6849 -3.9049
-9 5 10 -0.2222 2.0441
-9 5 11 -1.1266 7.5107
-9 5 12 2.1187 -7.1460
-9 5 13 -4.3139 -1.0386
-9 5 14 6.6556 2.5659
-9 5 15 -5.5882 1.1323
-9 5 16 1.5639 0.2504
-9 5 17 0.0968 -3.4483
-9 5 18 1.8125 1.7222
-9 5 19 -2.3861 0.4191
-9 5 20 0.3451 0.3264
-9 5 21 0.5807 0.1190
-9 5 22 0.0641 -1.6351
-9 6 1 0.5501 -3.2081
-9 6 2 2.8775 0.1813
-9 6 3 -7.3780 -5.5414
-9 6 4 2.4733 8.5355
-9 6 5 6.9859 1.9805
-9 6 6 -10.0383 -12.6543
-9 6 7 4.9847 8.4467
-9 6 8 1.5127 1.4491
-9 6 9 -3.4031 -2.0691
-9 6 10 1.0392 -2.8953
-9 6 11 0.2335 2.3258
-9 6 12 2.3121 1.6047
-9 6 13 -4.4962 -0.8223
-9 6 14 1.4479 -1.6069
-9 6 15 3.6973 -0.3545
-9 6 16 -3.6665 2.2042
-9 6 17 -0.2705 0.0489
-9 6 18 0.3029 -1.1130
-9 6 19 3.0019 -0.5426
-9 6 20 -2.6377 -0.0462
-9 6 21 -0.5690 1.9281
-9 7 1 -0.6876 0.4905
-9 7 2 3.6162 -4.4919
-9 7 3 2.6080 4.2673
-9 7 4 -8.1872 -5.0411
-9 7 5 6.0326 7.5669
-9 7 6 -0.5166 -6.3953
-9 7 7 -3.2288 1.2568
-9 7 8 4.0733 1.8979
-9 7 9 -1.6382 -0.7829
-9 7 10 -2.2141 -1.2458
-9 7 11 2.7964 2.4479
-9 7 12 0.2505 -3.2670
-9 7 13 -0.6375 2.1116
-9 7 14 -3.7140 0.4563
-9 7 15 5.6074 -0.0839
-9 7 16 -1.8673 -2.1906
-9 7 17 -0.4336 1.3352
-9 7 18 -1.5456 0.2268
-9 7 19 1.6856 1.9530
-9 7 20 1.2184 -3.7645
-9 7 21 -1.9662 1.4254
-9 8 1 -4.2615 4.1341
-9 8 2 -1.7025 -2.6395
-9 8 3 3.2641 0.1802
-9 8 4 -0.0289 -0.3278
-9 8 5 -0.1027 0.9553
-9 8 6 -0.8252 0.9964
-9 8 7 -1.8378 -2.9884
-9 8 8 2.4314 2.1998
-9 8 9 2.8161 -0.9460
-9 8 10 -5.3508 0.6270
-9 8 11 0.0879 0.2307
-9 8 12 3.2700 -0.1897
-9 8 13 2.1633 -1.8246
-9 8 14 -6.6963 2.3602
-9 8 15 2.0342 -0.7556
-9 8 16 3.4294 0.0796
-9 8 17 -1.6175 0.4700
-9 8 18 -1.2681 -2.0164
-9 8 19 -0.4477 1.4193
-9 8 20 2.1171 1.2761
-9 8 21 -0.5506 -1.9217
-9 9 1 2.0832 0.0183
-9 9 2 -7.0566 0.7074
-9 9 3 5.5552 -1.4705
-9 9 4 -3.9107 1.0683
-9 9 5 3.1483 -0.9031
-9 9 6 -0.3333 1.5666
-9 9 7 -1.0961 -2.6392
-9 9 8 -1.2746 4.2410
-9 9 9 2.0804 -4.1975
-9 9 10 0.7218 0.9904
-9 9 11 -0.4058 0.8454
-9 9 12 -4.7887 1.6623
-9 9 13 5.7855 -3.6172
-9 9 14 0.5992 1.7875
-9 9 15 -4.0530 0.5688
-9 9 16 -0.2638 -1.0936
-9 9 17 3.0189 0.0272
-9 9 18 0.3412 2.0019
-9 9 19 -2.2540 -2.6793
-9 9 20 -0.3568 1.0647
-9 9 21 1.9479 0.0387
-9 10 1 9.6440 1.3116
-9 10 2 -6.0539 1.7571
-9 10 3 -0.7381 0.6715
-9 10 4 3.5018 -2.8829
-9 10 5 -3.6619 -1.2832
-9 10 6 4.1104 6.2019
-9 10 7 -4.5610 -4.5471
-9 10 8 3.5371 -0.8857
-9 10 9 -0.5540 2.8260
-9 10 10 -2.9427 -0.3872
-9 10 11 3.6990 -1.1433
-9 10 12 0.2652 -0.4980
-9 10 13 -4.8279 1.5240
-9 10 14 3.3835 -0.0016
-9 10 15 1.5342 -0.9571
-9 10 16 -1.0472 0.2571
-9 10 17 -3.5047 -0.0712
-9 10 18 3.1391 0.2218
-9 10 20 -1.7543 -0.4625
-9 11 1 -1.3029 -4.2871
-9 11 2 6.2970 0.8289
-9 11 3 -6.9620 1.5998
-9 11 4 6.7988 4.6567
-9 11 5 -6.8972 -9.2891
-9 11 6 4.5871 1.8864
-9 11 7 -0.1887 7.0586
-9 11 8 -2.6796 -3.8750
-9 11 9 2.6167 -3.7911
-9 11 10 -1.0273 1.9840
-9 11 11 -1.4546 4.0870
-9 11 12 3.6746 -1.9092
-9 11 13 -2.7850 -4.4353
-9 11 14 0.2234 3.6243
-9 11 15 -1.0628 2.0357
-9 11 16 3.6676 -3.2648
-9 11 17 -2.2521 0.1826
-9 11 18 -1.0947 1.4389
-9 12 1 -3.4011 -2.8689
-9 12 2 3.1372 0.2422
-9 12 3 -3.7730 -1.7558
-9 12 4 2.7619 2.9740
-9 12 5 2.5485 2.5896
-9 12 6 -7.1227 -8.0346
-9 12 7 5.4382 3.7078
-9 12 8 -1.6264 3.2529
-9 12 9 1.5417 -0.9853
-9 12 10 -2.0087 -4.4629
-9 12 11 -1.1287 1.6687
-9 12 12 3.6892 3.5019
-9 12 13 -2.0104 -0.6752
-9 12 14 0.1049 -4.8148
-9 12 15 -0.5674 3.7429
-9 12 16 0.3281 0.7804
-9 12 17 1.3401 -2.0431
-9 12 18 -1.8449 0.6854
-9 12 19 1.1499 0.1186
-9 13 1 -2.3626 2.6312
-9 13 2 1.1381 -4.5859
-9 13 3 1.4601 2.8198
-9 13 4 -3.8393 -2.7196
-9 13 5 4.4841 4.7740
-9 13 6 -2.8440 -3.6567
-9 13 7 0.8957 -0.1085
-9 13 8 -0.1378 -0.0220
-9 13 9 -1.1389 3.2245
-9 13 10 3.6526 -2.7390
-9 13 11 -4.5944 -0.0058
-9 13 12 2.6499 -0.8817
-9 13 13 -0.3574 3.0450
-9 13 14 -0.6642 -1.6794
-9 13 15 1.5286 -0.8424
-9 13 16 -2.3865 1.1371
-9 13 17 2.0084 -0.4477
-9 13 18 -0.6727 -0.0044
-9 13 19 -0.3310 0.6375
-9 14 1 0.7886 2.4346
-9 14 2 -2.2828 1.5073
-9 14 3 1.2739 -1.3249
-9 14 4 -0.3851 -1.8678
-9 14 5 1.8177 1.2491
-9 14 6 -2.2635 2.4336
-9 14 7 -1.1361 -2.2030
-9 14 8 4.6996 -1.0753
-9 14 9 -4.0497 0.2116
-9 14 10 1.3911 3.6854
-9 14 11 -0.3264 -3.5327
-9 14 12 -0.7305 0.0867
-9 14 13 3.4032 0.7066
-9 14 14 -4.7179 1.2504
-9 14 15 2.6876 -2.1480
-9 14 16 0.1624 1.1272
-9 14 17 -1.2855 0.2780
-9 14 18 1.0094 -0.8575
-9 15 1 1.3528 -2.2885
-9 15 2 -2.3261 -0.6764
-9 15 3 2.5607 3.0449
-9 15 4 -2.7111 0.3184
-9 15 5 2.0191 -4.5159
-9 15 6 0.4303 2.6492
-9 15 7 -2.3293 0.8229
-9 15 8 1.1026 1.4913
-9 15 9 1.3156 -5.2907
-9 15 10 -2.5105 2.8324
-9 15 11 4.1765 2.5949
-9 15 12 -6.1342 -3.3246
-9 15 13 4.1626 0.0731
-9 15 14 0.7953 1.5186
-9 15 15 -2.5673 -0.2229
-9 15 16 0.6539 -1.0045
-9 15 17 0.3691 0.4723
-9 16 1 3.0404 2.8737
-9 16 2 -1.1261 -1.2942
-9 16 3 -2.2779 -2.1420
-9 16 4 2.6492 3.6559
-9 16 5 -1.1356 -1.5901
-9 16 6 0.9674 -0.4646
-9 16 7 -1.6550 0.0178
-9 16 8 0.9666 0.2867
-9 16 9 1.0478 1.6261
-9 16 10 -2.9577 -3.5496
-9 16 11 2.7105 3.1658
-9 16 12 1.0615 -1.1434
-9 16 13 -4.7393 -0.7315
-9 16 14 3.3724 1.5214
-9 16 15 0.3468 -1.2043
-9 16 16 -0.6554 0.3466
-9 17 1 -2.7252 -2.3570
-9 17 2 5.5512 3.1369
-9 17 3 -2.4730 -2.4436
-9 17 4 -0.9485 1.3449
-9 17 5 -0.0225 -0.5224
-9 17 6 1.8888 -0.9570
-9 17 7 -1.3313 2.1710
-9 17 8 0.3157 -0.7426
-9 17 9 -0.0013 -1.6133
-9 17 10 -0.2665 1.5027
-9 17 11 -0.7790 -0.6845
-9 17 12 2.7848 2.3346
-9 17 13 -2.3540 -4.2645
-9 17 14 -0.1673 2.9064
-9 17 15 0.9102 0.3973
-9 17 16 0.1833 -1.8607
-9 18 1 -2.3622 -0.1838
-9 18 2 -0.9316 -0.1404
-9 18 3 3.4713 0.5075
-9 18 4 -1.3783 -0.8680
-9 18 5 -0.9562 1.5464
-9 18 6 0.5108 -1.5784
-9 18 7 -0.0284 -0.5203
-9 18 8 -0.3573 2.6791
-9 18 9 2.3095 -1.7686
-9 18 10 -2.7678 -0.2104
-9 18 11 -0.1025 -0.1343
-9 18 12 1.8621 0.9388
-9 18 13 -0.0368 0.5579
-9 18 14 -1.8854 -2.3896
-9 18 15 1.4281 2.0121
-9 19 1 -0.0413 1.0132
-9 19 2 -1.7588 -0.3678
-9 19 3 0.7812 -0.5584
-9 19 4 1.9559 -0.0911
-9 19 5 -2.3588 1.1954
-9 19 6 0.3304 -0.5046
-9 19 7 1.8749 -0.6785
-9 19 8 -2.6671 -0.4870
-9 19 9 0.8520 2.7705
-9 19 10 2.1245 -2.9560
-9 19 11 -2.6076 1.6636
-9 19 12 0.5497 -1.2127
-9 19 13 0.6386 1.0405
-9 20 1 0.7175 -1.4813
-9 20 2 -0.6106 3.1583
-9 20 3 -1.0943 -0.4756
-9 20 4 1.0596 -2.9308
-9 20 5 1.3631 1.5876
-9 20 6 -3.0338 1.2956
-9 20 7 1.7296 -0.0007
-9 20 8 1.1667 -2.8190
-9 20 9 -2.5538 1.6344
-9 20 10 1.3850 1.7579
-9 20 11 0.0747 -2.4998
-9 21 1 0.4211 -1.5777
-9 21 2 -0.6872 -1.5136
-9 21 3 1.4297 4.0524
-9 21 4 -1.6015 -1.5150
-9 21 5 0.9303 -1.9440
-9 21 6 -0.1079 0.6981
-9 21 7 -0.5031 1.7568
-9 21 8 0.7839 -0.0317
-9 21 9 -0.3735 -2.9542
-9 21 10 -0.3626 2.2448
-9 22 1 0.7326 1.1009
-9 22 2 -0.7624 -1.4924
-9 22 4 1.4101 1.4154
-9 22 5 -0.8057 -1.0182
-8 -21 -2 0.2861 0.0965
-8 -21 -1 -0.3055 0.2264
-8 -21 0 0.5961 -0.1333
-8 -20 -4 1.3431 1.1483
-8 -20 -3 0.1378 -2.2513
-8 -20 -2 -1.9305 0.6002
-8 -20 -1 1.2695 1.3102
-8 -20 0 0.3418 0.2081
-8 -19 -6 -0.2444 -0.2927
-8 -19 -5 -0.7493 -0.0194
-8 -19 -4 -0.9188 0.4553
-8 -19 -3 3.9920 1.2178
-8 -19 -2 -3.3450 -3.4822
-8 -19 -1 -0.1367 2.7453
-8 -19 0 0.6429 -0.0642
-8 -18 -8 -0.7974 0.8429
-8 -18 -7 0.9429 -0.4799
-8 -18 -6 -0.0839 -0.5088
-8 -18 -5 0.8915 1.2399
-8 -18 -4 -2.4116 -1.3668
-8 -18 -3 0.7133 1.0562
-8 -18 -2 2.6517 -0.1713
-8 -18 -1 -2.9154 -1.2704
-8 -18 0 1.3252 1.9357
-8 -17 -9 1.8764 -1.1169
-8 -17 -8 -0.5283 1.2426
-8 -17 -7 -0.6531 -0.6198
-8 -17 -6 -0.7455 -0.9766
-8 -17 -5 1.1424 1.1917
-8 -17 -4 2.0175 1.0763
-8 -17 -3 -3.5194 -2.8873
-8 -17 -2 0.2037 2.1311
-8 -17 -1 2.5125 -0.6771
-8 -17 0 -1.2154 0.1979
-8 -16 -10 -0.9282 0.1687
-8 -16 -9 -1.9971 0.7960
-8 -16 -8 3.6286 -0.9024
-8 -16 -7 0.1350 1.5212
-8 -16 -6 -2.7907 -2.4516
-8 -16 -5 -0.9973 1.0140
-8 -16 -4 3.0804 1.5406
-8 -16 -3 2.2071 -1.3967
-8 -16 -2 -6.0203 -0.4406
-8 -16 -1 2.1635 0.7943
-8 -16 0 2.2606 -0.1880
-8 -15 -10 2.5766 -1.6251
-8 -15 -9 -3.4012 1.9690
-8 -15 -8 -0.6135 -0.5939
-8 -15 -7 4.7254 0.0843
-8 -15 -6 -1.5397 -0.0164
-8 -15 -5 -3.2190 -1.1606
-8 -15 -4 0.8782 2.5384
-8 -15 -3 2.6197 -2.9667
-8 -15 -2 0.8355 2.0194
-8 -15 -1 -5.9704 0.3111
-8 -15 0 5.6762 -1.5831
-8 -14 -10 -0.7421 -1.2941
-8 -14 -9 2.5886 -0.1775
-8 -14 -8 -4.2424 2.3283
-8 -14 -7 1.8960 -3.0019
-8 -14 -6 2.5961 1.9007
-8 -14 -5 -3.4312 -1.4747
-8 -14 -4 1.5655 3.0811
-8 -14 -3 -1.6831 -2.8263
-8 -14 -2 2.8733 -2.2314
-8 -14 -1 -2.3187 6.2796
-8 -14 0 0.3837 -2.8077
-8 -13 -11 1.0740 0.9442
-8 -13 -10 -1.3871 -0.3651
-8 -13 -9 0.1367 -0.9309
-8 -13 -8 1.9481 1.8665
-8 -13 -7 -2.9483 -0.2060
-8 -13 -6 2.7323 -2.6959
-8 -13 -5 -2.3686 2.5657
-8 -13 -4 1.2917 -1.2748
-8 -13 -3 0.9808 4.5880
-8 -13 -2 -2.3527 -8.7199
-8 -13 -1 1.8256 4.5720
-8 -13 0 -1.6711 4.2152
-8 -12 -12 1.0690 -0.0554
-8 -12 -11 -0.8517 -0.9509
-8 -12 -10 1.5517 0.6999
-8 -12 -9 -2.1017 -0.0362
-8 -12 -8 0.9543 -0.3521
-8 -12 -7 -0.1935 1.4705
-8 -12 -6 0.9102 -2.4502
-8 -12 -5 -0.2090 1.9695
-8 -12 -4 -2.3078 -2.2118
-8 -12 -3 3.0286 2.9324
-8 -12 -2 -1.4349 0.6572
-8 -12 -1 0.4112 -6.0547
-8 -12 0 -0.4368 4.2516
-8 -11 -13 -1.0148 -0.0741
-8 -11 -12 0.7411 1.2942
-8 -11 -11 0.5552 -1.1121
-8 -11 -10 -2.6410 -0.2078
-8 -11 -9 3.0398 0.0565
-8 -11 -8 -0.1386 1.0453
-8 -11 -7 -1.3712 -0.6370
-8 -11 -6 -2.3487 -0.4860
-8 -11 -5 5.3049 0.6023
-8 -11 -4 -2.2856 0.4955
-8 -11 -3 -0.4175 -3.0218
-8 -11 -2 -2.0998 4.2769
-8 -11 -1 3.3880 -0.4246
-8 -11 0 0.5332 -3.7497
-8 -10 -13 -0.6788 0.0767
-8 -10 -12 0.0296 1.0444
-8 -10 -11 2.5926 -1.1344
-8 -10 -10 -2.4163 0.1953
-8 -10 -9 -2.9776 0.5063
-8 -10 -8 4.9252 -0.5185
-8 -10 -7 2.2834 0.6780
-8 -10 -6 -7.3974 -1.9796
-8 -10 -5 1.4957 3.0634
-8 -10 -4 3.6594 -0.9472
-8 -10 -3 1.4933 -2.3445
-8 -10 -2 -4.9583 1.2044
-8 -10 -1 -1.7789 1.8062
-8 -10 0 6.4370 0.7221
-8 -9 -13 -2.2320 -2.0040
-8 -9 -12 0.0604 2.9783
-8 -9 -11 1.5831 -1.4210
-8 -9 -10 1.9319 -1.1857
-8 -9 -9 -4.3144 1.6837
-8 -9 -8 -1.6438 -0.1979
-8 -9 -7 7.3807 -0.0544
-8 -9 -6 -2.1319 -0.9003
-8 -9 -5 -5.4336 -1.2825
-8 -9 -4 3.2129 6.4431
-8 -9 -3 0.7989 -7.8152
-8 -9 -2 3.3800 3.9226
-8 -9 -1 -6.7842 -1.4726
-8 -9 0 1.5989 2.0649
-8 -8 -14 2.0509 1.0780
-8 -8 -13 0.7250 -1.3918
-8 -8 -12 -3.5194 0.2402
-8 -8 -11 1.3442 1.7041
-8 -8 -10 1.3891 -2.7065
-8 -8 -9 1.7310 1.4122
-8 -8 -8 -5.1168 1.7170
-8 -8 -7 0.6329 -4.3822
-8 -8 -6 5.7865 4.9513
-8 -8 -5 -4.6442 -4.3338
-8 -8 -4 0.7002 3.8704
-8 -8 -3 -1.8700 -2.3847
-8 -8 -2 3.1245 -1.9499
-8 -8 -1 0.7489 6.7927
-8 -8 0 -3.2754 -6.7851
-8 -7 -14 -1.9353 -0.3067
-8 -7 -13 2.6032 1.2252
-8 -7 -12 0.7492 -1.9550
-8 -7 -11 -2.9723 1.9692
-8 -7 -10 0.4515 -1.0773
-8 -7 -9 0.2587 -1.4251
-8 -7 -8 4.5886 4.0924
-8 -7 -7 -6.5967 -2.5776
-8 -7 -6 1.4091 -3.2809
-8 -7 -5 1.5150 6.2164
-8 -7 -4 2.7365 -3.7799
-8 -7 -3 -4.0435 4.4679
-8 -7 -2 -2.6580 -9.8621
-8 -7 -1 6.0679 7.8810
-8 -7 0 -0.3145 2.8697
-8 -6 -15 1.2762 -1.3322
-8 -6 -14 0.2094 -0.1183
-8 -6 -13 -3.1031 0.5047
-8 -6 -12 3.5350 1.1659
-8 -6 -11 -0.5305 -1.7927
-8 -6 -10 -0.1231 0.4338
-8 -6 -9 -3.1841 0.0218
-8 -6 -8 2.8668 -0.0684
-8 -6 -7 2.7990 3.0401
-8 -6 -6 -3.8730 -5.6871
-8 -6 -5 -2.5740 2.9179
-8 -6 -4 4.5535 0.2901
-8 -6 -3 3.4313 0.6305
-8 -6 -2 -8.3619 1.2341
-8 -6 -1 1.4738 -6.4751
-8 -6 0 5.2173 4.1479
-8 -5 -15 -0.8418 0.8594
-8 -5 -14 1.1325 -1.5988
-8 -5 -13 -0.0797 -0.2815
-8 -5 -12 -2.1622 0.0922
-8 -5 -11 3.4756 3.1616
-8 -5 -10 -2.4030 -3.6533
-8 -5 -9 1.3003 0.6055
-8 -5 -8 -2.5454 0.2155
-8 -5 -7 3.8054 0.9668
-8 -5 -6 -2.1825 0.5981
-8 -5 -5 0.3844 -2.4975
-8 -5 -4 -2.8429 1.3482
-8 -5 -3 6.9898 -1.3300
-8 -5 -2 -5.7589 1.7613
-8 -5 -1 -0.5885 4.0038
-8 -5 0 4.4108 -8.6487
-8 -4 -16 0.5601 -1.4623
-8 -4 -15 0.2389 2.6049
-8 -4 -14 -1.0339 -1.3377
-8 -4 -13 1.2726 1.0476
-8 -4 -12 -1.3080 -2.4006
-8 -4 -11 1.0022 0.7244
-8 -4 -10 0.1936 2.7496
-8 -4 -9 -1.0674 -2.7851
-8 -4 -8 -0.3968 1.8330
-8 -4 -7 2.6711 -2.5277
-8 -4 -6 -1.7318 -0.7121
-8 -4 -5 -1.0841 6.8316
-8 -4 -4 -0.1652 -5.0099
-8 -4 -3 3.5774 -1.6143
-8 -4 -2 -0.3430 -1.6111
-8 -4 -1 -7.3305 8.1887
-8 -4 0 6.6334 0.5166
-8 -3 -16 -0.0162 -0.9913
-8 -3 -15 0.1289 -0.3828
-8 -3 -14 0.6868 2.4194
-8 -3 -13 -1.6574 -2.7195
-8 -3 -12 0.6932 3.8667
-8 -3 -11 1.1392 -5.6649
-8 -3 -10 -0.6194 4.1503
-8 -3 -9 -0.7644 -1.5252
-8 -3 -8 -0.7419 0.5203
-8 -3 -7 2.2799 3.1901
-8 -3 -6 0.6748 -7.0836
-8 -3 -5 -3.6896 0.4828
-8 -3 -4 1.6203 10.8222
-8 -3 -3 0.0434 -8.8597
-8 -3 -2 2.8982 -0.5775
-8 -3 -1 -3.2597 -4.9497
-8 -3 0 -2.0663 18.4718
-8 -2 -16 0.1540 0.4821
-8 -2 -15 -0.2369 -2.5967
-8 -2 -14 0.1103 2.0560
-8 -2 -13 2.3376 -0.7769
-8 -2 -12 -4.8623 1.6004
-8 -2 -11 2.2303 -0.7928
-8 -2 -10 2.2507 -3.1058
-8 -2 -9 -0.7253 5.0509
-8 -2 -8 -2.8144 -3.4483
-8 -2 -7 -0.7334 0.2038
-8 -2 -6 6.0039 4.9720
-8 -2 -5 -2.5661 -8.7845
-8 -2 -4 -3.9117 5.4024
-8 -2 -3 2.6606 0.2823
-8 -2 -2 2.0475 1.6115
-8 -2 -1 -1.9562 -5.3343
-8 -2 0 -0.3876 -2.5463
-8 -1 -16 -0.4544 0.5833
-8 -1 -15 1.2361 0.4224
-8 -1 -14 -2.5956 -2.0075
-8 -1 -13 1.7819 1.3363
-8 -1 -12 3.8624 -0.9069
-8 -1 -11 -7.6732 3.3340
-8 -1 -10 3.2217 -4.3181
-8 -1 -9 0.2889 0.6495
-8 -1 -8 5.6736 3.2981
-8 -1 -7 -8.8765 -3.0733
-8 -1 -6 -0.6231 -0.0208
-8 -1 -5 7.1703 2.3492
-8 -1 -4 1.7640 -2.3674
-8 -1 -3 -10.0012 2.0750
-8 -1 -2 3.7246 -4.4446
-8 -1 -1 3.7803 8.1564
-8 -1 0 -1.5540 -7.5842
-8 0 1 -3.1223 0.0190
-8 0 2 2.1327 -0.0809
-8 0 3 -6.1534 0.0324
-8 0 4 2.5678 0.0674
-8 0 5 4.9926 -0.0927
-8 0 6 -4.5413 0.0471
-8 0 7 1.1277 0.0033
-8 0 8 -3.5453 -0.0222
-8 0 9 5.8515 0.0084
-8 0 10 -1.4784 -0.0022
-8 0 11 -3.3925 0.0237
-8 0 12 3.3347 -0.0493
-8 0 13 -4.4618 0.0557
-8 0 14 8.9579 -0.0010
-8 0 15 -5.8949 -0.0936
-8 0 16 -6.0488 0.0882
-8 0 17 9.9756 0.0214
-8 0 18 -1.6912 -0.0580
-8 0 19 -2.3983 0.0080
-8 0 20 -1.8991 0.0045
-8 0 21 2.6533 0.0017
-8 0 22 0.9985 0.0185
-8 0 23 -1.3231 -0.0148
-8 1 1 1.4078 1.0081
-8 1 2 -1.6013 4.8361
-8 1 3 5.9883 -3.1435
-8 1 4 -9.4475 -1.5492
-8 1 5 4.4291 1.5989
-8 1 6 -0.3316 -0.7428
-8 1 7 4.2370 4.5930
-8 1 8 -5.1268 -5.8174
-8 1 9 -2.6960 -1.3980
-8 1 10 6.7816 5.8433
-8 1 11 -0.5899 1.3498
-8 1 12 -4.1112 -9.0563
-8 1 13 0.6955 6.0082
-8 1 14 -0.8441 0.4735
-8 1 15 9.7342 -0.2285
-8 1 16 -12.4232 -3.1669
-8 1 17 2.4550 2.5298
-8 1 18 4.4321 0.7676
-8 1 19 -0.3409 -1.9578
-8 1 20 -3.0697 0.5498
-8 1 21 0.3053 0.9088
-8 1 22 1.5145 -0.9627
-8 1 23 -0.3219 0.4156
-8 2 1 1.7495 -14.7826
-8 2 2 -3.3362 11.3849
-8 2 3 1.6721 3.9834
-8 2 4 3.9728 -8.7565
-8 2 5 -4.1662 1.2315
-8 2 6 -2.0905 1.0928
-8 2 7 1.5612 2.5012
-8 2 8 6.6276 0.2384
-8 2 9 -6.0585 -4.7084
-8 2 10 -5.7003 -0.7904
-8 2 11 10.2853 8.5158
-8 2 12 -1.2304 -5.0334
-8 2 13 -4.6690 -3.5459
-8 2 14 -1.6473 4.7303
-8 2 15 6.0312 -1.3853
-8 2 16 1.0376 1.2451
-8 2 17 -7.3980 -2.2965
-8 2 18 3.2010 1.3379
-8 2 19 2.8659 -0.3176
-8 2 20 -1.9931 -0.5822
-8 2 21 -1.5418 2.3659
-8 2 22 1.7619 -2.7416
-8 2 23 0.1305 0.9914
-8 3 1 -4.5792 -11.8097
-8 3 2 1.0524 -9.2951
-8 3 3 2.2069 12.1133
-8 3 4 -2.9302 3.6265
-8 3 5 3.1709 -8.3520
-8 3 6 -2.0526 -1.6687
-8 3 7 0.6527 3.8447
-8 3 8 -3.2505 4.7615
-8 3 9 7.1179 -6.5164
-8 3 10 -4.1250 -0.2632
-8 3 11 -4.2517 0.6875
-8 3 12 6.9717 6.8204
-8 3 13 -1.1538 -9.8100
-8 3 14 -3.6326 5.9386
-8 3 15 1.9384 -2.7143
-8 3 16 0.4409 1.0259
-8 3 17 0.9378 0.8400
-8 3 18 -2.6705 -0.1641
-8 3 19 1.7073 -1.2445
-8 3 20 0.2607 -1.0201
-8 3 21 -0.8820 2.6908
-8 3 22 -0.0094 0.4741
-8 3 23 0.8148 -3.0094
-8 4 1 3.6988 13.9799
-8 4 2 -10.3337 -8.2933
-8 4 3 6.7842 -5.5185
-8 4 4 -0.6595 1.7780
-8 4 5 -0.2846 9.5791
-8 4 6 -1.9067 -4.0754
-8 4 7 0.8894 -10.1193
-8 4 8 4.0496 9.8637
-8 4 9 -7.4666 1.1769
-8 4 10 5.9206 -3.0285
-8 4 11 -1.6778 -4.7352
-8 4 12 -1.8606 6.1505
-8 4 13 3.9448 0.8431
-8 4 14 -4.8782 -4.2419
-8 4 15 3.6009 2.6178
-8 4 16 0.2473 -2.9461
-8 4 17 -3.2130 2.9193
-8 4 18 2.2266 0.5628
-8 4 19 -0.1129 -1.6146
-8 4 20 0.4000 -0.5647
-8 4 21 -1.1547 -0.3811
-8 4 22 0.1771 2.9190
-8 4 23 0.6897 -1.7943
-8 5 1 3.0348 1.3767
-8 5 2 -0.2367 4.9382
-8 5 3 -2.4754 3.2235
-8 5 4 5.8619 -8.3657
-8 5 5 -8.5087 -5.0699
-8 5 6 9.3247 17.2884
-8 5 7 -8.4519 -8.7774
-8 5 8 5.0723 -5.7929
-8 5 9 -0.0812 6.0258
-8 5 10 -2.8386 1.8366
-8 5 11 2.5050 -1.2403
-8 5 12 -1.4953 -5.6849
-8 5 13 0.5510 5.6813
-8 5 14 2.7975 -0.2444
-8 5 15 -7.7203 -0.0529
-8 5 16 8.4605 -1.6715
-8 5 17 -3.9334 -1.9785
-8 5 18 0.7897 4.5697
-8 5 19 -1.6616 -0.7891
-8 5 20 1.6613 -1.5817
-8 5 21 0.5042 -0.7823
-8 5 22 -1.1013 1.4356
-8 6 1 -1.6347 -2.9536
-8 6 2 -1.5929 1.9973
-8 6 3 -4.7887 0.8250
-8 6 4 10.6130 6.5743
-8 6 5 -5.8489 -13.2056
-8 6 6 -3.1859 4.5921
-8 6 7 7.3313 9.1669
-8 6 8 -6.4484 -11.1349
-8 6 9 3.6542 3.8151
-8 6 10 -0.4648 -0.3575
-8 6 11 -1.5625 2.5933
-8 6 12 2.1011 -2.3672
-8 6 13 -3.4913 -1.0956
-8 6 14 5.6007 1.7310
-8 6 15 -3.9754 -0.8940
-8 6 16 -1.1791 2.4512
-8 6 17 3.1477 -2.0289
-8 6 18 -1.1011 -1.9240
-8 6 19 1.0342 2.3548
-8 6 20 -2.7659 1.0483
-8 6 21 1.6566 -1.2598
-8 6 22 0.6695 -1.0993
-8 7 1 3.3003 -6.9035
-8 7 2 1.2007 0.6604
-8 7 3 -3.7148 1.9190
-8 7 4 -1.1480 1.9828
-8 7 5 6.1275 0.3185
-8 7 6 -6.9434 -10.5759
-8 7 7 5.3669 14.6997
-8 7 8 -0.8125 -6.9249
-8 7 9 -5.2888 -1.4185
-8 7 10 5.6145 1.6617
-8 7 11 0.9215 0.9470
-8 7 12 -4.2395 -0.7866
-8 7 13 -0.2381 -0.0096
-8 7 14 2.8331 -0.2270
-8 7 15 2.4537 1.0354
-8 7 16 -6.6006 -3.1375
-8 7 17 3.1998 4.1680
-8 7 18 0.4898 -1.2204
-8 7 19 0.5634 -1.2153
-8 7 20 -1.3711 -0.9259
-8 7 21 -0.4246 2.8563
-8 7 22 1.3290 -1.1439
-8 8 1 0.9202 -1.5478
-8 8 2 0.7448 -2.4573
-8 8 3 -0.6988 1.8471
-8 8 4 1.3432 -1.7197
-8 8 5 0.7105 5.2641
-8 8 6 -4.5003 -6.5043
-8 8 7 1.2417 1.5994
-8 8 8 6.4617 3.3905
-8 8 9 -4.4055 -4.0741
-8 8 10 -6.6642 3.6755
-8 8 11 9.0147 -3.0753
-8 8 12 1.5077 0.2474
-8 8 13 -7.1716 1.9290
-8 8 14 -0.9726 -0.9360
-8 8 15 7.8880 -0.1543
-8 8 16 -2.3623 0.1554
-8 8 17 -4.2368 -0.7009
-8 8 18 1.4673 0.3629
-8 8 19 2.7283 1.3606
-8 8 20 -0.6901 -1.3627
-8 8 21 -2.2501 -0.3262
-8 9 1 -3.4565 -0.3168
-8 9 2 2.2569 -3.1654
-8 9 3 0.7811 2.5181
-8 9 4 -4.1088 1.1669
-8 9 5 7.3945 -2.0144
-8 9 6 -5.5312 -0.0520
-8 9 7 -0.0583 -0.1279
-8 9 8 0.0649 4.7443
-8 9 9 4.9226 -8.8132
-8 9 10 -3.8206 5.7561
-8 9 11 -3.9103 1.5624
-8 9 12 5.2731 -3.1822
-8 9 13 3.1644 -1.7825
-8 9 14 -7.7400 4.3731
-8 9 15 1.8992 -1.7663
-8 9 16 2.3941 -0.7940
-8 9 17 1.7069 0.8128
-8 9 18 -4.2531 0.3558
-8 9 19 0.0475 -1.4551
-8 9 20 2.7825 1.4045
-8 9 21 -0.5937 -0.5600
-8 10 1 -0.7192 5.0057
-8 10 2 -5.7997 -2.1644
-8 10 3 6.0235 -3.0596
-8 10 4 -4.3369 0.7005
-8 10 5 3.0782 4.3591
-8 10 6 0.4613 -1.0224
-8 10 7 -4.9970 -7.3739
-8 10 8 6.2275 8.4860
-8 10 9 -4.4977 -1.2103
-8 10 10 2.8628 -3.6888
-8 10 11 -0.6169 1.2151
-8 10 12 -2.9556 1.8263
-8 10 13 3.5150 -0.2510
-8 10 14 -0.0156 -1.8704
-8 10 15 -1.0470 0.9534
-8 10 16 -1.3499 0.4236
-8 10 17 0.2478 -0.5997
-8 10 18 3.8017 0.8803
-8 10 19 -3.4763 -0.9521
-8 10 20 -0.1369 0.2790
-8 10 21 1.0626 -0.0631
-8 11 1 3.4630 0.9573
-8 11 2 -1.7949 3.1184
-8 11 3 -0.7887 -0.0778
-8 11 4 3.1579 -2.6695
-8 11 5 -7.4327 -4.0098
-8 11 6 10.8067 10.5968
-8 11 7 -8.3120 -5.3118
-8 11 8 2.2439 -3.5116
-8 11 9 1.0096 2.8896
-8 11 10 -1.3474 1.8272
-8 11 11 2.2431 0.3576
-8 11 12 -1.9798 -4.7887
-8 11 13 -1.2718 1.9004
-8 11 14 3.0970 3.8359
-8 11 15 -1.7821 -3.4020
-8 11 16 2.1143 -0.3154
-8 11 17 -4.1660 0.4171
-8 11 18 2.9678 1.2814
-8 11 19 0.2823 -0.6739
-8 11 20 -0.9978 -0.5930
-8 12 1 0.0698 -2.6175
-8 12 2 1.3400 3.7986
-8 12 3 -4.2296 -0.5933
-8 12 4 6.8671 2.4659
-8 12 5 -4.8011 -6.0388
-8 12 6 -1.7247 1.3202
-8 12 7 5.6015 6.5903
-8 12 8 -3.8576 -5.8373
-8 12 9 2.2848 0.5078
-8 12 10 -3.8920 -1.4526
-8 12 11 3.3498 4.5896
-8 12 12 1.4585 -1.0210
-8 12 13 -4.0886 -4.0883
-8 12 14 1.6507 2.5440
-8 12 15 0.1306 1.4783
-8 12 16 1.3020 -1.6629
-8 12 17 -1.4584 0.4005
-8 12 18 -0.9997 -0.7333
-8 12 19 2.3121 0.8196
-8 13 1 -2.6444 -5.0797
-8 13 2 2.5381 -1.9702
-8 13 3 -0.4535 4.6293
-8 13 4 -2.2132 -0.5945
-8 13 5 3.8363 0.8669
-8 13 6 -3.5055 -7.4921
-8 13 7 2.0797 8.8335
-8 13 8 -1.3771 -2.3753
-8 13 9 1.1186 -0.7345
-8 13 10 0.2940 -2.2312
-8 13 11 -2.2556 2.6967
-8 13 12 2.8162 0.5653
-8 13 13 -2.0573 -1.2820
-8 13 14 1.4411 -0.9953
-8 13 15 -0.8898 2.5958
-8 13 16 -0.4665 -2.7190
-8 13 17 1.7469 1.5486
-8 13 18 -1.5938 0.4462
-8 13 19 0.5516 -1.0455
-8 14 1 2.1006 3.4573
-8 14 2 -3.7264 -3.4520
-8 14 3 2.0701 -1.0074
-8 14 4 1.2405 0.7238
-8 14 5 -1.3290 3.9455
-8 14 6 -1.5717 -3.6198
-8 14 7 2.0093 -2.0084
-8 14 8 1.1243 3.4251
-8 14 9 -2.5486 0.2523
-8 14 10 0.4705 -0.6581
-8 14 11 -0.0446 -2.8886
-8 14 12 2.8994 3.6159
-8 14 13 -3.1280 -0.7067
-8 14 14 -1.3869 -1.2990
-8 14 15 4.3809 0.9225
-8 14 16 -2.2460 0.3694
-8 14 17 -0.5991 -1.2355
-8 14 18 0.4761 0.8509
-8 14 19 0.4809 0.2046
-8 15 1 2.2045 -0.3445
-8 15 2 0.1120 2.1305
-8 15 3 -0.4946 -0.1382
-8 15 4 -0.9499 -1.8113
-8 15 5 3.3192 -0.6890
-8 15 6 -3.8378 3.5204
-8 15 7 1.5199 -1.8823
-8 15 8 0.2539 -0.1970
-8 15 9 0.6606 -1.9511
-8 15 10 -0.9169 4.5181
-8 15 11 -0.8096 -2.8466
-8 15 12 -0.3510 -0.4492
-8 15 13 4.8646 1.3641
-8 15 14 -5.6037 -0.8025
-8 15 15 1.2156 0.8237
-8 15 16 1.2443 -0.7632
-8 15 17 0.3621 -0.1919
-8 15 18 -1.2256 0.9365
-8 16 1 -1.2569 0.2158
-8 16 2 -1.1904 -1.0166
-8 16 3 0.7396 1.3103
-8 16 4 0.4143 0.0753
-8 16 5 0.2117 -1.2847
-8 16 6 -0.2388 0.8241
-8 16 7 -1.7120 -0.2890
-8 16 8 2.4599 0.7097
-8 16 9 -1.0476 -0.9310
-8 16 10 0.0552 0.1942
-8 16 11 0.8355 1.2926
-8 16 12 -2.4390 -3.0576
-8 16 13 1.7656 3.8288
-8 16 14 1.2800 -2.3526
-8 16 15 -2.0943 -0.5495
-8 16 16 0.4574 2.3436
-8 16 17 -0.2721 -1.7153
-8 17 1 -0.3219 -0.0919
-8 17 2 2.4847 0.1418
-8 17 3 -3.8339 -0.8000
-8 17 4 2.3838 1.7838
-8 17 5 -1.4497 -2.4408
-8 17 6 1.9427 1.9274
-8 17 7 -1.1637 -0.1945
-8 17 8 0.1554 -0.5095
-8 17 9 -1.4248 -0.9046
-8 17 10 1.9793 1.1762
-8 17 11 0.4769 1.3635
-8 17 12 -1.4010 -2.3154
-8 17 13 -1.5140 -1.2714
-8 17 14 3.3438 5.0681
-8 17 15 -1.5841 -4.2990
-8 17 16 -0.1373 0.7050
-8 18 1 -1.6907 0.6565
-8 18 2 2.2855 0.8733
-8 18 3 -0.5408 -0.5025
-8 18 4 -1.4106 -0.2914
-8 18 5 2.0780 -0.2903
-8 18 6 -2.2680 0.3425
-8 18 7 0.5621 0.9340
-8 18 8 2.6416 -0.6939
-8 18 9 -1.9308 -1.0670
-8 18 10 -2.9027 1.0971
-8 18 11 4.0123 -0.1198
-8 18 12 0.5051 1.0741
-8 18 13 -3.0134 -2.3361
-8 18 14 0.1500 1.0151
-8 18 15 2.6392 1.2657
-8 18 16 -1.6613 -1.6597
-8 19 1 -1.1831 -0.1153
-8 19 2 0.0237 -2.1872
-8 19 3 2.9434 2.1558
-8 19 4 -2.6097 0.9401
-8 19 5 -0.6172 -1.5571
-8 19 6 2.9796 -1.7766
-8 19 7 -2.8196 2.8196
-8 19 8 0.1069 0.5537
-8 19 9 2.8424 -1.9321
-8 19 10 -2.1376 -1.3431
-8 19 11 -1.2455 3.7619
-8 19 12 2.0901 -2.4347
-8 19 13 0.1559 0.6540
-8 19 14 -1.2316 -0.4621
-8 20 1 0.4371 1.8399
-8 20 2 -2.1140 1.1895
-8 20 3 0.7928 -4.6899
-8 20 4 2.1296 2.1052
-8 20 5 -2.2432 2.7242
-8 20 6 -0.2724 -1.8806
-8 20 7 2.0351 -2.1837
-8 20 8 -1.8520 1.3427
-8 20 9 0.5545 3.3216
-8 20 10 0.6637 -3.9785
-8 20 11 -0.8428 -0.0755
-8 20 12 0.5803 2.6299
-8 20 13 -0.8872 -1.6682
-8 21 1 0.3362 -2.4363
-8 21 2 -0.1479 3.6402
-8 21 3 0.7881 0.2871
-8 21 4 -1.4771 -3.9925
-8 21 5 1.3816 1.7421
-8 21 6 -1.1402 1.5847
-8 21 7 1.3343 0.1864
-8 21 8 -1.0788 -3.1051
-8 21 9 -0.0463 1.2246
-8 21 10 0.7753 2.6945
-8 21 11 -0.5161 -3.0151
-8 22 1 0.2657 -1.0893
-8 22 3 0.7689 2.4368
-8 22 4 1.2688 -1.5812
-8 22 5 -1.3916 -0.6734
-8 22 6 -0.0996 0.8703
-8 22 7 0.3798 0.1427
-8 22 8 0.8195 0.3491
-8 22 9 -1.2892 -1.4356
-8 23 1 0.0781 -0.5507
-8 23 3 -1.1898 0.9405
-8 23 4 0.5112 0.7209
-7 -22 -2 -0.9216 -0.1138
-7 -22 -1 0.9556 1.1909
-7 -22 0 -0.0655 -0.2019
-7 -21 -4 -0.1151 0.7921
-7 -21 -3 0.8774 0.6944
-7 -21 -2 -0.7798 -1.3712
-7 -21 -1 -0.3661 0.2303
-7 -21 0 2.0036 -0.2908
-7 -20 -6 -0.6671 0.3616
-7 -20 -5 1.0703 -0.3945
-7 -20 -4 -0.5430 -0.0863
-7 -20 -3 -0.5485 -1.1326
-7 -20 -2 0.9721 2.6494
-7 -20 -1 -1.1295 -1.0588
-7 -20 0 1.7232 -1.2433
-7 -19 -7 0.1531 -0.3597
-7 -19 -6 -1.2265 0.1154
-7 -19 -5 0.3274 0.2876
-7 -19 -4 1.6699 1.1990
-7 -19 -3 -0.6662 -2.1082
-7 -19 -2 -2.3198 -0.8779
-7 -19 -1 2.6400 4.7872
-7 -19 0 -1.3116 -3.9852
-7 -18 -9 -1.8005 0.9725
-7 -18 -8 1.6365 0.4550
-7 -18 -7 1.2087 -1.3248
-7 -18 -6 -1.5785 1.0771
-7 -18 -5 -0.7412 -0.7765
-7 -18 -4 0.0943 0.1097
-7 -18 -3 3.0335 2.0055
-7 -18 -2 -2.6229 -4.0946
-7 -18 -1 -1.0292 3.2592
-7 -18 0 2.6826 0.2451
-7 -17 -10 0.3658 0.3331
-7 -17 -9 1.0139 -1.3405
-7 -17 -8 -3.6477 2.9444
-7 -17 -7 2.8629 -3.5367
-7 -17 -6 0.1549 1.7429
-7 -17 -5 -0.2262 1.3193
-7 -17 -4 -1.0343 -2.5508
-7 -17 -3 -0.8774 1.0279
-7 -17 -2 3.4324 0.8335
-7 -17 -1 -2.3071 -1.7404
-7 -17 0 -0.5649 2.6817
-7 -16 -12 -0.5729 0.2125
-7 -16 -10 -2.5693 1.4566
-7 -16 -9 3.0722 -1.4134
-7 -16 -8 1.0537 1.0732
-7 -16 -7 -4.6493 0.3503
-7 -16 -6 2.1210 -3.4418
-7 -16 -5 0.7669 4.6135
-7 -16 -4 1.5761 -1.3903
-7 -16 -3 -2.6486 -1.8197
-7 -16 -2 -2.4131 1.4931
-7 -16 -1 6.7530 -0.7817
-7 -16 0 -5.1917 1.6030
-7 -15 -11 -0.1651 -1.2608
-7 -15 -10 0.3354 0.0747
-7 -15 -9 -4.4091 1.7838
-7 -15 -8 7.4730 -2.0136
-7 -15 -7 -2.5600 1.9352
-7 -15 -6 -3.8306 -1.9042
-7 -15 -5 2.2602 0.1110
-7 -15 -4 1.1554 2.0068
-7 -15 -3 1.8632 -2.2840
-7 -15 -2 -4.9716 2.4486
-7 -15 -1 1.0440 -3.1273
-7 -15 0 5.3368 1.7804
-7 -14 -13 -0.7160 0.5239
-7 -14 -12 1.1795 0.4272
-7 -14 -11 -0.5148 -0.3889
-7 -14 -10 1.2067 -1.0473
-7 -14 -9 -2.4043 1.6080
-7 -14 -8 -0.8452 -0.2017
-7 -14 -7 6.2685 -1.9610
-7 -14 -6 -5.6380 2.8369
-7 -14 -5 0.1337 -1.5634
-7 -14 -4 2.2071 0.8668
-7 -14 -3 -1.4428 -3.5523
-7 -14 -2 2.6461 5.6696
-7 -14 -1 -5.4939 -1.4246
-7 -14 0 6.4786 -5.0991
-7 -13 -13 -0.4090 0.2226
-7 -13 -12 0.0119 0.2005
-7 -13 -11 0.6803 0.3697
-7 -13 -10 -1.2189 -1.7430
-7 -13 -9 1.5161 1.9063
-7 -13 -8 -1.6837 0.3992
-7 -13 -7 1.0671 -2.2075
-7 -13 -6 1.1304 -0.2448
-7 -13 -5 -4.0277 3.3463
-7 -13 -4 5.1981 -0.5343
-7 -13 -3 -3.2726 -3.6412
-7 -13 -2 0.1660 -1.2511
-7 -13 -1 1.1298 10.6871
-7 -13 0 -1.0991 -9.3364
-7 -12 -14 -0.6654 0.1387
-7 -12 -13 0.3669 0.3146
-7 -12 -12 0.0908 -0.6993
-7 -12 -11 0.3228 0.9392
-7 -12 -10 0.5322 -1.2773
-7 -12 -9 -2.8854 0.7571
-7 -12 -8 2.7824 1.0500
-7 -12 -7 -0.4106 -1.0730
-7 -12 -6 0.8020 -1.7629
-7 -12 -5 -3.1201 2.0257
-7 -12 -4 1.4819 1.1374
-7 -12 -3 3.0608 0.8457
-7 -12 -2 -3.9439 -7.8586
-7 -12 -1 0.7403 6.8659
-7 -12 0 1.3291 2.9746
-7 -11 -14 -1.0027 -0.6668
-7 -11 -13 -0.0579 1.3895
-7 -11 -12 0.3290 -0.8359
-7 -11 -11 -0.7557 -0.0726
-7 -11 -10 0.8655 0.2885
-7 -11 -9 1.6821 -0.9454
-7 -11 -8 -4.3613 2.0396
-7 -11 -7 2.5646 -1.2026
-7 -11 -6 0.2459 -0.3276
-7 -11 -5 1.6862 -0.4458
-7 -11 -4 -4.2880 0.2996
-7 -11 -3 1.9759 2.9479
-7 -11 -2 0.5826 -2.5435
-7 -11 -1 1.3486 -3.0837
-7 -11 0 -3.4036 4.2663
-7 -10 -14 0.4064 -1.3766
-7 -10 -13 -0.0212 1.4915
-7 -10 -12 0.8553 0.0453
-7 -10 -11 -0.7281 -1.9429
-7 -10 -10 -2.8024 1.8790
-7 -10 -9 4.4957 -0.1278
-7 -10 -8 0.5480 -0.9187
-7 -10 -7 -4.6822 0.1408
-7 -10 -6 0.2640 0.6367
-7 -10 -5 4.2336 1.6217
-7 -10 -4 -0.6589 -5.1228
-7 -10 -3 -1.6742 3.4075
-7 -10 -2 -3.8848 2.3616
-7 -10 -1 6.4957 -3.0120
-7 -10 0 -0.7602 -0.5651
-7 -9 -14 -1.6323 -0.2508
-7 -9 -13 -1.1270 -0.8194
-7 -9 -12 3.9214 2.9518
-7 -9 -11 -0.4216 -2.9176
-7 -9 -10 -3.7027 0.1664
-7 -9 -9 -1.1003 1.2884
-7 -9 -8 7.5897 0.6345
-7 -9 -7 -2.5127 -2.2244
-7 -9 -6 -6.7314 -0.3310
-7 -9 -5 4.5559 3.6312
-7 -9 -4 2.9526 -0.9728
-7 -9 -3 -1.8101 -5.7324
-7 -9 -2 -1.8815 7.7606
-7 -9 -1 -2.3186 -4.9574
-7 -9 0 7.3690 4.7509
-7 -8 -15 2.0690 0.1022
-7 -8 -14 1.5819 -0.5889
-7 -8 -13 -4.5478 0.0200
-7 -8 -12 -0.0407 0.7469
-7 -8 -11 6.1162 -0.8107
-7 -8 -10 -2.7684 0.0456
-7 -8 -9 -4.1002 0.7795
-7 -8 -8 0.7004 -0.3077
-7 -8 -7 7.8122 -1.3343
-7 -8 -6 -5.3453 2.2081
-7 -8 -5 -4.9993 -2.0260
-7 -8 -4 7.0267 3.3030
-7 -8 -3 -1.4172 -6.8892
-7 -8 -2 0.6453 8.4650
-7 -8 -1 -3.7262 -3.4390
-7 -8 0 2.4749 -4.5799
-7 -7 -16 0.1301 -2.1969
-7 -7 -15 -2.0332 3.2006
-7 -7 -14 2.2982 -2.2662
-7 -7 -13 1.8337 0.2563
-7 -7 -12 -4.8201 1.1216
-7 -7 -11 0.9273 -0.3063
-7 -7 -10 3.8357 -2.2696
-7 -7 -9 -2.2603 3.0986
-7 -7 -8 -0.1690 0.1486
-7 -7 -7 -3.5208 -3.4499
-7 -7 -6 7.5643 0.8255
-7 -7 -5 -4.6034 4.4113
-7 -7 -4 0.0084 -2.5330
-7 -7 -3 -0.7195 -3.2373
-7 -7 -2 1.6319 -1.6830
-7 -7 -1 1.7212 14.0554
-7 -7 0 -2.3105 -13.6564
-7 -6 -16 0.1522 -1.6078
-7 -6 -15 0.6441 -1.0345
-7 -6 -14 -1.9478 2.9238
-7 -6 -13 1.1664 -2.1283
-7 -6 -12 2.6168 0.8110
-7 -6 -11 -4.9787 -0.2201
-7 -6 -10 3.6903 -0.8273
-7 -6 -9 -3.2204 1.0462
-7 -6 -8 4.7905 1.2774
-7 -6 -7 -2.6616 -1.4109
-7 -6 -6 -3.4127 -3.9748
-7 -6 -5 4.8726 6.0824
-7 -6 -4 0.3976 0.1563
-7 -6 -3 -2.9512 -2.0561
-7 -6 -2 -0.9595 -5.6202
-7 -6 -1 2.1403 6.6548
-7 -6 0 2.4185 3.1853
-7 -5 -16 -1.5618 2.4136
-7 -5 -15 0.9263 -3.1193
-7 -5 -14 0.1214 0.4813
-7 -5 -13 -1.6969 1.2292
-7 -5 -12 2.3746 -0.4672
-7 -5 -11 -0.3722 1.6103
-7 -5 -10 -2.5807 -3.9964
-7 -5 -9 3.6694 2.1961
-7 -5 -8 -4.2231 0.6659
-7 -5 -7 6.4909 1.9496
-7 -5 -6 -7.5448 -3.8439
-7 -5 -5 3.2867 -2.3852
-7 -5 -4 2.6879 6.5721
-7 -5 -3 -2.0137 -0.2938
-7 -5 -2 -5.1481 -3.8321
-7 -5 -1 8.8265 -1.0908
-7 -5 0 -4.5806 1.3876
-7 -4 -17 0.1870 -0.3212
-7 -4 -16 0.8367 1.0550
-7 -4 -15 -1.0654 0.9470
-7 -4 -14 0.4360 -3.2487
-7 -4 -13 0.1317 3.1526
-7 -4 -12 -1.0228 -3.0420
-7 -4 -11 2.7453 3.1600
-7 -4 -10 -3.6531 -0.8902
-7 -4 -9 2.3726 -0.8764
-7 -4 -8 -0.9232 -0.2096
-7 -4 -7 1.3742 -1.8325
-7 -4 -6 -0.9575 6.8716
-7 -4 -5 -2.8863 -2.9339
-7 -4 -4 3.9646 -8.5601
-7 -4 -3 3.7758 8.8777
-7 -4 -2 -10.4153 0.8837
-7 -4 -1 2.9390 1.9415
-7 -4 0 9.2818 -13.4115
-7 -3 -17 -1.0976 -1.7262
-7 -3 -16 1.4649 0.9703
-7 -3 -15 0.0491 1.2853
-7 -3 -14 -1.2871 -1.0358
-7 -3 -13 -0.5238 -1.0773
-7 -3 -12 2.6402 2.6264
-7 -3 -11 -0.5566 -4.2048
-7 -3 -10 -2.6049 4.8955
-7 -3 -9 0.7830 -4.2273
-7 -3 -8 2.7301 5.8490
-7 -3 -7 -0.9228 -6.7738
-7 -3 -6 -2.6273 -1.6617
-7 -3 -5 0.8926 11.4475
-7 -3 -4 2.0780 -4.6120
-7 -3 -3 -1.0289 -9.9805
-7 -3 -2 1.4538 6.6455
-7 -3 -1 -5.4527 5.4838
-7 -3 0 4.6227 6.0211
-7 -2 -17 -1.1825 -0.6204
-7 -2 -16 0.0541 -0.6687
-7 -2 -15 1.1212 -0.3171
-7 -2 -14 1.0760 2.2683
-7 -2 -13 -3.0672 -2.1663
-7 -2 -12 -1.9238 2.3937
-7 -2 -11 8.3567 -3.9151
-7 -2 -10 -5.0023 2.8256
-7 -2 -9 -2.5790 0.2730
-7 -2 -8 0.4200 -1.9714
-7 -2 -7 5.8977 3.9504
-7 -2 -6 -0.7089 -5.3146
-7 -2 -5 -9.8351 -0.1744
-7 -2 -4 7.6497 8.7183
-7 -2 -3 3.4112 -8.3101
-7 -2 -2 -6.1227 2.6881
-7 -2 -1 0.5180 -7.2327
-7 -2 0 2.2970 15.8235
-7 -1 -17 -1.2439 0.8934
-7 -1 -16 0.3220 -0.3372
-7 -1 -15 -0.4335 -0.1237
-7 -1 -14 0.0649 -1.0397
-7 -1 -13 4.0785 1.2272
-7 -1 -12 -6.6197 0.4279
-7 -1 -11 -0.0025 0.5619
-7 -1 -10 7.9742 -4.3554
-7 -1 -9 -5.6857 4.9455
-7 -1 -8 1.7602 -1.6588
-7 -1 -7 -8.6337 -0.2666
-7 -1 -6 14.0872 -0.0457
-7 -1 -5 -3.2102 -0.6540
-7 -1 -4 -9.2437 2.0728
-7 -1 -3 4.7109 -1.2860
-7 -1 -2 5.3471 -1.4928
-7 -1 -1 -5.0875 4.4982
-7 -1 0 1.5519 -8.4430
-7 0 1 -3.0202 -0.0754
-7 0 2 -0.9417 0.0129
-7 0 3 -5.6539 0.0462
-7 0 4 11.2698 -0.0291
-7 0 5 0.4950 -0.0293
-7 0 6 -11.3677 0.0613
-7 0 7 1.7931 -0.0449
-7 0 8 9.7145 -0.0063
-7 0 9 -1.5680 0.0404
-7 0 10 -12.0450 -0.0267
-7 0 11 9.2502 0.0004
-7 0 12 2.4169 0.0033
-7 0 13 -5.0759 0.0295
-7 0 14 2.8908 -0.0596
-7 0 15 -6.7826 -0.0092
-7 0 16 9.1431 0.1200
-7 0 17 -2.1330 -0.0823
-7 0 18 -4.1215 -0.0483
-7 0 19 3.0401 0.0618
-7 0 20 -2.0808 -0.0048
-7 0 21 3.2009 0.0100
-7 0 22 -1.5857 -0.0129
-7 0 23 -0.6382 -0.0272
-7 1 1 1.3674 12.1855
-7 1 2 0.6339 -9.9598
-7 1 3 0.5426 1.1944
-7 1 4 -10.1732 5.5357
-7 1 5 12.9425 -5.5512
-7 1 6 -0.9931 2.4642
-7 1 7 -5.1011 1.7281
-7 1 8 -5.6404 -6.0930
-7 1 9 12.7186 5.5088
-7 1 10 -2.5505 -0.0206
-7 1 11 -7.9459 -1.2256
-7 1 12 3.8353 -4.0199
-7 1 13 2.9481 5.9545
-7 1 14 0.2198 -0.9480
-7 1 15 -2.5812 -1.9094
-7 1 16 -5.6937 -1.7633
-7 1 17 11.9272 4.4325
-7 1 18 -6.3625 -1.6584
-7 1 19 0.0558 -1.0682
-7 1 20 -0.8204 0.0669
-7 1 21 1.6640 1.1338
-7 1 22 0.4960 -0.2016
-7 1 23 -1.2097 -0.6020
-7 2 1 -0.2420 5.8307
-7 2 2 -3.9440 17.6071
-7 2 3 6.6432 -22.8444
-7 2 4 -1.5537 5.0537
-7 2 5 -7.0470 7.6083
-7 2 6 4.8457 -4.5569
-7 2 7 4.9143 2.3476
-7 2 8 -3.2924 -5.8571
-7 2 9 -8.3643 4.0527
-7 2 10 8.9276 1.6678
-7 2 11 4.0293 -1.1034
-7 2 12 -9.8076 -2.4269
-7 2 13 1.2053 0.5835
-7 2 14 4.2859 2.3473
-7 2 15 2.8428 -0.4191
-7 2 16 -7.7878 -1.4480
-7 2 17 0.3615 -0.3410
-7 2 18 6.8060 1.1514
-7 2 19 -3.3856 0.1089
-7 2 20 -1.8972 0.2254
-7 2 21 0.9081 -1.0240
-7 2 22 1.6165 -0.3239
-7 2 23 -1.1202 1.5757
-7 3 1 -1.4783 -30.4978
-7 3 2 3.3301 25.0846
-7 3 3 -0.7005 6.2851
-7 3 4 0.1452 -17.3423
-7 3 5 -0.1691 1.0645
-7 3 6 -1.7488 6.2093
-7 3 7 1.4868 4.4267
-7 3 8 0.4279 -6.5148
-7 3 9 2.7765 -6.2738
-7 3 10 -8.9680 12.3208
-7 3 11 7.6440 -4.8765
-7 3 12 1.5945 -0.2859
-7 3 13 -6.7481 -3.1063
-7 3 14 2.6820 5.6859
-7 3 15 1.9222 -4.0943
-7 3 16 -0.8493 2.5989
-7 3 17 -1.0071 -1.3701
-7 3 18 -0.7008 0.3833
-7 3 19 2.9359 -1.7746
-7 3 20 -2.5589 2.4210
-7 3 21 0.6009 0.5830
-7 3 22 0.7624 -2.3846
-7 3 23 -0.5982 0.3306
-7 4 1 -7.4502 -5.8226
-7 4 2 -4.4443 -14.4987
-7 4 3 8.0185 15.1060
-7 4 4 -1.6729 0.4510
-7 4 5 -1.2460 -2.3776
-7 4 6 -3.2689 -7.4478
-7 4 7 6.7152 4.6626
-7 4 8 -3.8351 9.1933
-7 4 9 -1.5492 -12.5708
-7 4 10 4.8341 2.9063
-7 4 11 -5.8983 2.9233
-7 4 12 5.4997 0.7135
-7 4 13 -2.7764 -3.0283
-7 4 14 -2.2374 0.2392
-7 4 15 6.6233 0.8774
-7 4 16 -6.4256 -0.5955
-7 4 17 1.8466 2.8012
-7 4 18 1.3146 -2.8702
-7 4 19 -0.1318 -0.9835
-7 4 20 -0.6491 1.6253
-7 4 21 -1.6213 1.2318
-7 4 22 2.4736 -0.8776
-7 4 23 -0.2312 -1.5417
-7 5 1 0.7799 5.1999
-7 5 2 -1.5272 -4.5326
-7 5 3 -0.3654 -0.6940
-7 5 4 1.8606 -2.1837
-7 5 5 -2.4763 5.5617
-7 5 6 3.2540 2.2538
-7 5 7 -6.0564 -11.7134
-7 5 8 9.9874 9.7848
-7 5 9 -10.2367 -1.1394
-7 5 10 5.1037 -2.7594
-7 5 11 0.4426 1.1033
-7 5 12 -2.2892 -1.1038
-7 5 13 2.5810 3.2999
-7 5 14 -3.2483 -2.2231
-7 5 15 0.9833 0.5977
-7 5 16 4.8551 -3.3547
-7 5 17 -7.7663 3.4134
-7 5 18 5.1081 3.4192
-7 5 19 -2.7235 -6.0472
-7 5 20 3.0690 0.2844
-7 5 21 -2.0766 2.6045
-7 5 22 -0.5767 0.6325
-7 5 23 1.3161 -1.8213
-7 6 1 -2.4222 6.3811
-7 6 2 -3.3517 -0.4803
-7 6 3 2.4658 0.1985
-7 6 4 5.7535 -3.3593
-7 6 5 -8.1536 -2.7079
-7 6 6 3.4756 12.0798
-7 6 7 -1.5672 -10.2610
-7 6 8 1.5194 -0.7851
-7 6 9 3.5315 7.5740
-7 6 10 -8.5896 -5.6366
-7 6 11 5.2609 2.7292
-7 6 12 1.6354 -3.4127
-7 6 13 -3.1109 3.2070
-7 6 14 1.8163 -0.8842
-7 6 15 -3.8598 -0.0449
-7 6 16 5.7591 1.7324
-7 6 17 -3.0404 -5.4112
-7 6 18 -0.4668 4.3227
-7 6 19 1.4334 1.6278
-7 6 20 -1.8950 -3.0823
-7 6 21 2.2259 -0.3980
-7 6 22 -1.1482 1.2344
-7 7 1 1.9120 1.0166
-7 7 2 -1.8013 2.6594
-7 7 3 -2.6107 3.7217
-7 7 4 1.7875 -1.4597
-7 7 5 2.2634 -8.7362
-7 7 6 -2.1714 7.3920
-7 7 7 2.7625 7.0275
-7 7 8 -7.7851 -15.2274
-7 7 9 7.0706 9.6672
-7 7 10 3.2672 -3.1922
-7 7 11 -9.0059 3.6996
-7 7 12 1.8788 -4.0763
-7 7 13 5.1856 0.2311
-7 7 14 -1.2246 2.6675
-7 7 15 -3.9938 -2.3596
-7 7 16 -0.1465 0.5568
-7 7 17 5.9764 2.4954
-7 7 18 -4.1906 -4.4424
-7 7 19 -0.0140 2.5530
-7 7 20 0.1392 -0.2266
-7 7 21 0.9276 0.7502
-7 7 22 -0.1775 -1.3467
-7 8 1 1.2477 -6.8692
-7 8 2 -2.9140 3.0802
-7 8 3 2.6270 -1.6810
-7 8 4 0.4698 3.9373
-7 8 5 -3.7622 -1.5360
-7 8 6 0.0706 -6.3168
-7 8 7 6.2024 9.8766
-7 8 8 -1.9933 -6.1998
-7 8 9 -8.5357 2.2069
-7 8 10 7.0382 0.1435
-7 8 11 6.5904 -3.9752
-7 8 12 -11.5450 6.2938
-7 8 13 0.7776 -3.3472
-7 8 14 7.1026 -0.4627
-7 8 15 -0.4344 1.1437
-7 8 16 -6.3574 -1.1922
-7 8 17 1.1538 1.7001
-7 8 18 5.0167 -0.9629
-7 8 19 -1.8631 0.0857
-7 8 20 -2.6480 -0.4248
-7 8 21 1.1967 0.5938
-7 8 22 1.3184 -0.1382
-7 9 1 5.4780 -5.9920
-7 9 2 -1.3508 1.9397
-7 9 3 -1.4333 3.8792
-7 9 4 3.1296 -3.3287
-7 9 5 -0.1783 -0.7136
-7 9 6 -6.0237 0.0455
-7 9 7 6.1523 4.0405
-7 9 8 -0.4019 -2.9629
-7 9 9 0.4507 -5.3704
-7 9 10 -7.5621 11.8180
-7 9 11 8.2702 -7.9427
-7 9 12 1.5888 -0.7511
-7 9 13 -7.5152 2.7231
-7 9 14 1.1898 1.4905
-7 9 15 4.9336 -2.7635
-7 9 16 -1.5137 0.0341
-7 9 17 -1.7114 1.1699
-7 9 18 -2.2672 -0.0805
-7 9 19 5.0544 -0.6118
-7 9 20 -1.8230 0.4421
-7 9 21 -1.1231 -0.2067
-7 10 1 -2.9467 1.4623
-7 10 2 1.1139 -6.2090
-7 10 3 -0.9176 2.7787
-7 10 4 0.8227 3.9652
-7 10 5 4.9898 -1.5273
-7 10 6 -9.4910 -5.3162
-7 10 7 3.8331 2.7607
-7 10 8 4.5740 6.9664
-7 10 9 -4.5685 -9.7332
-7 10 10 0.7887 2.7981
-7 10 11 -2.8569 2.7693
-7 10 12 6.2259 -1.0349
-7 10 13 -2.4183 -1.6186
-7 10 14 -3.4122 0.1585
-7 10 15 3.4629 1.6597
-7 10 16 -1.7051 -1.0936
-7 10 17 2.5048 0.6198
-7 10 18 -1.8710 -0.5736
-7 10 19 -1.3025 -0.7028
-7 10 20 2.5099 1.6828
-7 10 21 -1.3207 -1.0447
-7 11 1 -2.6867 0.2837
-7 11 2 2.0773 -0.5040
-7 11 3 -0.6813 -3.3210
-7 11 4 -3.3409 1.6924
-7 11 5 3.4819 2.6393
-7 11 6 4.9618 0.2539
-7 11 7 -12.6103 -6.7709
-7 11 8 9.6410 6.4698
-7 11 9 -2.4367 -1.4704
-7 11 10 1.4965 0.3364
-7 11 11 -3.3265 -1.4392
-7 11 12 0.1689 -1.0541
-7 11 13 3.7821 3.6595
-7 11 14 -2.0546 -1.1707
-7 11 15 -1.0477 -1.7980
-7 11 16 0.9303 0.4332
-7 11 17 -1.4163 0.4568
-7 11 18 3.9821 2.4304
-7 11 19 -4.1075 -3.6697
-7 11 20 1.3991 0.8888
-7 11 21 0.3000 1.0304
-7 12 1 -0.1619 5.9242
-7 12 2 -1.9108 1.2315
-7 12 3 1.4335 -3.9001
-7 12 4 3.0999 -1.3461
-7 12 5 -7.8033 1.7534
-7 12 6 6.5157 4.7507
-7 12 7 -0.2611 -5.9740
-7 12 8 -3.4259 -0.0368
-7 12 9 2.3579 3.1444
-7 12 10 -1.9507 -2.0530
-7 12 11 4.0436 3.2631
-7 12 12 -3.5236 -4.7987
-7 12 13 -0.7573 1.6399
-7 12 14 2.5853 2.0066
-7 12 15 -0.3439 -1.5906
-7 12 16 0.0786 0.8818
-7 12 17 -2.7934 -2.0370
-7 12 18 2.6209 1.2804
-7 12 19 0.8971 1.3915
-7 13 1 -2.3302 -1.6504
-7 13 2 4.2119 4.5795
-7 13 3 -3.8211 3.5609
-7 13 4 0.7573 -5.9172
-7 13 5 2.5642 -2.0176
-7 13 6 -3.9684 4.0850
-7 13 7 3.4797 4.7929
-7 13 8 -2.6573 -9.7190
-7 13 9 1.9431 5.1297
-7 13 10 -0.3964 -1.9971
-7 13 11 -1.4819 3.8149
-7 13 12 1.8178 -3.2019
-7 13 13 -0.6656 -0.6759
-7 13 14 0.2356 2.3573
-7 13 15 -1.2503 -1.0312
-7 13 16 1.6036 -0.9499
-7 13 17 -0.0850 2.4759
-7 13 18 -1.3221 -2.4139
-7 13 19 1.0067 0.7603
-7 14 1 -3.5865 -4.4088
-7 14 2 -2.3554 -1.9869
-7 14 3 6.3031 3.2075
-7 14 4 -4.1852 1.6619
-7 14 5 -0.3254 -1.9711
-7 14 6 1.1803 -3.9556
-7 14 7 0.6972 5.7307
-7 14 8 -0.0773 -1.0718
-7 14 9 -2.9532 -1.4132
-7 14 10 2.8339 -0.1071
-7 14 11 1.1271 -0.2837
-7 14 12 -2.2833 2.7531
-7 14 13 -1.4709 -2.9810
-7 14 14 3.2719 1.1724
-7 14 15 0.0158 0.1980
-7 14 16 -2.2437 -0.9541
-7 14 17 0.0786 1.1042
-7 14 18 1.5624 -0.2473
-7 14 19 -0.0086 -0.4563
-7 15 1 8.1442 0.8007
-7 15 2 -6.9949 -1.0259
-7 15 3 3.1401 -0.3769
-7 15 4 1.0991 0.3576
-7 15 5 -1.8917 0.2026
-7 15 6 -1.3380 0.7698
-7 15 7 3.7706 -1.8752
-7 15 8 -2.0909 1.6503
-7 15 9 0.3536 -1.6440
-7 15 10 -2.4006 2.5055
-7 15 11 3.6311 -2.3781
-7 15 12 -0.3030 1.2323
-7 15 13 -1.7148 -1.1539
-7 15 14 -1.4050 1.4807
-7 15 15 3.4624 0.2939
-7 15 16 -1.0382 -2.7188
-7 15 17 -0.3835 2.1011
-7 15 18 -1.4634 0.5663
-7 15 19 2.1076 -1.3229
-7 16 1 1.9600 1.3077
-7 16 2 -0.4019 0.3437
-7 16 3 -1.3622 -0.8835
-7 16 4 2.6915 0.5986
-7 16 5 -0.1091 -0.8922
-7 16 6 -3.5849 1.0137
-7 16 7 1.8361 -0.2940
-7 16 8 2.6859 -0.5607
-7 16 9 -1.9374 0.9804
-7 16 10 -1.7212 -0.5421
-7 16 11 0.6320 -0.7490
-7 16 12 2.3501 1.2306
-7 16 13 -0.6067 0.7123
-7 16 14 -2.6061 -3.6788
-7 16 15 1.8247 4.2369
-7 16 16 0.3760 -1.3675
-7 16 17 -0.4122 -1.6892
-7 16 18 -0.0638 1.7922
-7 17 1 -2.0286 -3.1089
-7 17 2 2.8759 1.7960
-7 17 3 -3.4339 -0.4277
-7 17 4 2.2400 0.8109
-7 17 5 -1.2261 -1.3723
-7 17 6 3.1172 0.4009
-7 17 7 -4.2784 0.9820
-7 17 8 0.9563 -0.8283
-7 17 9 1.5851 -1.2622
-7 17 10 1.4435 3.2436
-7 17 11 -3.9193 -2.1643
-7 17 12 0.4096 -1.3570
-7 17 13 2.9961 2.8618
-7 17 14 -0.4701 -0.4700
-7 17 15 -3.2086 -2.5077
-7 17 16 2.5647 2.8777
-7 17 17 -0.2074 -1.4096
-7 18 1 -2.0025 2.2912
-7 18 2 1.9570 -0.6051
-7 18 3 -2.5013 -1.0942
-7 18 4 2.3897 -0.7400
-7 18 5 -1.3229 2.5588
-7 18 6 -1.4127 -0.3890
-7 18 7 4.1166 -2.2447
-7 18 8 -2.3361 1.4976
-7 18 9 -2.4231 -0.1890
-7 18 10 2.4878 0.7662
-7 18 11 2.4208 -0.9484
-7 18 12 -3.6717 0.0165
-7 18 13 -0.8735 -0.1659
-7 18 14 3.4473 1.2824
-7 18 15 -0.5242 -1.4168
-7 18 16 -2.3019 0.5838
-7 19 1 -2.2577 -0.0552
-7 19 2 3.2939 0.1592
-7 19 3 -0.6759 4.1189
-7 19 4 -2.7988 -4.4897
-7 19 5 3.2014 -1.0879
-7 19 6 -1.5144 3.2931
-7 19 7 -0.6460 1.5212
-7 19 8 2.5761 -4.0324
-7 19 9 -2.0017 -0.2858
-7 19 10 -0.7983 3.0235
-7 19 11 1.3775 0.6022
-7 19 12 0.9252 -3.9701
-7 19 13 -1.5784 2.4182
-7 19 14 -0.4264 0.2082
-7 19 15 1.3809 -0.3567
-7 20 1 -0.8751 0.4812
-7 20 2 -2.1844 -3.2325
-7 20 3 3.5037 0.7956
-7 20 4 -0.9027 3.8966
-7 20 5 -1.4192 -3.0551
-7 20 6 0.8306 -1.6950
-7 20 7 -0.3764 1.9239
-7 20 8 1.0702 2.3189
-7 20 9 -0.3692 -2.7344
-7 20 10 -1.1103 -2.0110
-7 20 11 0.8769 4.2502
-7 20 12 0.2788 -1.1867
-7 20 13 -0.7141 -1.6141
-7 20 14 0.7207 1.1438
-7 21 1 2.3231 0.9168
-7 21 2 -1.0388 1.1425
-7 21 3 0.3577 -3.3787
-7 21 4 -1.2592 1.5676
-7 21 5 1.8202 1.4081
-7 21 6 -0.8024 -0.8417
-7 21 7 0.0572 -1.1230
-7 21 8 -1.0841 0.1249
-7 21 9 1.9645 2.3802
-7 21 10 -0.9128 -2.1286
-7 21 11 -0.4745 -0.4912
-7 22 1 -0.4846 -0.2061
-7 22 2 -1.0242 1.8847
-7 22 3 2.3297 -1.4893
-7 22 4 -0.6531 -1.2412
-7 22 5 -1.6027 2.0394
-7 22 6 1.2566 -0.2620
-7 22 7 0.1697 -0.4706
-7 22 8 -0.0303 -0.5876
-7 22 9 -0.9606 0.8132
-7 22 10 0.8346 0.3300
-7 22 11 0.1043 -0.9185
-7 23 2 -0.1580 1.7875
-7 23 3 -1.4285 0.7033
-7 23 4 2.1170 -1.6816
-7 23 5 -1.2907 -0.5990
-7 23 6 0.6119 2.1027
-7 23 7 -0.4252 -0.8089
-7 23 8 -0.1136 -0.3794
-7 24 1 -1.1537 -0.6348
-6 -23 -2 0.1815 1.1684
-6 -23 -1 0.5473 -0.8748
-6 -23 0 -0.0195 -1.0969
-6 -22 -6 -1.7858 0.5475
-6 -22 -4 2.4140 -2.2319
-6 -22 -3 -1.5829 -0.8134
-6 -22 -2 -0.0702 1.9724
-6 -22 -1 0.9790 0.8981
-6 -22 0 -1.0115 -2.2406
-6 -21 -7 -0.5349 -0.3712
-6 -21 -6 1.4000 -2.7500
-6 -21 -5 -2.9740 3.3594
-6 -21 -4 3.0275 0.3776
-6 -21 -3 -1.0446 -2.2045
-6 -21 -2 -1.4774 -0.7609
-6 -21 -1 2.7040 2.5004
-6 -21 0 -1.3121 -0.0505
-6 -20 -9 -1.4653 -0.6886
-6 -20 -8 1.3391 -0.0109
-6 -20 -7 -0.4926 1.6745
-6 -20 -6 0.6227 -1.7312
-6 -20 -5 -0.8793 -0.5981
-6 -20 -4 -0.5621 1.4900
-6 -20 -3 2.6062 0.0951
-6 -20 -2 -3.0270 0.1117
-6 -20 -1 1.0455 -2.6079
-6 -20 0 2.7978 2.6427
-6 -19 -10 0.6299 0.2749
-6 -19 -9 0.7986 1.0121
-6 -19 -8 -1.4072 -1.9958
-6 -19 -7 0.4437 1.2458
-6 -19 -6 -0.3242 -0.0746
-6 -19 -5 1.7622 0.4516
-6 -19 -4 -2.0260 -0.8162
-6 -19 -3 0.5219 -1.2586
-6 -19 -2 0.4899 3.2861
-6 -19 -1 -0.9841 -0.9747
-6 -19 0 1.6218 -3.5266
-6 -18 -11 -1.1176 -0.3808
-6 -18 -10 -1.4164 -0.6586
-6 -18 -9 0.9785 2.2777
-6 -18 -8 2.4109 -2.0412
-6 -18 -7 -2.4208 0.4586
-6 -18 -6 -1.2181 0.1616
-6 -18 -5 1.9450 -0.5650
-6 -18 -4 0.6090 2.2007
-6 -18 -3 -0.7771 -2.7761
-6 -18 -2 -1.5004 -0.1407
-6 -18 -1 1.7781 4.2274
-6 -18 0 -0.1798 -4.9988
-6 -17 -12 0.8330 0.2079
-6 -17 -11 1.3697 -0.3308
-6 -17 -10 -1.2850 -0.8834
-6 -17 -9 -1.5919 1.3716
-6 -17 -8 0.8437 0.6149
-6 -17 -7 3.8850 -3.5238
-6 -17 -6 -4.9299 5.0438
-6 -17 -5 1.5342 -4.1090
-6 -17 -4 -0.2702 1.2021
-6 -17 -3 1.3371 1.4369
-6 -17 -2 -0.0525 -2.3841
-6 -17 -1 -2.7085 2.3994
-6 -17 0 3.4645 -1.3014
-6 -16 -13 -0.1110 0.1894
-6 -16 -11 1.4749 -0.3114
-6 -16 -10 -0.7454 0.4487
-6 -16 -9 2.1831 -1.2334
-6 -16 -8 -4.6145 2.8560
-6 -16 -7 2.6873 -4.0902
-6 -16 -6 1.4974 1.8527
-6 -16 -5 -1.9769 3.4138
-6 -16 -4 1.2411 -5.6649
-6 -16 -3 -3.3405 2.7764
-6 -16 -2 3.9952 -0.2220
-6 -16 -1 -0.0485 0.5313
-6 -16 0 -4.1534 0.0564
-6 -15 -14 0.1011 0.6708
-6 -15 -13 0.5561 -0.7767
-6 -15 -12 -0.2903 1.0427
-6 -15 -11 -0.5654 -1.6885
-6 -15 -10 -0.5941 1.2466
-6 -15 -9 1.4461 0.1356
-6 -15 -8 2.7798 -0.3083
-6 -15 -7 -7.3611 0.6800
-6 -15 -6 4.9221 -3.2966
-6 -15 -5 -0.6087 4.1875
-6 -15 -4 1.4775 -0.4956
-6 -15 -3 -2.0948 -2.5688
-6 -15 -2 -2.6965 1.4766
-6 -15 -1 6.9991 -0.7566
-6 -15 0 -5.5306 3.1510
-6 -14 -14 -0.8217 0.5058
-6 -14 -13 0.3357 0.4238
-6 -14 -12 1.0666 -0.5852
-6 -14 -11 -0.4799 0.3737
-6 -14 -10 -0.9458 -0.8827
-6 -14 -9 -1.4309 1.1137
-6 -14 -8 5.0513 -0.5103
-6 -14 -7 -2.4984 -0.0141
-6 -14 -6 -3.6649 1.1219
-6 -14 -5 4.7485 -2.8151
-6 -14 -4 -1.7985 2.0468
-6 -14 -3 1.2068 0.5299
-6 -14 -2 -2.1400 0.9202
-6 -14 -1 0.2369 -5.6897
-6 -14 0 4.7409 5.0670
-6 -13 -15 0.5695 0.3441
-6 -13 -14 -0.3268 -1.6422
-6 -13 -13 -0.4066 2.1413
-6 -13 -12 0.5876 -1.0545
-6 -13 -11 0.0445 -0.3698
-6 -13 -10 -0.4879 0.6161
-6 -13 -9 -0.1047 0.6162
-6 -13 -8 0.2911 -1.6883
-6 -13 -7 1.5826 0.3817
-6 -13 -6 -3.4696 1.2828
-6 -13 -5 1.8963 1.5705
-6 -13 -4 2.5539 -5.8853
-6 -13 -3 -5.3809 2.2355
-6 -13 -2 3.9555 6.3420
-6 -13 -1 -1.2344 -4.7370
-6 -13 0 1.0577 -6.7486
-6 -12 -15 -0.1639 0.1952
-6 -12 -14 -0.3524 0.1591
-6 -12 -13 0.2801 -0.7545
-6 -12 -12 0.6167 1.3333
-6 -12 -11 0.0934 -1.6129
-6 -12 -10 -1.5417 -0.0487
-6 -12 -9 -0.3353 3.4260
-6 -12 -8 3.5447 -3.7138
-6 -12 -7 -2.4879 -0.3872
-6 -12 -6 -0.1598 1.1822
-6 -12 -5 -2.0484 3.7191
-6 -12 -4 5.5552 -3.1142
-6 -12 -3 -2.4479 -5.7862
-6 -12 -2 -4.2087 6.5649
-6 -12 -1 5.0856 6.0779
-6 -12 0 0.0060 -12.1481
-6 -11 -15 1.8280 -1.1525
-6 -11 -14 -2.4704 0.7738
-6 -11 -13 1.0181 0.3108
-6 -11 -12 -0.3787 -0.7156
-6 -11 -11 1.5754 1.3489
-6 -11 -10 -0.6768 -3.1174
-6 -11 -9 -2.2340 2.8521
-6 -11 -8 1.3116 1.7697
-6 -11 -7 3.0079 -4.7961
-6 -11 -6 -3.9580 0.9654
-6 -11 -5 2.1336 1.7079
-6 -11 -4 -3.2813 3.7371
-6 -11 -3 5.1917 -6.0271
-6 -11 -2 -2.8657 -3.5182
-6 -11 -1 -0.7916 10.6200
-6 -11 0 1.9693 -3.8442
-6 -10 -15 1.4719 0.1550
-6 -10 -14 0.5546 -1.1583
-6 -10 -13 -1.1255 2.1545
-6 -10 -12 -0.3515 -2.4324
-6 -10 -11 -0.2483 0.7776
-6 -10 -10 2.3857 1.9913
-6 -10 -9 -0.1795 -3.1321
-6 -10 -8 -4.6981 1.4993
-6 -10 -7 4.4545 1.0827
-6 -10 -6 -0.7625 -1.1669
-6 -10 -5 0.6017 -1.2307
-6 -10 -4 -1.1180 0.1295
-6 -10 -3 -1.6392 5.7879
-6 -10 -2 1.4618 -7.5045
-6 -10 -1 3.1627 1.8168
-6 -10 0 -3.8698 2.2330
-6 -9 -15 -3.0785 -1.1079
-6 -9 -14 1.3171 0.9510
-6 -9 -13 1.5515 -0.7471
-6 -9 -12 1.2916 2.6716
-6 -9 -11 -5.7597 -4.8718
-6 -9 -10 1.4435 3.0152
-6 -9 -9 6.2050 1.4062
-6 -9 -8 -2.6569 -2.4888
-6 -9 -7 -6.9152 -0.7601
-6 -9 -6 5.5927 2.9533
-6 -9 -5 2.6581 -0.4468
-6 -9 -4 -2.2449 -2.6641
-6 -9 -3 -2.5466 0.6686
-6 -9 -2 0.1429 3.7544
-6 -9 -1 2.6882 -4.7860
-6 -9 0 1.6949 4.9956
-6 -8 -16 2.1266 2.6918
-6 -8 -15 0.8443 -2.9961
-6 -8 -14 -3.6454 1.5417
-6 -8 -13 -0.5679 0.1448
-6 -8 -12 5.5320 -1.0068
-6 -8 -11 0.1362 1.2892
-6 -8 -10 -8.9910 -1.2478
-6 -8 -9 4.8057 0.8861
-6 -8 -8 6.0381 0.2787
-6 -8 -7 -3.7081 -2.6540
-6 -8 -6 -7.8764 4.6709
-6 -8 -5 7.4283 -3.9440
-6 -8 -4 3.9927 1.1405
-6 -8 -3 -7.2057 -0.4149
-6 -8 -2 1.8946 4.3546
-6 -8 -1 -1.3821 -8.7736
-6 -8 0 3.8029 6.9832
-6 -7 -17 -1.1935 -1.2994
-6 -7 -16 -0.4609 0.4964
-6 -7 -15 1.9306 2.4788
-6 -7 -14 0.6060 -5.5708
-6 -7 -13 -3.1703 5.9823
-6 -7 -12 -0.6576 -2.9407
-6 -7 -11 5.8011 -0.9612
-6 -7 -10 -3.1428 1.8506
-6 -7 -9 -3.4221 0.3245
-6 -7 -8 3.7979 -0.9846
-6 -7 -7 0.0472 -2.1058
-6 -7 -6 1.6041 3.4456
-6 -7 -5 -7.9750 2.7357
-6 -7 -4 9.5828 -9.4976
-6 -7 -3 -4.9850 4.4814
-6 -7 -2 -0.2179 6.0345
-6 -7 -1 4.5886 -3.2285
-6 -7 0 -6.0566 -9.4109
-6 -6 -17 -0.3295 1.1153
-6 -6 -16 -0.4200 -3.3307
-6 -6 -15 0.1508 3.8528
-6 -6 -14 0.4527 -1.4464
-6 -6 -13 0.6171 -1.6364
-6 -6 -12 -1.7270 3.8223
-6 -6 -11 -0.1232 -4.8556
-6 -6 -10 3.6418 2.8046
-6 -6 -9 -6.1221 2.1444
-6 -6 -8 7.5620 -3.3830
-6 -6 -7 -7.7998 -1.3876
-6 -6 -6 5.4199 1.1776
-6 -6 -5 -1.2733 8.3484
-6 -6 -4 -2.2242 -9.7971
-6 -6 -3 5.0377 -4.1826
-6 -6 -2 -7.2062 9.9986
-6 -6 -1 4.2284 3.9051
-6 -6 0 5.4832 -12.8403
-6 -5 -17 1.3869 0.9496
-6 -5 -16 -1.9246 -0.4915
-6 -5 -15 1.9432 -2.0541
-6 -5 -14 -1.9529 3.1966
-6 -5 -13 1.4779 -2.2408
-6 -5 -12 0.6395 2.1155
-6 -5 -11 -2.9641 -0.7583
-6 -5 -10 3.0053 -4.7995
-6 -5 -9 -1.4312 7.2294
-6 -5 -8 -0.2046 -0.3579
-6 -5 -7 3.4659 -3.7488
-6 -5 -6 -9.5712 -5.0353
-6 -5 -5 14.1154 9.3604
-6 -5 -4 -10.8260 5.0749
-6 -5 -3 1.4691 -15.0081
-6 -5 -2 4.0564 0.8374
-6 -5 -1 -1.2628 12.4185
-6 -5 0 -3.1540 -2.9564
-6 -4 -18 -0.7447 -0.2748
-6 -4 -17 1.4916 1.5317
-6 -4 -16 -1.4276 -0.4829
-6 -4 -15 0.4277 -0.9263
-6 -4 -14 0.7189 -0.4694
-6 -4 -13 -1.4270 2.5525
-6 -4 -12 1.3949 -3.5594
-6 -4 -11 -0.3040 4.8847
-6 -4 -10 -1.4942 -4.2038
-6 -4 -9 3.0253 -0.1805
-6 -4 -8 -4.4067 1.0196
-6 -4 -7 6.7448 4.2026
-6 -4 -6 -8.1482 -2.8571
-6 -4 -5 3.2397 -7.9386
-6 -4 -4 6.6427 8.1792
-6 -4 -3 -8.4663 6.9926
-6 -4 -2 -3.2278 -11.4473
-6 -4 -1 11.4629 -0.8957
-6 -4 0 -2.7354 0.4884
-6 -3 -18 -1.1097 -1.4144
-6 -3 -17 0.7556 0.7893
-6 -3 -16 1.6629 1.8659
-6 -3 -15 -3.0684 -1.9156
-6 -3 -14 0.7203 -0.2036
-6 -3 -13 1.5050 0.3083
-6 -3 -12 1.0216 1.1689
-6 -3 -11 -3.7632 -2.5542
-6 -3 -10 0.1903 3.8087
-6 -3 -9 4.8213 -2.7975
-6 -3 -8 -2.6978 1.0256
-6 -3 -7 -2.5419 -5.2629
-6 -3 -6 1.9235 10.9693
-6 -3 -5 1.2626 -4.4190
-6 -3 -4 -0.0159 -7.6610
-6 -3 -3 -1.5044 3.5873
-6 -3 -2 0.0337 9.0046
-6 -3 -1 -2.3258 -1.6712
-6 -3 0 7.3366 -14.4763
-6 -2 -18 -0.9432 0.0377
-6 -2 -17 -1.2943 -1.9395
-6 -2 -16 2.8715 2.8421
-6 -2 -15 0.0409 -2.2581
-6 -2 -14 -2.7427 2.0332
-6 -2 -13 -1.4346 -1.3891
-6 -2 -12 5.4621 0.7101
-6 -2 -11 1.3228 -2.4649
-6 -2 -10 -10.4986 3.7569
-6 -2 -9 6.7702 -1.5227
-6 -2 -8 2.2178 1.2255
-6 -2 -7 1.4676 -4.7899
-6 -2 -6 -9.9636 3.1583
-6 -2 -5 2.5846 4.4386
-6 -2 -4 12.6347 -4.5048
-6 -2 -3 -12.0560 -4.2381
-6 -2 -2 -0.0464 5.3963
-6 -2 -1 3.7276 0.7887
-6 -2 0 -0.3479 7.0882
-6 -1 -18 1.3415 0.0265
-6 -1 -17 -3.5712 -0.5110
-6 -1 -16 2.6287 0.4505
-6 -1 -15 0.6022 0.3902
-6 -1 -14 0.0599 -2.2984
-6 -1 -13 -2.3424 3.0644
-6 -1 -12 -2.4538 -0.3666
-6 -1 -11 9.4350 -1.7117
-6 -1 -10 -5.2854 -1.2752
-6 -1 -9 -5.0088 4.1464
-6 -1 -8 5.8656 -1.2537
-6 -1 -7 -2.7799 -1.3008
-6 -1 -6 10.9806 -3.1513
-6 -1 -5 -20.3053 7.5075
-6 -1 -4 12.1031 -2.8019
-6 -1 -3 3.0868 -4.3179
-6 -1 -2 -6.3397 3.0072
-6 -1 -1 3.7132 1.4960
-6 -1 0 -3.4679 0.2266
-6 0 1 -14.5635 0.0022
-6 0 2 4.2613 0.0572
-6 0 3 2.8358 -0.0603
-6 0 4 13.7544 0.0157
-6 0 5 -21.8790 -0.0001
-6 0 6 -4.3164 0.0297
-6 0 7 26.2969 -0.0746
-6 0 8 -8.6128 0.0746
-6 0 9 -16.9136 0.0058
-6 0 10 10.2360 -0.0863
-6 0 11 10.9335 0.0754
-6 0 12 -10.9008 -0.0014
-6 0 13 -3.7868 -0.0434
-6 0 14 6.4390 0.0059
-6 0 15 0.6910 0.0436
-6 0 16 0.4613 0.0113
-6 0 17 -7.1799 -0.0935
-6 0 18 6.9453 0.0478
-6 0 19 -1.9439 0.0360
-6 0 20 -0.8381 -0.0184
-6 0 21 2.0518 -0.0079
-6 0 22 -2.4929 -0.0267
-6 0 23 1.2518 0.0272
-6 1 1 1.0163 -0.3785
-6 1 2 -4.8665 -10.7772
-6 1 3 -1.1398 20.6513
-6 1 4 0.8082 -13.3852
-6 1 5 16.5253 -2.8378
-6 1 6 -23.5394 9.7455
-6 1 7 3.7740 -4.6357
-6 1 8 12.4301 -2.3489
-6 1 9 -1.5537 3.6776
-6 1 10 -13.2481 -0.2439
-6 1 11 7.0875 -1.1817
-6 1 12 5.9067 -3.6218
-6 1 13 -4.0723 8.7807
-6 1 14 -4.0397 -5.8779
-6 1 15 1.7797 -1.4203
-6 1 16 3.3769 2.2162
-6 1 17 1.0062 2.8284
-6 1 18 -7.0198 -3.3846
-6 1 19 5.3946 -1.0681
-6 1 20 -2.4540 1.8355
-6 1 21 2.8351 1.5566
-6 1 22 -2.0591 -2.3147
-6 1 23 -0.1603 0.1223
-6 2 1 0.7085 25.8773
-6 2 2 -3.3556 -22.4585
-6 2 3 5.9303 -7.2656
-6 2 4 -8.4835 25.3868
-6 2 5 4.1603 -14.7673
-6 2 6 6.0008 0.1804
-6 2 7 -7.2427 1.6062
-6 2 8 -1.4299 -1.2624
-6 2 9 2.9793 5.2228
-6 2 10 5.6046 -6.8859
-6 2 11 -7.8127 5.5454
-6 2 12 -1.5575 -4.9488
-6 2 13 7.2595 2.1600
-6 2 14 -1.5238 3.5766
-6 2 15 -2.5676 -4.8000
-6 2 16 -3.0557 0.2551
-6 2 17 6.2879 1.6988
-6 2 18 -0.0655 0.4778
-6 2 19 -4.2250 -0.2969
-6 2 20 0.8401 -2.1064
-6 2 21 1.3832 1.6860
-6 2 22 0.7421 0.4020
-6 2 23 -1.5223 -0.5022
-6 3 1 4.7202 0.3708
-6 3 2 2.0742 33.1479
-6 3 3 -1.1862 -35.3952
-6 3 4 -3.1072 5.5365
-6 3 5 0.9986 9.5583
-6 3 6 2.4834 -0.1386
-6 3 7 -1.0075 -2.0668
-6 3 8 0.1272 -9.0310
-6 3 9 -2.1840 10.0733
-6 3 10 -0.2789 2.2237
-6 3 11 7.7514 -9.3130
-6 3 12 -9.6605 6.8759
-6 3 13 2.5891 -5.7507
-6 3 14 3.5161 7.2368
-6 3 15 -2.3678 -4.9234
-6 3 16 -0.1171 0.9277
-6 3 17 -0.9326 -0.3029
-6 3 18 1.9066 0.8995
-6 3 19 -0.1275 -0.5063
-6 3 20 -1.8171 0.9417
-6 3 21 2.0483 -1.6141
-6 3 22 -1.1677 0.6907
-6 3 23 0.0319 0.3109
-6 4 1 -7.2959 -16.1200
-6 4 2 0.8565 15.1004
-6 4 3 9.9677 6.8471
-6 4 4 -6.6268 -16.1064
-6 4 5 -3.7421 6.4177
-6 4 6 4.8747 -2.3119
-6 4 7 1.5127 7.8566
-6 4 8 -4.7749 -5.8358
-6 4 9 4.0946 -5.4237
-6 4 10 -3.8019 11.2745
-6 4 11 2.5726 -7.3302
-6 4 12 2.0460 3.0389
-6 4 13 -6.5742 -2.2292
-6 4 14 6.0338 -0.1133
-6 4 15 -0.6320 2.6167
-6 4 16 -4.5827 -0.4558
-6 4 17 4.9055 -1.1623
-6 4 18 -1.7853 -2.1666
-6 4 19 1.1100 3.1166
-6 4 20 -3.1991 1.0628
-6 4 21 2.3803 -2.4076
-6 4 22 1.3757 -0.3947
-6 4 23 -2.3699 1.0522
-6 5 1 -3.3919 -7.3324
-6 5 2 2.0337 -0.0686
-6 5 3 -2.5930 8.5933
-6 5 4 4.8400 -5.4697
-6 5 5 -6.8607 0.6946
-6 5 6 5.7157 -0.6275
-6 5 7 -1.1392 -0.3019
-6 5 8 -0.9178 4.8237
-6 5 9 -3.6713 -8.4744
-6 5 10 9.2477 6.8998
-6 5 11 -8.6822 -2.0234
-6 5 12 3.9780 -1.6610
-6 5 13 -0.8905 3.4866
-6 5 14 -0.5959 -2.8663
-6 5 15 2.5070 -0.5691
-6 5 16 -2.4161 0.4048
-6 5 17 -0.9999 5.2077
-6 5 18 3.4634 -4.9635
-6 5 19 -2.9214 -3.4902
-6 5 20 2.7778 6.1214
-6 5 21 -3.7684 -0.0821
-6 5 22 2.8616 -2.4817
-6 5 23 -0.4250 -0.3839
-6 6 1 -10.9598 -3.5657
-6 6 2 3.5176 -3.9712
-6 6 3 4.1801 0.1302
-6 6 4 1.6538 1.0489
-6 6 5 -8.7913 3.5101
-6 6 6 2.2202 -1.9541
-6 6 7 5.5074 -6.3875
-6 6 8 0.8907 10.0014
-6 6 9 -8.9600 -4.6850
-6 6 10 2.5276 -1.7127
-6 6 11 8.3533 2.9633
-6 6 12 -6.9057 -2.4053
-6 6 13 -1.7614 3.1287
-6 6 14 3.4076 -2.6902
-6 6 15 0.3827 1.8531
-6 6 16 0.4009 -2.5354
-6 6 17 -4.7345 0.1328
-6 6 18 5.2807 5.6478
-6 6 19 -2.0604 -5.9247
-6 6 20 -0.4283 0.1182
-6 6 21 1.0757 2.2957
-6 6 22 -1.0374 -0.0054
-6 6 23 0.8431 -0.8664
-6 7 1 -0.4434 10.8635
-6 7 2 -5.1261 -2.8241
-6 7 3 1.0017 4.1022
-6 7 4 3.5754 -10.6971
-6 7 5 2.2915 4.6408
-6 7 6 -7.0663 8.4675
-6 7 7 0.6882 -8.9145
-6 7 8 2.9789 -2.3046
-6 7 9 5.5331 8.2325
-6 7 10 -10.5694 -5.5555
-6 7 11 0.6946 5.0027
-6 7 12 9.2933 -8.3810
-6 7 13 -4.6827 7.4244
-6 7 14 -4.1208 -1.8929
-6 7 15 2.2990 -1.2670
-6 7 16 3.5673 1.6149
-6 7 17 -1.2473 -1.9869
-6 7 18 -4.4289 0.8797
-6 7 19 4.1380 1.7910
-6 7 20 -0.8299 -2.6594
-6 7 21 0.0812 1.5722
-6 7 22 -0.5076 -0.7852
-6 8 1 -1.5542 0.7600
-6 8 2 -1.1207 1.7455
-6 8 3 1.2172 -0.5267
-6 8 4 -2.4567 2.6692
-6 8 5 2.3332 -6.8120
-6 8 6 1.4893 4.9446
-6 8 7 -1.3972 1.8953
-6 8 8 -3.9766 -5.8823
-6 8 9 2.8377 6.4968
-6 8 10 6.7924 -7.4450
-6 8 11 -9.3903 5.9897
-6 8 12 -1.3985 0.3827
-6 8 13 9.6547 -5.2487
-6 8 14 -4.0030 3.8193
-6 8 15 -3.0575 -1.2346
-6 8 16 -0.4617 1.3120
-6 8 17 4.8342 -0.5916
-6 8 18 -0.4334 -1.8545
-6 8 19 -4.3390 2.4815
-6 8 20 2.2801 -1.1682
-6 8 21 0.6680 0.4534
-6 8 22 -0.2995 -0.4373
-6 9 1 4.9261 -8.2349
-6 9 2 -3.2929 8.7068
-6 9 3 4.2002 -2.3182
-6 9 4 -5.5162 -2.7134
-6 9 5 0.3407 0.1521
-6 9 6 3.9202 2.8774
-6 9 7 0.8538 1.0089
-6 9 8 -5.4467 -7.0569
-6 9 9 1.2661 5.9680
-6 9 10 1.7723 2.9102
-6 9 11 5.3448 -10.0648
-6 9 12 -11.5214 7.9071
-6 9 13 5.2569 -1.5428
-6 9 14 3.6891 0.2809
-6 9 15 -2.7963 -2.5592
-6 9 16 -1.3779 1.4158
-6 9 17 -0.4544 1.6790
-6 9 18 2.7779 -1.6741
-6 9 19 0.1780 0.0236
-6 9 20 -3.3075 0.0899
-6 9 21 2.6275 0.3742
-6 10 1 1.9570 2.0154
-6 10 2 -5.2064 -4.2828
-6 10 3 6.3498 6.9119
-6 10 4 3.0655 -2.6943
-6 10 5 -9.2839 -2.9208
-6 10 6 -0.7074 0.7448
-6 10 7 11.7787 4.3217
-6 10 8 -6.3059 -2.2014
-6 10 9 -4.4402 -5.0232
-6 10 10 2.2892 7.4859
-6 10 11 5.2686 -3.1297
-6 10 12 -1.7060 -0.7648
-6 10 13 -7.4257 0.2550
-6 10 14 6.9620 0.5016
-6 10 15 0.2139 0.8293
-6 10 16 -2.5711 -1.1870
-6 10 17 1.1943 0.5034
-6 10 18 -2.1634 -1.3336
-6 10 19 3.5088 1.7396
-6 10 20 -2.0387 0.2497
-6 10 21 -0.2751 -1.6128
-6 11 1 1.4625 -3.9111
-6 11 2 2.0506 1.5805
-6 11 3 -8.0574 1.0670
-6 11 4 7.4068 3.3115
-6 11 5 2.5242 -6.0126
-6 11 6 -7.3416 2.0027
-6 11 7 -1.8240 1.0959
-6 11 8 11.5037 1.0149
-6 11 9 -8.3621 -3.2828
-6 11 10 0.9280 2.9117
-6 11 11 -2.1414 -2.3422
-6 11 12 6.6861 1.5194
-6 11 13 -3.7870 0.7806
-6 11 14 -2.2124 -1.3916
-6 11 15 2.5129 -0.9439
-6 11 16 -0.3820 0.9892
-6 11 17 0.9885 2.1473
-6 11 18 -0.7687 -1.6359
-6 11 19 -2.2177 -2.9464
-6 11 20 3.5331 4.0464
-6 11 21 -1.9674 -0.9600
-6 12 1 -3.5322 -2.3433
-6 12 2 2.0943 -4.1632
-6 12 3 1.3035 -3.4180
-6 12 4 -2.1775 8.0870
-6 12 5 -1.4317 0.4324
-6 12 6 6.2916 -7.0733
-6 12 7 -6.7934 1.7254
-6 12 8 2.5654 4.6042
-6 12 9 1.0816 -3.7014
-6 12 10 -1.4862 1.2507
-6 12 11 1.6586 -0.3665
-6 12 12 -3.1280 -1.7461
-6 12 13 2.6480 3.1132
-6 12 14 0.2011 -1.2080
-6 12 15 -0.7704 -0.0103
-6 12 16 -0.9155 -1.0671
-6 12 17 -0.3605 -0.0804
-6 12 18 3.4751 3.2465
-6 12 19 -2.7134 -2.9722
-6 12 20 -0.6137 -0.2463
-6 13 1 1.5333 9.2274
-6 13 2 1.1453 0.6873
-6 13 3 -4.9647 -3.2592
-6 13 4 5.2257 -6.9788
-6 13 5 -1.9841 10.5064
-6 13 6 -1.2356 -0.4726
-6 13 7 2.8619 -5.5870
-6 13 8 -3.8671 0.0623
-6 13 9 4.6326 4.6499
-6 13 10 -3.6924 -3.4400
-6 13 11 0.4637 3.6711
-6 13 12 2.5597 -5.7499
-6 13 13 -2.6269 4.0420
-6 13 14 0.6634 -0.3484
-6 13 15 0.0615 -0.6694
-6 13 16 1.0397 0.3523
-6 13 17 -1.2318 -0.8132
-6 13 18 -0.3649 0.4843
-6 13 19 1.3090 0.9596
-6 14 1 -9.0837 -1.3791
-6 14 2 8.0274 3.0028
-6 14 3 -1.3359 2.4131
-6 14 4 -4.5534 -3.9268
-6 14 5 4.9121 -1.7393
-6 14 6 -2.4769 4.2805
-6 14 7 1.4800 0.3226
-6 14 8 -1.5415 -4.1230
-6 14 9 -0.4127 3.4815
-6 14 10 4.2348 -2.4341
-6 14 11 -5.2030 1.6261
-6 14 12 1.5070 0.8092
-6 14 13 1.5018 -2.4640
-6 14 14 -0.3179 1.4806
-6 14 15 -0.8453 -0.8386
-6 14 16 -0.7579 1.7146
-6 14 17 1.2153 -1.1620
-6 14 18 1.0125 -0.9505
-6 14 19 -1.8110 1.4521
-6 15 1 -0.3368 -4.4508
-6 15 2 -5.5343 1.9640
-6 15 3 9.4619 0.9789
-6 15 4 -8.1431 -0.9843
-6 15 5 2.1471 -0.7326
-6 15 6 2.1098 1.1703
-6 15 7 -0.1883 0.0830
-6 15 8 -2.9797 -0.7378
-6 15 9 0.8815 -0.9088
-6 15 10 2.2584 3.5164
-6 15 11 0.8411 -3.9524
-6 15 12 -5.6051 1.4689
-6 15 13 4.0352 0.4324
-6 15 14 0.1388 1.0998
-6 15 15 -0.1451 -2.9490
-6 15 16 -1.2092 0.8261
-6 15 17 -0.0008 2.6523
-6 15 18 0.6329 -2.3264
-6 15 19 1.0954 -0.2517
-6 16 1 6.2356 2.4925
-6 16 2 -7.7264 -3.4542
-6 16 3 6.1070 2.1894
-6 16 4 0.8389 -0.5062
-6 16 5 -5.5733 -1.0658
-6 16 6 0.7647 2.4493
-6 16 7 5.6131 -2.8300
-6 16 8 -2.2708 1.9078
-6 16 9 -4.4117 -0.1354
-6 16 10 1.7505 -1.6564
-6 16 11 5.1809 2.2508
-6 16 12 -3.5761 -1.1283
-6 16 13 -3.0281 -0.4772
-6 16 14 3.0552 0.5080
-6 16 15 1.7018 1.4886
-6 16 16 -2.4548 -3.0636
-6 16 17 0.0185 1.9093
-6 16 18 0.2320 0.2964
-6 17 1 2.4213 -1.3572
-6 17 2 -0.0725 2.8970
-6 17 3 -3.7616 -1.9772
-6 17 4 5.4286 2.3118
-6 17 5 -2.1421 -4.9442
-6 17 6 -0.4303 4.6665
-6 17 7 -3.0009 0.3704
-6 17 8 6.1304 -4.5557
-6 17 9 -2.1017 3.5649
-6 17 10 -2.6108 0.2478
-6 17 11 0.0112 -2.4108
-6 17 12 4.1654 1.7272
-6 17 13 -1.7117 -0.2908
-6 17 14 -2.7602 -0.1618
-6 17 15 1.5403 0.0624
-6 17 16 2.1919 -0.0123
-6 17 17 -2.1188 -0.3143
-6 18 1 -0.5184 -1.8933
-6 18 2 0.9534 -0.2867
-6 18 3 -2.3638 -1.7579
-6 18 4 3.2539 3.4424
-6 18 5 -2.9265 0.3625
-6 18 6 2.2931 -5.0863
-6 18 7 -0.5609 3.8374
-6 18 8 -2.2877 0.6773
-6 18 9 2.7235 -2.2992
-6 18 10 -0.0006 1.7051
-6 18 11 -0.8689 -1.9778
-6 18 12 -1.8098 2.2029
-6 18 13 2.7334 -0.9532
-6 18 14 0.4054 -0.4406
-6 18 15 -2.5833 0.5207
-6 18 16 0.8556 0.3112
-6 19 1 -0.0669 3.7662
-6 19 2 4.2580 -0.1398
-6 19 3 -5.4458 0.2511
-6 19 4 1.6846 -5.1269
-6 19 5 1.5086 6.0646
-6 19 6 -1.4863 -0.4213
-6 19 7 1.5058 -2.7840
-6 19 8 -1.8837 -0.5276
-6 19 9 0.2972 2.4852
-6 19 10 1.2597 0.8593
-6 19 11 -0.3828 -2.6116
-6 19 12 -0.3455 -0.7906
-6 19 13 -0.9689 3.5121
-6 19 14 1.7261 -1.9337
-6 19 15 -0.4741 -0.3008
-6 19 16 -0.6374 0.3545
-6 20 1 -5.5058 0.1481
-6 20 2 3.2550 -0.1670
-6 20 3 1.7956 2.5464
-6 20 4 -2.9032 -1.9582
-6 20 5 0.1003 -1.6071
-6 20 6 0.2211 2.3273
-6 20 7 1.8301 0.6992
-6 20 8 -0.6775 -1.5853
-6 20 9 -2.3951 -1.4003
-6 20 10 2.0739 2.5156
-6 20 11 0.2539 0.5662
-6 20 12 -0.3245 -2.6394
-6 20 13 -0.9775 1.0651
-6 20 14 1.0261 0.5067
-6 21 1 1.5396 -1.6037
-6 21 2 -2.7558 0.0572
-6 21 3 1.7502 0.9103
-6 21 4 -1.1265 0.4987
-6 21 5 2.1549 -1.5045
-6 21 6 -2.7471 0.5960
-6 21 7 1.2099 0.1441
-6 21 8 0.4496 0.6923
-6 21 9 0.0610 -1.1836
-6 21 10 -1.1086 -0.1882
-6 21 11 0.5581 1.4814
-6 21 12 0.2926 -1.0131
-6 21 13 -0.0545 0.1102
-6 22 1 0.1764 0.6386
-6 22 2 -0.2701 -2.1980
-6 22 3 2.1398 -0.4590
-6 22 4 -2.8264 2.3651
-6 22 5 0.9553 -0.6376
-6 22 6 0.6767 -0.9575
-6 22 7 -0.6298 0.0513
-6 22 8 0.4892 0.6857
-6 22 9 -1.0003 0.4987
-6 22 10 1.1080 -1.6042
-6 22 11 -0.2755 1.0544
-6 23 1 0.9576 1.0465
-6 23 2 -1.5701 1.9245
-6 23 3 0.7398 -2.9337
-6 23 4 1.0985 0.3302
-6 23 5 -1.9851 1.0701
-6 23 6 1.7733 0.5500
-6 23 7 -1.6335 -1.3411
-6 23 8 1.3115 0.0034
-6 23 9 -0.2703 0.7088
-6 23 10 -0.6679 0.0267
-6 24 1 -0.2838 -1.0842
-6 24 2 0.9985 0.9887
-6 24 3 -1.3853 0.2448
-6 24 4 1.3537 -0.6804
-5 -24 -1 -0.4713 -0.9993
-5 -24 0 -0.0658 0.7171
-5 -23 -6 -0.5137 0.5604
-5 -23 -4 -0.8446 1.6083
-5 -23 -3 -1.6339 -1.1155
-5 -23 -2 2.0261 1.0249
-5 -23 -1 -0.3012 -1.9029
-5 -23 0 -0.7409 1.1288
-5 -22 -7 0.4903 -0.7191
-5 -22 -6 -1.9690 2.7581
-5 -22 -5 1.6849 -2.1313
-5 -22 -4 0.9848 -1.4145
-5 -22 -3 -2.2737 2.4457
-5 -22 -2 0.8544 0.7609
-5 -22 -1 0.7360 -1.7788
-5 -22 0 -0.9204 -2.0713
-5 -21 -8 0.0848 0.3129
-5 -21 -7 -0.2441 -2.6471
-5 -21 -6 -0.0935 1.5904
-5 -21 -5 -1.0000 3.4784
-5 -21 -4 2.9606 -4.8657
-5 -21 -3 -3.5408 -0.0634
-5 -21 -2 2.4403 2.7922
-5 -21 -1 -0.4861 1.2649
-5 -21 0 -1.3862 -4.6001
-5 -20 -10 -0.9234 0.3686
-5 -20 -9 0.0651 -0.3615
-5 -20 -8 1.6361 1.5598
-5 -20 -7 -1.3575 -1.0849
-5 -20 -6 0.4823 -2.2983
-5 -20 -5 -1.6597 3.2128
-5 -20 -4 3.2223 0.6522
-5 -20 -3 -2.3370 -2.7532
-5 -20 -2 -1.0136 -0.2107
-5 -20 -1 4.6341 1.9663
-5 -20 0 -4.8199 1.2756
-5 -19 -12 -0.8548 -0.4599
-5 -19 -11 1.1569 0.3799
-5 -19 -10 -0.0940 -0.0382
-5 -19 -9 -0.9974 -0.1979
-5 -19 -8 0.1807 -0.5237
-5 -19 -7 0.8869 1.9070
-5 -19 -6 -0.0812 -1.7874
-5 -19 -5 -0.8267 0.2808
-5 -19 -4 -0.2822 -0.4302
-5 -19 -3 2.4617 1.8844
-5 -19 -2 -4.0207 -0.7831
-5 -19 -1 3.3646 -2.2329
-5 -19 0 0.7680 2.2075
-5 -18 -12 -0.3038 -0.9592
-5 -18 -11 -2.0555 0.0627
-5 -18 -10 1.8950 0.7982
-5 -18 -9 0.7661 0.3517
-5 -18 -8 -0.7629 -2.1401
-5 -18 -7 -2.1645 1.9899
-5 -18 -6 2.4623 -1.1805
-5 -18 -5 0.4675 1.7771
-5 -18 -4 -1.7908 -1.7575
-5 -18 -3 0.7818 -0.8054
-5 -18 -2 -0.3862 3.2252
-5 -18 -1 0.2305 -2.1866
-5 -18 0 0.9821 -1.3336
-5 -17 -13 0.6593 0.7423
-5 -17 -12 2.0858 -0.4050
-5 -17 -11 -2.0734 -1.2199
-5 -17 -10 -1.7255 1.0489
-5 -17 -9 2.1653 1.2655
-5 -17 -8 1.9624 -2.1715
-5 -17 -7 -2.3515 0.5968
-5 -17 -6 -2.4015 1.6086
-5 -17 -5 4.4932 -3.5720
-5 -17 -4 -2.4856 4.5825
-5 -17 -3 1.6379 -3.8800
-5 -17 -2 -2.0658 2.3099
-5 -17 -1 0.8716 -0.2169
-5 -17 0 0.9164 -2.4157
-5 -16 -14 -1.0159 -0.5385
-5 -16 -13 -0.7086 1.1617
-5 -16 -12 1.4451 -0.4345
-5 -16 -11 1.3902 -0.4764
-5 -16 -10 -2.8711 0.1708
-5 -16 -9 0.3730 0.5466
-5 -16 -8 0.0968 0.0173
-5 -16 -7 3.3021 -2.7960
-5 -16 -6 -4.4601 5.6500
-5 -16 -5 2.4738 -4.1187
-5 -16 -4 -1.3706 -1.2131
-5 -16 -3 0.0278 3.8993
-5 -16 -2 2.8944 -2.3062
-5 -16 -1 -3.8362 1.7003
-5 -16 0 2.4726 -3.4804
-5 -15 -15 0.4226 -0.3627
-5 -15 -14 0.3502 0.1934
-5 -15 -13 -0.9528 -0.4549
-5 -15 -12 -0.0318 1.4822
-5 -15 -11 0.2345 -2.9617
-5 -15 -10 1.1493 3.1021
-5 -15 -9 -0.6619 -0.9803
-5 -15 -8 -1.0210 -0.0743
-5 -15 -7 -0.4554 -1.7507
-5 -15 -6 2.8078 1.2864
-5 -15 -5 -2.1007 3.7747
-5 -15 -4 2.2566 -5.9507
-5 -15 -3 -5.4018 1.0637
-5 -15 -2 5.3717 3.2210
-5 -15 -1 -0.1809 -1.0182
-5 -15 0 -4.4142 -1.6958
-5 -14 -15 -0.3807 -1.0659
-5 -14 -14 0.2608 1.7032
-5 -14 -13 0.0890 -1.5201
-5 -14 -12 0.7785 1.3264
-5 -14 -11 -1.7058 -1.0839
-5 -14 -10 0.0157 -0.9086
-5 -14 -9 2.0811 3.0590
-5 -14 -8 -0.0146 -1.7561
-5 -14 -7 -3.4176 -0.7607
-5 -14 -6 2.4237 0.1898
-5 -14 -5 0.3135 0.2666
-5 -14 -4 0.1848 3.2460
-5 -14 -3 -0.9463 -5.2242
-5 -14 -2 -1.7489 1.2422
-5 -14 -1 4.8367 1.5730
-5 -14 0 -4.0586 2.1321
-5 -13 -16 1.0205 0.0981
-5 -13 -15 -0.7247 -0.5277
-5 -13 -14 0.2991 -0.8435
-5 -13 -13 -0.4260 2.7045
-5 -13 -12 0.6344 -3.1890
-5 -13 -11 -0.0883 3.0122
-5 -13 -10 -1.1875 -2.5339
-5 -13 -9 1.3650 0.5447
-5 -13 -8 0.6611 1.3054
-5 -13 -7 -2.0484 -0.4965
-5 -13 -6 -0.0867 -0.0980
-5 -13 -5 3.2427 -1.6772
-5 -13 -4 -2.7440 0.0408
-5 -13 -3 -1.3404 6.4619
-5 -13 -2 3.8500 -6.9262
-5 -13 -1 -2.0074 -1.7629
-5 -13 0 0.2664 4.9457
-5 -12 -16 0.6211 0.1521
-5 -12 -15 -0.7537 0.6394
-5 -12 -14 0.4116 -1.0099
-5 -12 -13 0.3975 0.6575
-5 -12 -12 0.0815 -0.4299
-5 -12 -11 -1.0032 -1.0327
-5 -12 -10 -0.3392 3.9545
-5 -12 -9 1.6424 -3.3531
-5 -12 -8 0.7885 -2.4358
-5 -12 -7 -3.1653 4.8965
-5 -12 -6 0.9564 -0.0041
-5 -12 -5 0.4254 -0.7198
-5 -12 -4 4.6802 -7.8881
-5 -12 -3 -8.8002 9.1092
-5 -12 -2 3.0065 4.9549
-5 -12 -1 5.8675 -12.4353
-5 -12 0 -5.9614 0.1275
-5 -11 -16 0.7851 0.3573
-5 -11 -15 -0.3256 -1.2033
-5 -11 -14 -2.4268 1.5506
-5 -11 -13 3.6824 -0.2814
-5 -11 -12 -1.4632 0.3213
-5 -11 -11 0.8167 -2.3576
-5 -11 -10 -3.7216 1.0447
-5 -11 -9 3.4978 4.9921
-5 -11 -8 1.7306 -6.6162
-5 -11 -7 -3.8865 -0.9891
-5 -11 -6 0.5428 5.4909
-5 -11 -5 1.4229 1.8871
-5 -11 -4 -1.3027 -5.5282
-5 -11 -3 4.5766 -6.8314
-5 -11 -2 -8.7424 15.2998
-5 -11 -1 7.3081 -1.8869
-5 -11 0 -1.5320 -13.7606
-5 -10 -16 0.2314 -0.0993
-5 -10 -15 3.4136 0.2497
-5 -10 -14 -4.8154 -1.2843
-5 -10 -13 1.0525 1.9758
-5 -10 -12 1.3486 -2.1688
-5 -10 -11 1.5153 2.5967
-5 -10 -10 -1.9999 -2.6237
-5 -10 -9 -3.5353 0.9210
-5 -10 -8 5.4730 2.3197
-5 -10 -7 0.9367 -3.5253
-5 -10 -6 -6.7454 0.0555
-5 -10 -5 6.6451 2.4703
-5 -10 -4 -4.8504 1.4311
-5 -10 -3 2.7720 -3.9014
-5 -10 -2 -0.1735 -3.3199
-5 -10 -1 0.2698 11.5927
-5 -10 0 -0.3800 -9.7830
-5 -9 -16 -2.7012 -1.0428
-5 -9 -15 1.4963 0.1646
-5 -9 -14 3.0288 0.7463
-5 -9 -13 -3.3958 -0.7561
-5 -9 -12 0.0572 1.5337
-5 -9 -11 -2.3882 -4.5868
-5 -9 -10 8.0798 6.5003
-5 -9 -9 -4.3976 -3.9722
-5 -9 -8 -5.5833 -0.0697
-5 -9 -7 5.9847 1.5127
-5 -9 -6 1.6449 -0.8856
-5 -9 -5 -2.8552 0.6631
-5 -9 -4 -0.2146 -0.9883
-5 -9 -3 -2.1121 0.1567
-5 -9 -2 3.3581 1.4328
-5 -9 -1 1.2086 -1.4565
-5 -9 0 0.0182 2.0410
-5 -8 -17 1.8793 0.2747
-5 -8 -16 0.9622 1.5081
-5 -8 -15 -4.4845 -3.9951
-5 -8 -14 2.0340 5.0582
-5 -8 -13 2.1735 -4.1759
-5 -8 -12 1.2777 2.8030
-5 -8 -11 -6.1230 -1.3580
-5 -8 -10 -0.5759 -0.8928
-5 -8 -9 11.0266 3.5250
-5 -8 -8 -7.3322 -4.5508
-5 -8 -7 -4.3659 2.3249
-5 -8 -6 3.6275 2.2702
-5 -8 -5 5.6965 -6.5881
-5 -8 -4 -4.5462 8.6760
-5 -8 -3 -3.2605 -7.4073
-5 -8 -2 3.4380 3.6948
-5 -8 -1 -2.8770 -2.0278
-5 -8 0 8.5486 4.2831
-5 -7 -18 -0.4453 0.0379
-5 -7 -17 -1.6703 -0.9237
-5 -7 -16 3.9570 2.6284
-5 -7 -15 -1.6326 -2.7002
-5 -7 -14 -2.5486 -0.6771
-5 -7 -13 1.1219 5.2611
-5 -7 -12 2.7990 -7.4194
-5 -7 -11 0.1668 6.2899
-5 -7 -10 -6.9875 -3.8675
-5 -7 -9 5.9909 1.9682
-5 -7 -8 2.2689 -0.2556
-5 -7 -7 -5.3561 -2.6148
-5 -7 -6 0.5156 6.4816
-5 -7 -5 1.1438 -7.3845
-5 -7 -4 5.3916 0.4487
-5 -7 -3 -12.3319 9.8344
-5 -7 -2 13.1222 -11.0973
-5 -7 -1 -6.3761 3.3059
-5 -7 0 -6.3317 0.0500
-5 -6 -18 1.1438 -0.0363
-5 -6 -17 -2.3043 -0.1427
-5 -6 -16 1.5653 -0.7214
-5 -6 -15 1.2390 3.0140
-5 -6 -14 -1.6323 -4.6073
-5 -6 -13 -1.0485 4.4867
-5 -6 -12 1.4914 -2.7885
-5 -6 -11 1.6081 -1.7742
-5 -6 -10 -2.7363 7.5936
-5 -6 -9 -1.5869 -7.3416
-5 -6 -8 7.6551 -0.2672
-5 -6 -7 -9.5343 2.9524
-5 -6 -6 7.4191 4.1111
-5 -6 -5 -7.6323 -2.9056
-5 -6 -4 11.2880 -14.3262
-5 -6 -3 -9.2593 20.3951
-5 -6 -2 -4.2301 -0.0842
-5 -6 -1 18.0542 -15.5791
-5 -6 0 -14.7267 4.1535
-5 -5 -18 -0.4280 -0.2826
-5 -5 -17 0.3903 0.2570
-5 -5 -16 -1.2620 -0.5348
-5 -5 -15 2.1120 -0.2010
-5 -5 -14 -2.1382 1.0157
-5 -5 -13 2.1792 -0.7299
-5 -5 -12 -2.2833 2.5920
-5 -5 -11 1.3733 -6.8897
-5 -5 -10 0.4109 4.4194
-5 -5 -9 -2.4182 7.3518
-5 -5 -8 4.4876 -11.2932
-5 -5 -7 -5.1049 -1.7482
-5 -5 -6 1.7059 7.6430
-5 -5 -5 5.9993 9.9765
-5 -5 -4 -14.2543 -18.8539
-5 -5 -3 17.3965 -5.8849
-5 -5 -2 -13.3892 25.3762
-5 -5 -1 6.0308 -5.0456
-5 -5 0 0.3474 -18.5722
-5 -4 -19 0.4660 -0.1295
-5 -4 -18 -0.3619 1.1988
-5 -4 -17 0.4819 -0.5263
-5 -4 -16 -1.6130 -0.6251
-5 -4 -15 3.1328 0.5229
-5 -4 -14 -2.7705 -1.1169
-5 -4 -13 0.3136 2.5398
-5 -4 -12 1.2466 -2.1817
-5 -4 -11 -0.5005 2.7516
-5 -4 -10 0.0620 -7.2184
-5 -4 -9 -1.8668 7.5867
-5 -4 -8 2.8159 1.3247
-5 -4 -7 1.9391 -5.1529
-5 -4 -6 -11.3834 -5.5280
-5 -4 -5 16.4051 10.3694
-5 -4 -4 -9.2898 4.2321
-5 -4 -3 -3.1492 -11.8806
-5 -4 -2 4.9946 -4.6204
-5 -4 -1 4.0195 14.8181
-5 -4 0 -5.2663 -0.7508
-5 -3 -19 -0.2418 -1.9424
-5 -3 -18 -0.0220 0.8832
-5 -3 -17 1.3554 1.9546
-5 -3 -16 -2.0167 -2.3223
-5 -3 -15 -0.4007 1.1056
-5 -3 -14 3.0528 -1.3780
-5 -3 -13 -1.5694 0.6165
-5 -3 -12 -0.5727 2.1737
-5 -3 -11 -2.3120 -2.9385
-5 -3 -10 5.7257 2.8570
-5 -3 -9 -1.8896 -5.4372
-5 -3 -8 -4.9413 5.4725
-5 -3 -7 5.2234 0.0093
-5 -3 -6 -1.2169 -1.0029
-5 -3 -5 0.6154 -5.8989
-5 -3 -4 -0.9181 7.0753
-5 -3 -3 -1.5756 -0.2244
-5 -3 -2 1.2986 2.6869
-5 -3 -1 0.8618 -12.1409
-5 -3 0 4.6956 3.7898
-5 -2 -19 0.4070 -0.7924
-5 -2 -18 -1.5275 -1.3181
-5 -2 -17 2.2154 2.0454
-5 -2 -16 0.6546 0.2329
-5 -2 -15 -3.5029 -3.2989
-5 -2 -14 0.8012 5.7739
-5 -2 -13 2.3958 -6.2051
-5 -2 -12 1.5669 3.3065
-5 -2 -11 -5.5904 -1.5056
-5 -2 -10 -1.2493 3.9570
-5 -2 -9 10.4356 -3.5380
-5 -2 -8 -6.9862 -2.8507
-5 -2 -7 -0.3091 3.4876
-5 -2 -6 -5.8610 6.4505
-5 -2 -5 13.9729 -11.5301
-5 -2 -4 -3.5630 3.8104
-5 -2 -3 -11.5758 0.4630
-5 -2 -2 9.5485 6.1675
-5 -2 -1 -3.4123 -4.6599
-5 -2 0 8.1960 -8.5287
-5 -1 -19 -0.7682 0.8439
-5 -1 -18 -1.0893 -1.5308
-5 -1 -17 -0.9666 0.1642
-5 -1 -16 5.8176 2.5496
-5 -1 -15 -4.6753 -3.6473
-5 -1 -14 -1.7102 0.9196
-5 -1 -13 1.8450 3.5132
-5 -1 -12 3.5671 -3.9098
-5 -1 -11 -0.7901 -0.0333
-5 -1 -10 -8.8402 0.2081
-5 -1 -9 8.6096 5.4064
-5 -1 -8 1.0114 -5.7864
-5 -1 -7 -3.4184 -3.4450
-5 -1 -6 1.3123 7.6758
-5 -1 -5 -10.5553 2.6312
-5 -1 -4 22.8455 -11.6640
-5 -1 -3 -20.3361 4.7124
-5 -1 -2 11.1625 3.3066
-5 -1 -1 -5.9421 3.8570
-5 -1 0 -4.7629 -9.3817
-5 0 1 -3.0766 0.0660
-5 0 2 19.0141 -0.0493
-5 0 3 -4.6075 -0.0333
-5 0 4 -1.8957 0.0270
-5 0 5 -27.2445 0.0156
-5 0 6 41.3938 -0.0103
-5 0 7 -2.7508 -0.0279
-5 0 8 -35.8340 0.0917
-5 0 9 22.0493 -0.1247
-5 0 10 10.4089 0.0405
-5 0 11 -10.5563 0.0835
-5 0 12 -8.1448 -0.0930
-5 0 13 7.3276 -0.0074
-5 0 14 8.3286 0.0786
-5 0 15 -10.4457 -0.0390
-5 0 16 -0.0583 -0.0248
-5 0 17 2.6108 0.0026
-5 0 18 3.4391 0.0335
-5 0 19 -5.0636 0.0131
-5 0 20 1.9473 -0.0493
-5 0 21 -0.6220 0.0043
-5 0 22 0.4376 0.0250
-5 0 23 0.4321 -0.0014
-5 1 1 -15.7398 -3.9197
-5 1 2 8.3133 14.4666
-5 1 3 2.8400 1.9556
-5 1 4 5.0580 -24.5419
-5 1 5 -7.9934 21.4749
-5 1 6 -17.6651 -0.7763
-5 1 7 37.4209 -8.7351
-5 1 8 -18.3342 1.7972
-5 1 9 -9.7406 5.0284
-5 1 10 8.6868 -2.0665
-5 1 11 6.6619 -4.5252
-5 1 12 -5.3689 4.6227
-5 1 13 -6.0300 3.1739
-5 1 14 4.9554 -9.4412
-5 1 15 4.2751 6.3168
-5 1 16 -4.8329 0.0741
-5 1 17 0.1964 0.3307
-5 1 18 -1.1120 -3.8655
-5 1 19 3.4194 1.4972
-5 1 20 -1.8491 3.1498
-5 1 21 1.2074 -2.0874
-5 1 22 -2.6963 -1.5770
-5 1 23 1.9551 1.6772
-5 2 1 -7.6859 -4.4408
-5 2 2 -5.3795 -22.1992
-5 2 3 10.8477 32.4737
-5 2 4 -5.4481 -9.3255
-5 2 5 6.2709 -14.4337
-5 2 6 -10.3491 14.6284
-5 2 7 3.3857 -5.4407
-5 2 8 7.0676 1.9814
-5 2 9 -6.7378 -1.0883
-5 2 10 1.4590 -0.6497
-5 2 11 -2.4741 2.5302
-5 2 12 4.9353 -6.6630
-5 2 13 -0.6286 11.0446
-5 2 14 -4.3506 -8.0168
-5 2 15 2.7856 -0.9638
-5 2 16 -1.0539 4.8118
-5 2 17 3.5688 -1.5365
-5 2 18 -2.9098 -0.1239
-5 2 19 -1.7971 -1.7354
-5 2 20 1.8513 1.1043
-5 2 21 1.6411 2.0699
-5 2 22 -1.0382 -2.7403
-5 2 23 -1.4404 0.9130
-5 3 1 11.6179 15.1235
-5 3 2 -4.7938 -8.1694
-5 3 3 -6.5752 -20.2255
-5 3 4 3.5933 29.1250
-5 3 5 6.3230 -14.4701
-5 3 6 -5.8229 6.1834
-5 3 7 -0.7044 -7.3106
-5 3 8 1.7018 0.5518
-5 3 9 -0.5808 9.0657
-5 3 10 2.8921 -7.3668
-5 3 11 -3.0110 0.7144
-5 3 12 -3.0332 -0.1748
-5 3 13 7.8059 -0.1386
-5 3 14 -5.1543 7.3861
-5 3 15 0.3275 -12.8401
-5 3 16 0.5829 7.8290
-5 3 17 -0.0650 -0.1627
-5 3 18 1.2610 -0.4745
-5 3 19 -1.9530 -1.8552
-5 3 20 0.8438 0.5306
-5 3 21 0.1787 1.6978
-5 3 22 -0.5484 -0.8234
-5 3 23 0.7672 -0.9049
-5 4 1 -5.9681 5.8136
-5 4 2 8.9035 10.4299
-5 4 3 5.6252 -18.4549
-5 4 4 -17.1027 4.5051
-5 4 5 11.0161 7.5480
-5 4 6 -0.2729 -7.1366
-5 4 7 -2.2079 6.9369
-5 4 8 1.7806 -9.4230
-5 4 9 -3.6599 6.3302
-5 4 10 2.1966 0.7872
-5 4 11 4.4714 -4.4482
-5 4 12 -8.0500 5.5299
-5 4 13 3.5378 -8.2111
-5 4 14 3.0946 8.0746
-5 4 15 -4.1451 -0.9711
-5 4 16 0.1270 -4.2890
-5 4 17 2.4367 0.9143
-5 4 18 -0.6480 1.8481
-5 4 19 -0.9696 2.1378
-5 4 20 -1.5416 -4.0056
-5 4 21 4.4366 -0.2170
-5 4 22 -2.9803 2.6948
-5 4 23 -0.2770 -0.8764
-5 5 1 4.2570 7.8109
-5 5 2 -4.9471 10.1184
-5 5 3 3.1582 -3.4578
-5 5 4 -0.7213 -10.8331
-5 5 5 -4.1569 9.9445
-5 5 6 12.3134 -1.3837
-5 5 7 -15.9337 -1.0714
-5 5 8 8.7278 -0.8216
-5 5 9 1.3600 -0.6862
-5 5 10 -2.9341 5.5223
-5 5 11 -2.4809 -7.8039
-5 5 12 5.6818 5.6511
-5 5 13 -4.1689 -1.1021
-5 5 14 2.2212 -3.4927
-5 5 15 -1.7665 3.5041
-5 5 16 1.1981 1.0963
-5 5 17 -0.3910 -0.8429
-5 5 18 0.2858 -5.3185
-5 5 19 -0.1263 4.9113
-5 5 20 -0.1931 2.8347
-5 5 21 -0.8698 -4.7986
-5 5 22 2.5897 0.0395
-5 5 23 -2.4268 1.6816
-5 6 1 -3.5307 -9.7506
-5 6 2 13.0435 5.8094
-5 6 3 -4.4128 0.3592
-5 6 4 -0.6013 2.2792
-5 6 5 -11.0468 -3.2360
-5 6 6 17.2473 -0.7251
-5 6 7 -2.1961 0.9009
-5 6 8 -12.0713 3.7351
-5 6 9 5.0219 -6.0715
-5 6 10 7.7216 3.9235
-5 6 11 -5.0739 -1.7101
-5 6 12 -5.1234 1.2074
-5 6 13 4.9128 0.5517
-5 6 14 3.0512 -2.6387
-5 6 15 -4.5103 1.5202
-5 6 16 -0.6381 -0.6066
-5 6 17 1.6078 2.8904
-5 6 18 2.6968 -2.1100
-5 6 19 -4.4507 -3.4985
-5 6 20 2.0871 5.1776
-5 6 21 -0.2831 -0.9861
-5 6 22 0.2848 -1.3127
-5 6 23 -0.1132 -0.0968
-5 7 1 -13.5451 2.7319
-5 7 2 5.2404 -1.8347
-5 7 3 5.0350 0.4236
-5 7 4 -0.6974 -6.7369
-5 7 5 -5.6587 11.6303
-5 7 6 -2.5147 -4.6986
-5 7 7 11.5760 -4.0633
-5 7 8 -5.1153 2.4607
-5 7 9 -3.8722 3.1447
-5 7 10 -0.8502 -2.3217
-5 7 11 8.6199 -0.6335
-5 7 12 -3.6013 -3.0440
-5 7 13 -6.1559 8.9193
-5 7 14 5.1438 -7.5520
-5 7 15 1.7184 2.1663
-5 7 16 -1.3853 -1.1296
-5 7 17 -2.7868 1.9419
-5 7 18 1.3050 0.7493
-5 7 19 2.8099 -3.1297
-5 7 20 -3.0923 1.1740
-5 7 21 1.2612 1.4283
-5 7 22 -0.4392 -1.3387
-5 8 1 -6.6235 5.4013
-5 8 2 -4.8745 -2.6554
-5 8 3 6.0452 0.7362
-5 8 4 3.7924 -1.5164
-5 8 5 -4.2477 0.6382
-5 8 6 -4.4691 2.4248
-5 8 7 5.0789 -3.2352
-5 8 8 0.9367 1.3420
-5 8 9 -0.4734 0.4339
-5 8 10 -2.7764 -2.9821
-5 8 11 -1.7921 7.1642
-5 8 12 7.8532 -7.9482
-5 8 13 -4.0760 2.7513
-5 8 14 -3.2823 1.6711
-5 8 15 3.0910 -0.9234
-5 8 16 -0.1813 0.4159
-5 8 17 2.2611 -2.8902
-5 8 18 -4.0426 3.1999
-5 8 19 0.9022 -0.0402
-5 8 20 1.8532 -1.9940
-5 8 21 -1.4303 1.6555
-5 8 22 0.8068 -1.0401
-5 9 1 6.5979 -7.4933
-5 9 2 -2.4892 12.6534
-5 9 3 -6.5372 -8.0282
-5 9 4 0.3377 -1.5685
-5 9 5 12.3617 2.5531
-5 9 6 -8.6980 4.3318
-5 9 7 -3.5617 -6.1007
-5 9 8 2.6283 -0.6413
-5 9 9 5.6395 6.7946
-5 9 10 -3.0025 -5.4496
-5 9 11 -4.6645 -1.2314
-5 9 12 0.9069 6.1061
-5 9 13 8.8627 -5.0587
-5 9 14 -8.8687 2.2608
-5 9 15 1.7807 -3.0201
-5 9 16 0.3590 4.2238
-5 9 17 1.1549 -1.4240
-5 9 18 0.4590 -1.8006
-5 9 19 -2.7334 1.6287
-5 9 20 1.6298 -0.7236
-5 9 21 0.5654 0.9652
-5 9 22 -1.2870 -0.6340
-5 10 1 -3.8077 -1.6473
-5 10 2 2.6448 -4.5301
-5 10 3 10.2542 6.8911
-5 10 4 -16.3283 -5.5589
-5 10 5 2.0640 1.7742
-5 10 6 11.0903 0.0735
-5 10 7 -2.3755 1.5520
-5 10 8 -10.9251 -2.5904
-5 10 9 5.7417 0.0516
-5 10 10 6.2437 3.7844
-5 10 11 -2.9426 -4.8192
-5 10 12 -8.2767 2.6442
-5 10 13 6.9913 -0.7637
-5 10 14 3.4760 0.3918
-5 10 15 -6.1077 0.7750
-5 10 16 1.0442 -2.0704
-5 10 17 0.6490 1.0690
-5 10 18 0.9360 -0.1402
-5 10 19 0.1805 1.5324
-5 10 20 -2.5894 -1.9200
-5 10 21 2.5537 -0.1083
-5 11 1 4.2938 9.3945
-5 11 2 -7.3926 1.5863
-5 11 3 2.9552 0.0780
-5 11 4 7.6292 -5.3983
-5 11 5 -10.9562 0.1262
-5 11 6 1.4606 8.3961
-5 11 7 5.9419 -7.9426
-5 11 8 0.5089 1.8744
-5 11 9 -9.6207 0.8531
-5 11 10 7.1348 0.2715
-5 11 11 0.4960 -1.5252
-5 11 12 0.2222 1.5844
-5 11 13 -5.8186 -0.1310
-5 11 14 5.1451 -1.6531
-5 11 15 -0.4283 0.3862
-5 11 16 -0.6097 2.8054
-5 11 17 0.0959 -1.9250
-5 11 18 -1.5431 -2.1412
-5 11 19 1.6449 2.0015
-5 11 20 0.5836 1.8661
-5 11 21 -1.5715 -2.6898
-5 12 1 -0.3928 -9.8839
-5 12 2 3.4732 1.8291
-5 12 3 -2.1733 4.4477
-5 12 4 0.8665 5.7831
-5 12 5 -0.5513 -13.9985
-5 12 6 1.0270 5.5200
-5 12 7 -3.1967 5.4846
-5 12 8 5.5478 -5.5371
-5 12 9 -4.8780 1.0075
-5 12 10 1.5928 1.0625
-5 12 11 0.9179 -2.4291
-5 12 12 -1.7914 2.7402
-5 12 13 2.1850 -0.3510
-5 12 14 -1.5347 -0.7820
-5 12 15 0.2313 -1.1739
-5 12 16 -0.7014 1.0540
-5 12 17 1.5104 2.1072
-5 12 18 0.6605 -2.1448
-5 12 19 -3.0917 -1.5460
-5 12 20 1.8799 2.7777
-5 12 21 0.3348 -0.5998
-5 13 1 2.4929 2.6597
-5 13 2 -4.1143 -5.0791
-5 13 3 0.5406 -3.1539
-5 13 4 4.0468 4.8315
-5 13 5 -4.5401 5.8280
-5 13 6 2.6153 -11.8409
-5 13 7 -1.3475 6.0622
-5 13 8 0.1435 -0.5139
-5 13 9 2.3902 0.2560
-5 13 10 -5.2006 0.7167
-5 13 11 5.6916 -1.4237
-5 13 12 -2.9355 -2.4936
-5 13 13 -0.7124 5.8317
-5 13 14 2.1992 -3.3402
-5 13 15 -1.5595 0.4800
-5 13 16 1.2717 -1.9079
-5 13 17 -1.8534 2.6813
-5 13 18 1.2914 0.3899
-5 13 19 0.5246 -2.4027
-5 14 1 -0.7792 4.8901
-5 14 2 6.2216 -1.2943
-5 14 3 -7.9711 -1.0083
-5 14 4 5.3807 -3.0544
-5 14 5 -1.3479 5.7643
-5 14 6 -1.9717 -1.7943
-5 14 7 3.6227 -2.7274
-5 14 8 -3.4711 2.6882
-5 14 9 2.9226 -0.4560
-5 14 10 -1.9055 -1.9385
-5 14 11 -1.3652 4.1497
-5 14 12 4.9867 -3.5200
-5 14 13 -5.0447 -0.1080
-5 14 14 2.5952 1.5803
-5 14 15 -1.0891 0.4023
-5 14 16 0.1381 -0.4522
-5 14 17 1.3630 -2.5462
-5 14 18 -1.5023 3.1581
-5 14 19 -0.1693 -0.3706
-5 15 1 -5.8887 -1.4175
-5 15 2 5.5693 5.8470
-5 15 3 -1.9959 -4.4570
-5 15 4 -5.2245 -0.3526
-5 15 5 9.7825 1.2264
-5 15 6 -6.2307 1.8351
-5 15 7 0.1227 -2.5734
-5 15 8 -0.3896 -0.5092
-5 15 9 3.7509 2.4878
-5 15 10 -0.8169 -0.3093
-5 15 11 -5.1164 -3.4271
-5 15 12 3.5612 4.4946
-5 15 13 3.1810 -1.9784
-5 15 14 -4.8510 -0.4550
-5 15 15 1.7398 -0.7227
-5 15 16 -0.7689 3.0178
-5 15 17 1.4475 -1.7666
-5 15 18 -0.2266 -1.3959
-5 15 19 -0.8152 1.7817
-5 16 1 -1.4583 -3.2666
-5 16 2 -2.0420 -0.0524
-5 16 3 9.3704 3.0402
-5 16 4 -11.3953 -3.8988
-5 16 5 2.6841 3.3021
-5 16 6 5.0340 -1.5385
-5 16 7 -0.6729 -1.1499
-5 16 8 -6.1303 3.3579
-5 16 9 1.8165 -3.6571
-5 16 10 6.1499 2.1911
-5 16 11 -3.0437 -0.2461
-5 16 12 -5.9279 -1.4254
-5 16 13 5.8337 2.4647
-5 16 14 1.1630 -1.9728
-5 16 15 -2.5263 0.3580
-5 16 16 -1.3538 -0.0137
-5 16 17 1.8903 1.2450
-5 16 18 0.3248 -1.4866
-5 17 1 2.3849 3.0562
-5 17 2 -4.2981 -1.0892
-5 17 3 3.6716 0.7378
-5 17 4 1.9467 -1.9836
-5 17 5 -6.2759 -1.2338
-5 17 6 3.1343 7.9727
-5 17 7 1.2118 -9.0442
-5 17 8 1.6184 2.3395
-5 17 9 -6.3396 3.7855
-5 17 10 3.6161 -3.8396
-5 17 11 2.3525 1.3729
-5 17 12 -1.7888 -0.9040
-5 17 13 -2.7481 1.2493
-5 17 14 2.4116 0.3101
-5 17 15 1.3395 -2.1652
-5 17 16 -1.4734 1.4888
-5 17 17 -0.9749 0.3567
-5 17 18 1.2153 -0.6721
-5 18 1 -0.8949 -3.1655
-5 18 2 -1.1619 1.5452
-5 18 3 0.8181 -0.6325
-5 18 4 2.8903 4.0837
-5 18 5 -4.3446 -7.0292
-5 18 6 1.7730 3.1485
-5 18 7 -0.3457 3.7208
-5 18 8 1.5911 -5.5568
-5 18 9 -1.2681 2.5275
-5 18 10 -1.1286 0.0732
-5 18 11 1.8458 -1.0271
-5 18 12 -0.8865 2.0657
-5 18 13 1.0889 -2.9223
-5 18 14 -1.7413 2.3093
-5 18 15 0.6759 -0.6700
-5 18 16 0.7797 -0.4981
-5 19 1 4.9816 0.9098
-5 19 2 -2.9736 -1.9071
-5 19 3 -3.5692 0.0795
-5 19 4 5.3852 -0.4612
-5 19 5 -1.0369 3.9917
-5 19 6 -1.1884 -5.3019
-5 19 7 -0.9045 2.5101
-5 19 8 1.0877 -0.3227
-5 19 9 1.6698 0.7970
-5 19 10 -2.4244 -0.2735
-5 19 11 0.8658 -2.0019
-5 19 12 -0.3607 1.9186
-5 19 13 0.5724 0.9076
-5 19 14 0.4439 -2.1616
-5 19 15 -1.5651 0.9604
-5 19 16 1.1495 -0.2497
-5 20 1 -0.2241 4.3591
-5 20 2 5.4894 -3.1546
-5 20 3 -4.5119 0.7203
-5 20 4 -0.0204 -0.5077
-5 20 5 0.5835 1.0240
-5 20 6 1.7908 -0.1323
-5 20 7 -0.6124 -0.6586
-5 20 8 -2.6489 -0.1981
-5 20 9 1.9782 0.6142
-5 20 10 1.0249 0.7580
-5 20 11 -1.3177 -1.2450
-5 20 12 0.2193 -0.3197
-5 20 13 -0.9875 1.1077
-5 20 14 2.1032 -0.2654
-5 20 15 -1.3753 -0.0608
-5 21 1 -1.8736 1.2656
-5 21 2 0.8147 3.4963
-5 21 3 0.5311 -3.0585
-5 21 4 -1.2749 -0.5208
-5 21 5 1.6852 1.5874
-5 21 6 -2.4476 0.0037
-5 21 7 3.0503 -0.5038
-5 21 8 -2.1456 -0.3569
-5 21 9 0.4614 -0.0489
-5 21 10 0.1257 1.3054
-5 21 11 -0.1131 -1.0546
-5 21 12 0.5442 -0.2176
-5 21 13 -0.5137 0.7417
-5 22 1 -0.0348 -4.0118
-5 22 2 0.5251 0.4252
-5 22 3 1.1774 2.8435
-5 22 4 -3.2322 -1.6310
-5 22 5 2.6141 -0.5288
-5 22 6 -0.7762 0.4832
-5 22 7 0.3926 -0.0052
-5 22 8 -0.4469 0.6479
-5 22 9 -0.5543 -0.9809
-5 22 10 1.5340 0.0125
-5 22 11 -1.1675 1.0406
-5 22 12 0.0125 -1.1220
-5 23 1 -0.3831 1.5108
-5 23 2 -0.6890 -1.8271
-5 23 3 1.5363 -0.8711
-5 23 4 -0.8804 2.1356
-5 23 5 -0.6861 -0.8903
-5 23 6 1.2480 0.4632
-5 23 7 -0.9874 -1.2378
-5 23 8 1.1960 0.8207
-5 23 9 -1.4623 0.4279
-5 23 10 0.8724 -0.6395
-5 23 11 0.0074 0.1351
-5 24 1 0.0377 0.1346
-5 24 2 0.0606 0.7809
-5 24 3 -0.1440 -1.1263
-5 24 4 0.7010 0.3306
-5 24 5 -1.1940 0.2787
-5 24 6 0.9997 0.0892
-5 24 7 -0.5529 -0.2307
-5 24 8 0.2491 -0.2277
-5 25 1 -0.4844 0.3660
-4 -24 -6 0.7086 0.5121
-4 -24 -3 1.3858 1.7516
-4 -24 -2 -1.4293 -0.8193
-4 -24 -1 1.4802 -0.0968
-4 -24 0 -1.2428 0.2267
-4 -23 -7 -0.6187 -0.9492
-4 -23 -5 1.3922 0.7919
-4 -23 -4 -2.9170 -0.0025
-4 -23 -3 2.0109 -1.5972
-4 -23 -2 0.4662 2.0615
-4 -23 -1 -1.7136 -2.1791
-4 -23 0 1.5417 2.5616
-4 -22 -7 0.3184 1.0198
-4 -22 -6 -1.2487 -0.7223
-4 -22 -5 2.6536 -2.1350
-4 -22 -4 -1.6745 3.3967
-4 -22 -3 -1.4612 -0.5770
-4 -22 -2 2.6320 -1.2065
-4 -22 -1 -0.4721 -1.1087
-4 -22 0 -1.8707 2.1933
-4 -21 -8 0.1306 -1.6912
-4 -21 -7 -0.4687 1.0146
-4 -21 -6 0.1620 2.7909
-4 -21 -5 0.1248 -3.2561
-4 -21 -4 0.8490 -2.2116
-4 -21 -3 -1.7146 5.0554
-4 -21 -2 1.4423 -0.3009
-4 -21 -1 -1.4183 -3.3162
-4 -21 0 2.1422 -1.2067
-4 -20 -11 -1.9342 -0.6469
-4 -20 -10 1.0856 1.2099
-4 -20 -9 0.6583 0.1885
-4 -20 -8 -0.1269 -0.5866
-4 -20 -7 -1.0552 -2.1581
-4 -20 -6 0.2171 2.7463
-4 -20 -5 0.8438 1.7195
-4 -20 -4 0.2226 -3.9311
-4 -20 -3 -2.7675 -0.4230
-4 -20 -2 4.6042 3.7229
-4 -20 -1 -3.1634 -0.3998
-4 -20 0 -1.5607 -3.1937
-4 -19 -13 -0.7307 0.3091
-4 -19 -12 1.3391 -0.0820
-4 -19 -11 0.2051 -0.4243
-4 -19 -10 -2.3688 -0.2828
-4 -19 -9 1.9348 1.2165
-4 -19 -8 -0.2235 -0.3865
-4 -19 -7 0.3925 -0.1613
-4 -19 -6 -1.2543 -1.4707
-4 -19 -5 0.2671 2.1735
-4 -19 -4 1.7675 -0.3452
-4 -19 -3 -2.6540 -0.4379
-4 -19 -2 0.8474 -1.0736
-4 -19 -1 3.6676 1.6303
-4 -19 0 -6.6069 -0.3198
-4 -18 -13 -0.2993 -0.4388
-4 -18 -12 -1.2379 -0.1894
-4 -18 -11 1.5191 1.2635
-4 -18 -10 0.2547 -1.3143
-4 -18 -9 -1.1094 0.4479
-4 -18 -8 0.1542 -0.5751
-4 -18 -7 -0.3876 1.3904
-4 -18 -6 2.0320 -1.0959
-4 -18 -5 -2.0531 0.6841
-4 -18 -4 0.8073 -1.7784
-4 -18 -3 -0.4398 2.7808
-4 -18 -2 -0.7374 -1.7692
-4 -18 -1 3.2801 -0.1194
-4 -18 0 -2.3023 0.6591
-4 -17 -14 0.3435 1.2246
-4 -17 -13 1.6375 -0.1236
-4 -17 -12 -1.6189 -1.6426
-4 -17 -11 -1.5676 0.9370
-4 -17 -10 2.2769 1.4194
-4 -17 -9 0.9602 -1.4476
-4 -17 -8 -1.6807 -0.4117
-4 -17 -7 -1.2319 0.8485
-4 -17 -6 1.4869 -0.1128
-4 -17 -5 1.2177 -0.1385
-4 -17 -4 -1.8738 0.4453
-4 -17 -3 1.4176 -1.5559
-4 -17 -2 -2.7467 3.2763
-4 -17 -1 3.0112 -4.4184
-4 -17 0 -0.7622 2.9704
-4 -16 -15 -1.5354 -0.0169
-4 -16 -14 -0.6878 -0.3864
-4 -16 -13 2.1440 1.7193
-4 -16 -12 0.6225 -1.9519
-4 -16 -11 -2.1862 0.4505
-4 -16 -10 -1.6450 0.6461
-4 -16 -9 4.3549 -0.2904
-4 -16 -8 -1.6028 -0.5830
-4 -16 -7 -0.6532 0.6295
-4 -16 -6 -0.8680 1.4246
-4 -16 -5 2.3699 -4.2300
-4 -16 -4 -2.8849 3.8898
-4 -16 -3 3.4354 -0.5942
-4 -16 -2 -2.2056 -0.9770
-4 -16 -1 0.0351 0.3029
-4 -16 0 0.2654 -1.3456
-4 -15 -16 1.9963 -0.2359
-4 -15 -15 -0.4373 -0.0504
-4 -15 -14 -1.4540 0.0900
-4 -15 -13 0.3935 0.3261
-4 -15 -12 1.2259 -0.3575
-4 -15 -11 -0.0458 -1.3546
-4 -15 -10 -1.0760 4.1630
-4 -15 -9 -0.6958 -4.2646
-4 -15 -8 2.4869 0.8656
-4 -15 -7 -2.4724 0.2168
-4 -15 -6 1.8247 3.0709
-4 -15 -5 0.2442 -3.0424
-4 -15 -4 -2.5076 -3.5922
-4 -15 -3 0.2182 7.3131
-4 -15 -2 4.7173 -2.0998
-4 -15 -1 -5.1971 -3.1570
-4 -15 0 2.1655 0.4438
-4 -14 -16 -0.4638 -0.2293
-4 -14 -15 1.4172 -0.6896
-4 -14 -14 -1.2770 1.7416
-4 -14 -13 0.5144 -1.7216
-4 -14 -12 0.4985 1.7726
-4 -14 -11 -1.8631 -3.9129
-4 -14 -10 2.4531 4.9052
-4 -14 -9 -1.0630 -0.4129
-4 -14 -8 -0.2484 -4.4561
-4 -14 -7 -0.4300 2.2291
-4 -14 -6 0.1939 1.8978
-4 -14 -5 1.9121 0.7340
-4 -14 -4 -0.7774 -4.1218
-4 -14 -3 -3.8259 -1.4027
-4 -14 -2 4.4915 8.8770
-4 -14 -1 0.2759 -6.6937
-4 -14 0 -3.6815 0.3448
-4 -13 -16 -0.0867 -0.5495
-4 -13 -15 -0.4437 -0.7570
-4 -13 -14 0.5019 0.6006
-4 -13 -13 -0.9901 1.4075
-4 -13 -12 1.9505 -1.7639
-4 -13 -11 -2.0849 0.8544
-4 -13 -10 0.4008 -3.3953
-4 -13 -9 1.9849 7.1580
-4 -13 -8 -2.1806 -4.6489
-4 -13 -7 -0.1530 -1.4370
-4 -13 -6 1.5089 1.6151
-4 -13 -5 -0.0393 1.4046
-4 -13 -4 -1.8589 1.7894
-4 -13 -3 1.3192 -6.1433
-4 -13 -2 1.3190 1.2293
-4 -13 -1 -2.4669 6.1426
-4 -13 0 0.5280 -4.8165
-4 -12 -17 -0.6804 0.9981
-4 -12 -16 0.6322 -0.2165
-4 -12 -15 -0.3354 0.1529
-4 -12 -14 0.9225 -0.9311
-4 -12 -13 -1.6084 0.6115
-4 -12 -12 1.4728 -0.5706
-4 -12 -11 -1.2573 2.7572
-4 -12 -10 0.6751 -3.0449
-4 -12 -9 0.6680 -1.8776
-4 -12 -8 -0.2978 5.0692
-4 -12 -7 -2.1691 -0.4556
-4 -12 -6 1.6551 -3.2075
-4 -12 -5 2.5693 -1.9866
-4 -12 -4 -1.6771 4.0056
-4 -12 -3 -7.4104 7.0441
-4 -12 -2 12.0751 -14.2720
-4 -12 -1 -3.6917 3.4176
-4 -12 0 -5.8968 7.2579
-4 -11 -17 1.9197 -0.3521
-4 -11 -16 -1.7075 0.7260
-4 -11 -15 -1.0992 -1.2362
-4 -11 -14 2.2451 2.3546
-4 -11 -13 1.1154 -1.2002
-4 -11 -12 -3.5825 -1.9414
-4 -11 -11 1.5218 1.0356
-4 -11 -10 -1.0406 4.4588
-4 -11 -9 5.0389 -5.0525
-4 -11 -8 -5.9282 -2.7405
-4 -11 -7 1.1563 6.2733
-4 -11 -6 1.6608 1.8813
-4 -11 -5 -1.4511 -5.6953
-4 -11 -4 4.1585 -5.9463
-4 -11 -3 -5.5968 11.9651
-4 -11 -2 -1.9924 4.3541
-4 -11 -1 11.3097 -18.7778
-4 -11 0 -11.1755 7.4469
-4 -10 -17 0.7829 -1.2319
-4 -10 -16 3.1845 0.3789
-4 -10 -15 -3.5276 -0.2797
-4 -10 -14 -2.9651 -0.6253
-4 -10 -13 7.0648 2.8735
-4 -10 -12 -2.6079 -3.4897
-4 -10 -11 -0.5408 1.3543
-4 -10 -10 -4.4318 -0.1479
-4 -10 -9 6.4336 2.7177
-4 -10 -8 1.7747 -4.5375
-4 -10 -7 -8.1332 0.0529
-4 -10 -6 3.8230 4.4716
-4 -10 -5 2.5917 0.0566
-4 -10 -4 -4.7659 -5.4133
-4 -10 -3 6.7188 -0.8222
-4 -10 -2 -8.4582 8.6861
-4 -10 -1 7.3347 -1.4788
-4 -10 0 -5.7671 -13.4440
-4 -9 -17 -3.2906 0.8034
-4 -9 -16 2.0933 -1.7454
-4 -9 -15 3.3272 1.3308
-4 -9 -14 -4.8641 -1.0310
-4 -9 -13 -0.2716 1.2222
-4 -9 -12 2.8954 -0.4687
-4 -9 -11 -0.2809 -2.4718
-4 -9 -10 2.0966 5.5972
-4 -9 -9 -8.9651 -5.7140
-4 -9 -8 8.7066 4.0555
-4 -9 -7 -0.4905 -3.4416
-4 -9 -6 -3.7373 1.9621
-4 -9 -5 3.2261 2.4136
-4 -9 -4 -4.7608 -5.6371
-4 -9 -3 3.4011 3.5223
-4 -9 -2 2.8297 0.4943
-4 -9 -1 -1.5298 0.1283
-4 -9 0 -4.3293 -3.2884
-4 -8 -18 0.8460 -0.6785
-4 -8 -17 0.7361 1.4430
-4 -8 -16 -3.1531 -1.1199
-4 -8 -15 1.5942 -0.8199
-4 -8 -14 2.7601 3.4845
-4 -8 -13 -2.9029 -5.0500
-4 -8 -12 0.5720 5.6401
-4 -8 -11 -3.5169 -6.5474
-4 -8 -10 7.1447 6.5313
-4 -8 -9 -0.8424 -2.9873
-4 -8 -8 -9.0643 -3.0152
-4 -8 -7 8.3475 6.5565
-4 -8 -6 -2.0157 -5.3874
-4 -8 -5 2.7481 2.3830
-4 -8 -4 -3.7335 1.5198
-4 -8 -3 -2.6985 -8.5590
-4 -8 -2 3.1598 14.8319
-4 -8 -1 4.0102 -13.3361
-4 -8 0 3.9162 7.6248
-4 -7 -18 -0.3119 -0.7063
-4 -7 -17 1.4196 1.1877
-4 -7 -16 0.8398 0.3615
-4 -7 -15 -4.8875 -3.5829
-4 -7 -14 3.7491 4.0086
-4 -7 -13 1.0045 -0.7483
-4 -7 -12 -0.6364 -2.0630
-4 -7 -11 -3.0992 3.3296
-4 -7 -10 -0.0922 -6.2624
-4 -7 -9 8.6028 10.3439
-4 -7 -8 -9.2213 -9.8327
-4 -7 -7 -0.0923 3.6022
-4 -7 -6 6.1788 1.9549
-4 -7 -5 -3.1418 -5.0197
-4 -7 -4 -0.3960 10.0651
-4 -7 -3 -1.4444 -12.7733
-4 -7 -2 7.6030 3.8492
-4 -7 -1 -16.6070 10.6925
-4 -7 0 18.3782 -16.3024
-4 -6 -19 -1.6032 -0.1815
-4 -6 -18 0.1838 -0.2426
-4 -6 -17 -0.8611 0.2073
-4 -6 -16 3.8608 0.5046
-4 -6 -15 -3.0279 0.2764
-4 -6 -14 -1.8588 -2.1661
-4 -6 -13 2.6638 3.0613
-4 -6 -12 1.7862 -4.4249
-4 -6 -11 -3.0027 6.7231
-4 -6 -10 -1.6816 -4.1296
-4 -6 -9 3.9620 -4.8502
-4 -6 -8 2.2646 8.7347
-4 -6 -7 -10.2739 -1.4843
-4 -6 -6 9.4910 -1.0063
-4 -6 -5 -3.1555 -10.6686
-4 -6 -4 5.0822 12.2785
-4 -6 -3 -16.4262 12.1746
-4 -6 -2 20.4820 -30.3579
-4 -6 -1 -6.0226 14.3629
-4 -6 0 -14.6793 8.6588
-4 -5 -19 0.9468 -0.2033
-4 -5 -18 -1.7188 -0.6636
-4 -5 -17 0.8120 1.2977
-4 -5 -16 -0.2938 -1.2765
-4 -5 -15 1.4330 -0.0471
-4 -5 -14 -2.2459 1.9472
-4 -5 -13 1.6422 -1.0875
-4 -5 -12 -0.9532 -1.8276
-4 -5 -11 1.0711 -0.9162
-4 -5 -10 -2.0590 9.5341
-4 -5 -9 3.0683 -8.5430
-4 -5 -8 -1.5005 -7.0923
-4 -5 -7 -3.0886 12.4567
-4 -5 -6 6.2420 5.7195
-4 -5 -5 -4.4297 -12.6619
-4 -5 -4 -0.4955 -14.2319
-4 -5 -3 5.6767 29.6027
-4 -5 -2 -11.2904 1.3093
-4 -5 -1 17.2959 -29.3928
-4 -5 0 -19.1347 9.7329
-4 -4 -19 1.3922 1.5764
-4 -4 -18 -1.6847 -1.0258
-4 -4 -17 0.6563 -0.2730
-4 -4 -16 0.7555 1.2563
-4 -4 -15 0.6028 -2.5055
-4 -4 -14 -3.7803 2.1872
-4 -4 -13 3.6889 2.2616
-4 -4 -12 -0.4631 -5.7300
-4 -4 -11 0.3170 2.5264
-4 -4 -10 -4.1847 -0.9291
-4 -4 -9 4.1848 9.5469
-4 -4 -8 3.6621 -14.3411
-4 -4 -7 -9.7734 0.8321
-4 -4 -6 2.7992 10.6569
-4 -4 -5 11.8861 2.7110
-4 -4 -4 -17.2823 -16.5590
-4 -4 -3 9.2148 2.0789
-4 -4 -2 -2.8186 12.9625
-4 -4 -1 8.7619 2.8548
-4 -4 0 -14.7410 -20.1619
-4 -3 -20 0.7337 -0.5999
-4 -3 -19 -0.1040 -0.8917
-4 -3 -18 0.1454 2.7980
-4 -3 -17 -1.0393 -2.2560
-4 -3 -16 -0.1481 0.9263
-4 -3 -15 2.6625 0.0393
-4 -3 -14 -1.6839 -3.9197
-4 -3 -13 -1.5708 7.7812
-4 -3 -12 1.4440 -3.7433
-4 -3 -11 0.0711 -3.4260
-4 -3 -10 3.1411 2.5320
-4 -3 -9 -7.7836 0.6168
-4 -3 -8 5.5767 6.7521
-4 -3 -7 1.5211 -15.7503
-4 -3 -6 -5.0567 8.5691
-4 -3 -5 5.0385 6.2496
-4 -3 -4 -5.3316 -6.7808
-4 -3 -3 2.9801 -2.4878
-4 -3 -2 0.7938 4.0915
-4 -3 -1 2.3445 -4.1051
-4 -3 0 -5.3673 11.7822
-4 -2 -20 -1.5004 1.0351
-4 -2 -19 1.9661 -2.6771
-4 -2 -18 -0.7359 2.3551
-4 -2 -17 0.9588 0.4690
-4 -2 -16 -2.6347 -2.7751
-4 -2 -15 1.1409 3.1330
-4 -2 -14 2.6513 -0.6597
-4 -2 -13 -2.6051 -5.1299
-4 -2 -12 0.0456 8.7207
-4 -2 -11 -1.3445 -5.8585
-4 -2 -10 2.9445 4.3759
-4 -2 -9 2.6796 -9.7512
-4 -2 -8 -8.6027 10.1194
-4 -2 -7 5.2146 2.4493
-4 -2 -6 -3.5083 -11.4333
-4 -2 -5 13.4209 2.0180
-4 -2 -4 -15.7843 10.8010
-4 -2 -3 -0.4559 -10.0091
-4 -2 -2 7.6925 8.5884
-4 -2 -1 3.9982 -17.4324
-4 -2 0 0.2703 15.4243
-4 -1 -19 -1.9898 -0.5273
-4 -1 -18 2.1582 -1.4530
-4 -1 -17 1.3088 3.2485
-4 -1 -16 0.3010 -1.5918
-4 -1 -15 -7.0860 -2.6893
-4 -1 -14 6.5977 5.1277
-4 -1 -13 2.5510 -2.5980
-4 -1 -12 -5.4568 -1.7780
-4 -1 -11 -1.2490 1.3251
-4 -1 -10 2.2999 2.3853
-4 -1 -9 5.8947 1.1196
-4 -1 -8 -7.8608 -11.3415
-4 -1 -7 1.1595 11.4010
-4 -1 -6 0.4184 3.0805
-4 -1 -5 -0.3130 -10.5017
-4 -1 -4 10.9123 -0.3577
-4 -1 -3 -19.9353 7.3815
-4 -1 -2 16.2948 2.7729
-4 -1 -1 -18.0449 -4.8848
-4 -1 0 25.7794 -14.7147
-4 0 1 27.3540 -0.0593
-4 0 2 -9.8356 -0.0304
-4 0 3 -7.9991 -0.0232
-4 0 4 -3.7408 0.0554
-4 0 5 6.1117 0.0183
-4 0 6 31.7359 -0.0449
-4 0 7 -56.0056 0.0182
-4 0 8 21.5276 -0.0177
-4 0 9 23.9008 -0.0225
-4 0 10 -24.0664 0.0863
-4 0 11 0.7098 -0.0391
-4 0 12 1.5281 -0.0647
-4 0 13 10.4758 0.0552
-4 0 14 -6.5102 0.0498
-4 0 15 -9.1721 -0.0959
-4 0 16 12.3826 0.0445
-4 0 17 -4.3121 -0.0085
-4 0 18 1.9600 0.0382
-4 0 19 -4.1171 -0.0307
-4 0 20 1.3990 -0.0519
-4 0 21 1.7049 0.0907
-4 0 22 0.1949 -0.0397
-4 0 23 -1.7050 -0.0093
-4 1 1 10.7579 22.8823
-4 1 2 16.7271 0.8844
-4 1 3 -15.8942 -19.7825
-4 1 4 0.4882 3.0458
-4 1 5 -9.9247 20.8764
-4 1 6 21.3411 -17.1046
-4 1 7 4.6451 -1.2131
-4 1 8 -38.5568 5.6135
-4 1 9 32.9224 2.9500
-4 1 10 -4.0923 -7.3122
-4 1 11 -5.3369 2.6007
-4 1 12 -3.0307 3.9410
-4 1 13 2.2297 -5.0631
-4 1 14 7.5251 -0.0489
-4 1 15 -7.9406 4.8438
-4 1 16 -0.0126 -4.0036
-4 1 17 3.4484 1.8743
-4 1 18 -3.0999 -3.4059
-4 1 19 4.4532 4.1684
-4 1 20 -3.8262 -0.4554
-4 1 21 0.2422 -2.4787
-4 1 22 0.4171 1.1455
-4 1 23 1.4676 0.5476
-4 2 1 -24.1539 -5.7240
-4 2 2 21.9272 13.4573
-4 2 3 9.0975 7.3803
-4 2 4 -18.7008 -23.7205
-4 2 5 0.6021 13.7605
-4 2 6 2.2287 2.1296
-4 2 7 15.2707 -5.7535
-4 2 8 -17.4878 3.2416
-4 2 9 -1.0839 -1.1381
-4 2 10 12.1255 -0.6509
-4 2 11 -6.5715 -0.4399
-4 2 12 1.1910 3.1311
-4 2 13 -2.8307 0.4545
-4 2 14 2.7897 -9.4337
-4 2 15 1.0861 11.9138
-4 2 16 -3.7188 -4.7540
-4 2 17 4.8741 -1.3098
-4 2 18 -4.6262 0.7281
-4 2 19 0.7792 0.1348
-4 2 20 2.5115 2.0110
-4 2 21 -0.4772 -2.5186
-4 2 22 -1.9599 -0.0795
-4 2 23 0.3267 1.7817
-4 3 1 6.7926 -12.7589
-4 3 2 -20.6026 1.7972
-4 3 3 11.0528 1.9659
-4 3 4 9.7392 5.5718
-4 3 5 -11.3190 -9.5535
-4 3 6 -2.9037 10.8450
-4 3 7 8.2577 -15.6947
-4 3 8 -2.2567 13.0921
-4 3 9 -0.9038 0.2116
-4 3 10 -0.7907 -6.1783
-4 3 11 -0.1466 -0.9496
-4 3 12 2.7271 3.5476
-4 3 13 -0.6230 5.3246
-4 3 14 -3.9421 -8.8064
-4 3 15 4.0590 -2.5836
-4 3 16 -1.0117 13.0058
-4 3 17 0.2250 -8.6399
-4 3 18 -0.7250 0.2779
-4 3 19 -0.3130 -1.2242
-4 3 20 1.2150 4.7818
-4 3 21 -0.8079 -1.4125
-4 3 22 0.5466 -3.3703
-4 3 23 -0.4091 2.5506
-4 4 1 4.3833 -8.3317
-4 4 2 13.3245 -6.4903
-4 4 3 -14.8924 -0.2568
-4 4 4 -0.5161 9.7695
-4 4 5 12.3781 -7.4056
-4 4 6 -12.9130 3.2453
-4 4 7 11.2958 -0.0477
-4 4 8 -9.6528 -6.6963
-4 4 9 2.1963 9.7768
-4 4 10 7.2045 -4.0654
-4 4 11 -7.9834 -0.6837
-4 4 12 -0.0494 -1.5133
-4 4 13 6.0203 1.2385
-4 4 14 -3.5635 6.8314
-4 4 15 -1.0955 -11.0620
-4 4 16 -0.0558 4.0106
-4 4 17 4.0067 2.4609
-4 4 18 -2.9468 0.2928
-4 4 19 -1.6723 -2.5449
-4 4 20 2.3790 -2.0108
-4 4 21 1.1721 4.7738
-4 4 22 -3.1074 -1.3160
-4 4 23 1.6948 -1.8230
-4 5 1 -12.2706 17.3598
-4 5 2 1.0405 -9.0084
-4 5 3 5.7443 -7.8935
-4 5 4 -8.1248 2.4555
-4 5 5 10.2243 8.8674
-4 5 6 -6.9969 -7.7500
-4 5 7 -6.1940 2.9417
-4 5 8 18.7281 -2.8720
-4 5 9 -17.7197 2.6775
-4 5 10 7.0573 0.6321
-4 5 11 0.2281 -3.3086
-4 5 12 -0.1561 4.0905
-4 5 13 -1.3628 -4.9643
-4 5 14 0.3154 3.8936
-4 5 15 0.8177 0.6703
-4 5 16 0.4951 -2.6495
-4 5 17 -2.4408 -0.2033
-4 5 18 2.7642 -0.0074
-4 5 19 -1.7107 4.2713
-4 5 20 0.1445 -3.6800
-4 5 21 0.9017 -1.4515
-4 5 22 -0.2383 2.7216
-4 5 23 -1.1389 -0.2953
-4 6 1 19.0694 8.1164
-4 6 2 -5.0152 1.9033
-4 6 3 -4.7437 -2.7217
-4 6 4 -0.4383 1.0533
-4 6 5 0.8468 -2.0906
-4 6 6 14.5174 1.0230
-4 6 7 -23.3660 -0.2463
-4 6 8 9.8322 3.8211
-4 6 9 6.8180 -6.5435
-4 6 10 -6.2303 3.8613
-4 6 11 -2.2673 -0.5007
-4 6 12 1.6691 1.9259
-4 6 13 4.3664 -4.3037
-4 6 14 -2.8200 1.2783
-4 6 15 -4.1520 2.9184
-4 6 16 4.9162 -1.2128
-4 6 17 -0.2435 -1.4090
-4 6 18 -0.3076 -1.0971
-4 6 19 -2.8160 2.5913
-4 6 20 2.7278 1.0167
-4 6 21 -0.3420 -3.0256
-4 6 22 0.0859 0.7836
-4 6 23 -0.8383 0.5566
-4 7 1 1.5609 11.2291
-4 7 2 17.7867 -3.2298
-4 7 3 -13.2967 -1.5380
-4 7 4 -3.8207 -0.8385
-4 7 5 3.4854 6.6251
-4 7 6 7.8813 -5.4079
-4 7 7 -3.8917 -2.0852
-4 7 8 -10.0724 3.2389
-4 7 9 10.5996 4.0011
-4 7 10 -0.3139 -7.2639
-4 7 11 -1.7845 1.1273
-4 7 12 -3.8669 3.7842
-4 7 13 3.3274 1.2924
-4 7 14 2.5805 -7.9125
-4 7 15 -3.1927 5.2423
-4 7 16 0.0059 0.2477
-4 7 17 -0.5521 1.6942
-4 7 18 2.3202 -5.1487
-4 7 19 -0.4825 1.6880
-4 7 20 -1.9213 2.9989
-4 7 21 1.7106 -2.1994
-4 7 22 -0.6500 -0.2875
-4 8 1 -21.8326 5.7535
-4 8 2 14.0549 -5.1230
-4 8 3 13.7593 0.2303
-4 8 4 -16.6153 4.0038
-4 8 5 -6.9458 -1.9136
-4 8 6 14.2188 -2.1362
-4 8 7 2.5167 2.7123
-4 8 8 -10.3865 -1.4781
-4 8 9 0.1341 0.8435
-4 8 10 5.7449 -0.1653
-4 8 11 0.1681 0.7755
-4 8 12 -2.9503 -4.1914
-4 8 13 -1.9015 6.0789
-4 8 14 4.2716 -3.1830
-4 8 15 -1.8128 0.7217
-4 8 16 0.1303 -2.0004
-4 8 17 0.7404 1.7176
-4 8 18 -2.3652 2.1051
-4 8 19 2.3094 -3.9423
-4 8 20 -0.7052 1.9073
-4 8 21 0.1098 0.3515
-4 8 22 0.1299 -1.0730
-4 9 1 4.4449 -1.4806
-4 9 2 -17.7354 14.6247
-4 9 3 7.1457 -19.3199
-4 9 4 14.4056 6.6073
-4 9 5 -10.8252 6.7640
-4 9 6 -9.7749 -3.8327
-4 9 7 12.2275 -6.2287
-4 9 8 1.2597 6.3192
-4 9 9 -2.9658 1.6723
-4 9 10 -6.7224 -5.3773
-4 9 11 6.7170 2.0691
-4 9 12 2.5864 2.2280
-4 9 13 -3.9760 -3.1249
-4 9 14 -3.1909 1.6032
-4 9 15 5.8403 -1.8242
-4 9 16 -2.6167 4.5173
-4 9 17 1.2910 -4.9382
-4 9 18 -1.8799 1.6892
-4 9 19 0.6655 0.5841
-4 9 20 0.8345 -0.5496
-4 9 21 -0.8292 1.0282
-4 9 22 0.4226 -1.5709
-4 10 1 1.7137 -16.5696
-4 10 2 7.7209 5.7599
-4 10 3 -9.8652 5.4996
-4 10 4 -4.6698 -7.9602
-4 10 5 16.5225 3.8168
-4 10 6 -7.5337 -0.4609
-4 10 7 -4.8844 1.5345
-4 10 8 -0.7340 -3.7649
-4 10 9 11.2586 2.6382
-4 10 10 -5.5671 1.4744
-4 10 11 -6.6919 -4.5342
-4 10 12 4.8232 4.1304
-4 10 13 5.7814 -2.2457
-4 10 14 -6.6058 1.7717
-4 10 15 -0.6941 -1.3990
-4 10 16 2.4450 -1.0728
-4 10 17 0.7897 2.8432
-4 10 18 -0.7267 -1.3970
-4 10 19 -1.2017 0.2023
-4 10 20 0.5012 -1.3932
-4 10 21 0.9851 1.6725
-4 11 1 -4.7092 9.6953
-4 11 2 -1.1111 -7.4840
-4 11 3 5.8590 -1.5139
-4 11 4 -6.3832 -2.0675
-4 11 5 -0.8317 8.7420
-4 11 6 7.0739 -3.7530
-4 11 7 -2.9105 -5.9282
-4 11 8 -3.4383 8.0419
-4 11 9 -0.5621 -4.4531
-4 11 10 8.9500 2.0921
-4 11 11 -7.8453 -1.4567
-4 11 12 0.1384 0.7294
-4 11 13 1.3508 0.1424
-4 11 14 2.8434 -1.6863
-4 11 15 -3.5661 3.1918
-4 11 16 1.2299 -1.4515
-4 11 17 -0.6501 -2.4211
-4 11 18 0.2745 2.6073
-4 11 19 1.1502 0.5905
-4 11 20 -1.0061 -1.1487
-4 11 21 -0.2900 -0.9414
-4 12 1 4.4357 1.2186
-4 12 2 0.9276 4.9743
-4 12 3 -0.6164 2.5200
-4 12 4 -0.5493 -6.9398
-4 12 5 -2.4542 -3.5130
-4 12 6 4.0287 13.0026
-4 12 7 -1.1865 -9.4428
-4 12 8 0.2641 1.8286
-4 12 9 -4.1517 1.7003
-4 12 10 6.5190 -3.2167
-4 12 11 -3.3495 2.8832
-4 12 12 -0.8387 0.5248
-4 12 13 1.7873 -2.3763
-4 12 14 -0.8105 0.1317
-4 12 15 0.0687 0.3909
-4 12 16 -0.4695 3.1927
-4 12 17 1.9659 -3.9618
-4 12 18 -2.0031 -0.4299
-4 12 19 -0.6901 2.7385
-4 12 20 2.4536 -0.3591
-4 12 21 -1.1639 -1.2304
-4 13 1 -0.4940 1.3067
-4 13 2 -1.7566 -3.7723
-4 13 3 2.9628 4.1257
-4 13 4 -0.7498 2.5431
-4 13 5 -1.2209 -5.5995
-4 13 6 1.1816 0.1779
-4 13 7 -1.3508 5.1592
-4 13 8 2.4047 -6.7523
-4 13 9 -2.6595 7.5933
-4 13 10 0.8421 -5.1992
-4 13 11 2.5103 -1.5900
-4 13 12 -5.0021 4.1814
-4 13 13 4.5950 1.2717
-4 13 14 -2.1478 -4.9068
-4 13 15 0.2118 1.0022
-4 13 16 0.4345 1.6596
-4 13 17 -1.2225 2.3969
-4 13 18 2.3780 -5.2309
-4 13 19 -2.0466 1.8294
-4 13 20 0.1700 1.6108
-4 14 1 2.6950 1.0146
-4 14 2 -0.8186 -4.5370
-4 14 3 0.1123 2.0162
-4 14 4 1.6786 1.9882
-4 14 5 -5.2302 0.3065
-4 14 6 6.0550 -5.0237
-4 14 7 -1.9081 5.4099
-4 14 8 -1.7076 -2.4745
-4 14 9 1.1199 -0.6109
-4 14 10 -0.9856 2.6406
-4 14 11 3.7323 -1.3553
-4 14 12 -4.0555 -2.9378
-4 14 13 -0.4088 4.2801
-4 14 14 4.5456 -0.7082
-4 14 15 -4.8382 -1.1049
-4 14 16 3.2496 -1.6185
-4 14 17 -1.6004 2.4718
-4 14 18 -0.1202 1.0949
-4 15 1 1.1410 3.2885
-4 15 2 -0.0628 0.5573
-4 15 3 -4.6915 -6.4680
-4 15 4 7.3794 5.1554
-4 15 5 -1.6021 0.1777
-4 15 6 -6.3833 -0.8423
-4 15 7 6.2083 -2.2157
-4 15 8 -0.9362 2.4189
-4 15 9 1.3681 0.3252
-4 15 10 -5.9645 -1.5843
-4 15 11 3.9976 0.3683
-4 15 12 3.6390 1.5997
-4 15 13 -5.8723 -2.9369
-4 15 14 1.3895 2.3505
-4 15 15 1.3841 -0.5661
-4 15 16 -0.7298 0.6946
-4 15 17 1.1651 -2.5513
-4 15 18 -2.0674 2.3305
-4 15 19 0.8430 0.0118
-4 16 1 -1.3757 -4.1062
-4 16 2 4.8528 4.8624
-4 16 3 -3.4660 -3.0191
-4 16 4 -5.6368 0.5508
-4 16 5 11.1763 2.0300
-4 16 6 -5.2690 -4.3667
-4 16 7 -1.8604 4.5465
-4 16 8 -0.9256 -1.7719
-4 16 9 6.2598 -1.6747
-4 16 10 -2.1257 3.1031
-4 16 11 -5.8851 -2.7542
-4 16 12 4.6486 2.2432
-4 16 13 2.9020 -1.0492
-4 16 14 -4.2816 -1.4105
-4 16 15 0.0357 2.5613
-4 16 16 0.4974 -0.9963
-4 16 17 2.1242 -0.1679
-4 16 18 -1.7660 -0.7515
-4 17 1 0.1541 -0.1235
-4 17 2 0.0396 -0.2020
-4 17 3 2.8500 -0.3726
-4 17 4 -5.6445 -3.0510
-4 17 5 1.7197 6.7669
-4 17 6 4.7582 -2.7976
-4 17 7 -4.3991 -5.9356
-4 17 8 -0.3058 9.0556
-4 17 9 -0.4030 -4.6907
-4 17 10 5.2414 0.1718
-4 17 11 -4.6812 0.4989
-4 17 12 -0.8789 -0.6586
-4 17 13 2.3401 2.8069
-4 17 14 1.0102 -3.7459
-4 17 15 -1.8181 1.0067
-4 17 16 -0.6784 1.9294
-4 17 17 1.2620 -1.6238
-4 17 18 0.2723 0.0167
-4 18 1 -2.6277 -0.2830
-4 18 2 3.4150 0.4934
-4 18 3 1.5308 0.9725
-4 18 4 -2.2535 -0.9306
-4 18 5 -3.9976 -3.1242
-4 18 6 6.4754 7.2204
-4 18 7 -1.0129 -6.0297
-4 18 8 -2.6389 1.0045
-4 18 9 -0.5257 2.5392
-4 18 10 3.0910 -2.9456
-4 18 11 -0.4224 2.0751
-4 18 12 -2.3470 -1.0335
-4 18 13 1.5106 -0.3457
-4 18 14 -0.2318 1.7699
-4 18 15 0.8048 -2.4096
-4 18 16 -1.2508 1.8471
-4 18 17 0.4845 -0.4870
-4 19 1 -2.9427 -0.5397
-4 19 2 -3.4889 0.3082
-4 19 3 3.3668 0.0217
-4 19 4 2.4946 -0.4514
-4 19 5 -3.7967 1.2193
-4 19 6 -1.0211 -1.7878
-4 19 7 2.8154 2.0046
-4 19 8 0.8660 -2.5129
-4 19 9 -2.7636 3.2014
-4 19 10 0.2464 -2.4634
-4 19 11 1.9238 -0.2539
-4 19 12 -1.6732 2.2098
-4 19 13 1.2182 -1.0921
-4 19 14 -1.1144 -0.7755
-4 19 15 0.3046 0.5861
-4 19 16 0.6046 0.0928
-4 20 1 4.6685 -0.5900
-4 20 2 -2.3720 -4.5082
-4 20 3 -1.7533 5.5148
-4 20 4 2.2867 -2.4483
-4 20 5 -0.5296 -0.2410
-4 20 6 1.0584 0.6162
-4 20 7 -2.8488 -0.1036
-4 20 8 1.8066 -0.2373
-4 20 9 0.7881 0.3289
-4 20 10 -1.1840 0.3065
-4 20 11 0.4279 -1.0663
-4 20 12 -0.6912 0.3497
-4 20 13 0.3538 0.9126
-4 20 14 1.4279 -0.5642
-4 20 15 -2.1867 -0.4088
-4 21 1 2.0888 6.4682
-4 21 2 -0.2365 -3.8225
-4 21 3 -1.9891 -2.6277
-4 21 4 2.0452 4.4352
-4 21 5 -0.0889 -1.7672
-4 21 6 -1.3441 -0.0393
-4 21 7 1.7893 -0.0112
-4 21 8 -2.2729 -0.3987
-4 21 9 2.3194 1.0313
-4 21 10 -1.6256 -0.4112
-4 21 11 0.8092 -0.4804
-4 21 12 0.2586 0.3811
-4 21 13 -1.1787 -0.0832
-4 21 14 0.8260 0.1794
-4 22 1 1.3516 -1.1440
-4 22 2 1.1450 4.0013
-4 22 3 -1.4016 -2.7556
-4 22 4 -1.8315 0.1369
-4 22 5 3.9607 1.1505
-4 22 6 -2.3709 -1.5644
-4 22 7 0.5440 1.4757
-4 22 8 -0.7587 -0.5650
-4 22 9 0.8936 -0.3815
-4 22 10 0.3166 0.4121
-4 22 11 -1.3663 0.0124
-4 22 12 0.9946 -0.1380
-4 23 1 0.7529 -1.8046
-4 23 2 0.1030 0.2059
-4 23 3 0.3741 0.2942
-4 23 4 -1.5773 -0.0540
-4 23 5 0.8066 0.3544
-4 23 6 1.3285 -0.1782
-4 23 7 -1.7292 -1.1468
-4 23 8 0.5757 1.6546
-4 23 9 -0.2803 -0.5083
-4 23 10 0.8532 -0.2905
-4 24 1 -0.2620 0.3635
-4 24 2 1.4346 -0.4993
-4 24 3 -0.6626 -0.0741
-4 24 4 0.0049 0.5743
-4 24 5 -0.9795 -0.2194
-4 24 6 1.4052 0.0574
-4 24 7 -0.1292 -0.4236
-4 24 8 -0.7683 0.2118
-4 24 9 0.2766 0.2982
-3 -25 -5 0.0632 0.3907
-3 -25 0 1.2464 0.1767
-3 -24 -7 0.1750 1.1866
-3 -24 -6 0.7389 -0.6559
-3 -24 -4 1.2039 0.6351
-3 -24 -3 -1.2203 0.7839
-3 -24 -2 1.2715 -1.7345
-3 -24 -1 0.3108 1.5156
-3 -24 0 -3.3878 -1.2329
-3 -23 -8 0.3883 -0.3646
-3 -23 -7 -1.0487 -0.7568
-3 -23 -6 1.5767 2.2847
-3 -23 -5 -1.4826 -1.3644
-3 -23 -4 -0.2020 -1.0141
-3 -23 -3 2.3964 1.3882
-3 -23 -2 -3.2202 0.3646
-3 -23 -1 2.6272 -1.7169
-3 -23 0 -0.6924 1.6902
-3 -22 -9 0.6682 -0.5865
-3 -22 -8 -0.4984 1.4065
-3 -22 -7 0.0838 -1.8960
-3 -22 -6 -0.1061 -0.2735
-3 -22 -5 1.5883 1.9207
-3 -22 -4 -3.4863 0.5107
-3 -22 -3 2.5944 -3.0266
-3 -22 -2 0.7860 1.4585
-3 -22 -1 -2.4551 0.4286
-3 -22 0 0.7417 1.1629
-3 -21 -10 -0.9797 0.0266
-3 -21 -9 0.2636 -0.5698
-3 -21 -8 0.0427 0.4220
-3 -21 -7 -0.5825 2.0387
-3 -21 -6 1.3882 -2.6661
-3 -21 -5 -1.2179 -1.4570
-3 -21 -4 0.9368 3.5728
-3 -21 -3 -1.5524 0.9748
-3 -21 -2 1.4693 -4.0855
-3 -21 -1 -0.0183 -0.2030
-3 -21 0 -0.6514 3.6992
-3 -20 -12 -1.7681 0.1629
-3 -20 -11 -0.0402 0.6937
-3 -20 -10 1.9632 0.4536
-3 -20 -9 -1.6128 -1.7073
-3 -20 -8 1.2291 -0.3146
-3 -20 -7 -2.5221 1.8136
-3 -20 -6 2.6250 1.5134
-3 -20 -5 -0.1946 -3.9552
-3 -20 -4 -1.9527 0.1092
-3 -20 -3 1.7602 3.4733
-3 -20 -2 0.3035 -0.4334
-3 -20 -1 -2.6806 -3.3748
-3 -20 0 3.5322 1.3375
-3 -19 -13 1.0461 0.8737
-3 -19 -12 0.6419 -1.9832
-3 -19 -11 -2.3768 0.1477
-3 -19 -10 1.4470 2.3263
-3 -19 -9 0.6486 -0.6735
-3 -19 -8 -1.1332 -2.2548
-3 -19 -7 1.0637 1.0045
-3 -19 -6 -1.9960 1.3801
-3 -19 -5 2.6767 0.3373
-3 -19 -4 -2.0886 -3.2987
-3 -19 -3 0.2570 2.4880
-3 -19 -2 2.8308 0.7332
-3 -19 -1 -4.4496 -2.0428
-3 -19 0 0.8193 0.3867
-3 -18 -14 -0.2770 -0.9443
-3 -18 -13 -0.4352 0.3029
-3 -18 -12 1.4951 1.3878
-3 -18 -11 -0.7697 -1.7721
-3 -18 -10 -1.0333 -0.5931
-3 -18 -9 1.6535 2.7044
-3 -18 -8 -1.0262 -2.2782
-3 -18 -7 -0.0787 1.5296
-3 -18 -6 1.2738 -2.0218
-3 -18 -5 -1.1028 2.0856
-3 -18 -4 0.0189 -1.0011
-3 -18 -3 -1.7709 0.1479
-3 -18 -2 4.9268 -0.2630
-3 -18 -1 -1.9129 0.9795
-3 -18 0 -5.5976 -1.9190
-3 -17 -15 1.7230 -0.6543
-3 -17 -14 -0.3978 2.3129
-3 -17 -13 -0.6856 -2.9451
-3 -17 -12 -0.8915 0.6155
-3 -17 -11 1.9762 2.2257
-3 -17 -10 -0.0386 -1.9051
-3 -17 -9 -1.4083 0.1767
-3 -17 -8 0.4743 -0.3709
-3 -17 -7 -0.1150 0.7612
-3 -17 -6 0.3024 0.9090
-3 -17 -5 1.1095 -2.2651
-3 -17 -4 -1.3718 1.1260
-3 -17 -3 -1.0566 0.4519
-3 -17 -2 0.6992 0.1526
-3 -17 -1 3.6172 -2.0746
-3 -17 0 -4.1068 2.1500
-3 -16 -16 -2.0307 0.3285
-3 -16 -15 -0.4795 -0.6690
-3 -16 -14 2.3197 0.2922
-3 -16 -13 0.2941 1.5975
-3 -16 -12 -2.2427 -3.3817
-3 -16 -11 -0.8113 2.9298
-3 -16 -10 2.6259 -1.2804
-3 -16 -9 1.3052 0.1965
-3 -16 -8 -4.7527 0.7245
-3 -16 -7 3.6232 -1.3695
-3 -16 -6 -2.0429 0.9670
-3 -16 -5 1.5163 -0.9798
-3 -16 -4 0.0023 2.3062
-3 -16 -3 -0.4613 -2.6353
-3 -16 -2 -1.7730 1.0403
-3 -16 -1 3.1594 0.2208
-3 -16 0 -2.3614 -0.4171
-3 -15 -16 1.9409 -0.1562
-3 -15 -15 -4.2700 0.8171
-3 -15 -14 2.2243 -0.7979
-3 -15 -13 0.8511 0.4704
-3 -15 -12 -0.1873 -0.7684
-3 -15 -11 -1.4176 1.1195
-3 -15 -10 -0.3150 0.8712
-3 -15 -9 2.6689 -4.6871
-3 -15 -8 -1.8157 5.1237
-3 -15 -7 -1.2409 -1.1526
-3 -15 -6 4.5885 -0.2025
-3 -15 -5 -5.9228 -3.3776
-3 -15 -4 2.1278 3.5989
-3 -15 -3 3.4414 2.9357
-3 -15 -2 -3.1457 -6.9572
-3 -15 -1 -1.3391 3.2213
-3 -15 0 2.0894 0.0557
-3 -14 -17 -1.4045 -0.0778
-3 -14 -16 2.1060 -0.6733
-3 -14 -15 -0.7513 0.2535
-3 -14 -14 -1.6691 1.6878
-3 -14 -13 2.9605 -2.7306
-3 -14 -12 -1.9728 0.9594
-3 -14 -11 -0.1721 -0.4790
-3 -14 -10 1.4588 5.2146
-3 -14 -9 -1.2321 -8.5572
-3 -14 -8 1.2987 2.9271
-3 -14 -7 -3.5378 4.1361
-3 -14 -6 4.5975 -1.6156
-3 -14 -5 0.4563 -3.7310
-3 -14 -4 -6.3692 -0.5941
-3 -14 -3 3.3274 8.0122
-3 -14 -2 4.3398 -4.2548
-3 -14 -1 -4.2792 -5.9150
-3 -14 0 -1.5594 8.3607
-3 -13 -17 0.3464 1.0011
-3 -13 -16 -0.3442 -1.5943
-3 -13 -15 -0.0865 0.5211
-3 -13 -14 -0.4577 1.0867
-3 -13 -13 1.0256 0.9885
-3 -13 -12 0.3742 -3.9540
-3 -13 -11 -2.7306 0.5586
-3 -13 -10 3.0857 4.6803
-3 -13 -9 -0.7263 -0.1308
-3 -13 -8 -1.4813 -9.5744
-3 -13 -7 1.1855 8.2059
-3 -13 -6 -0.2091 1.6666
-3 -13 -5 0.5341 -1.5952
-3 -13 -4 -0.8700 -7.0147
-3 -13 -3 0.6173 4.2969
-3 -13 -2 -0.5066 9.1440
-3 -13 -1 -0.4553 -12.5503
-3 -13 0 2.1913 3.1551
-3 -12 -18 0.0195 -0.2596
-3 -12 -17 -1.2515 1.6681
-3 -12 -16 2.4316 -2.1170
-3 -12 -15 -1.3420 0.8248
-3 -12 -14 -0.7846 -0.9376
-3 -12 -13 0.3389 1.6396
-3 -12 -12 2.4463 0.9352
-3 -12 -11 -3.9590 -3.1776
-3 -12 -10 2.4647 -1.3451
-3 -12 -9 0.2473 7.2910
-3 -12 -8 -0.5325 -4.3119
-3 -12 -7 -2.9593 -2.6861
-3 -12 -6 5.3601 0.8796
-3 -12 -5 -0.7804 4.3814
-3 -12 -4 -6.3429 1.2539
-3 -12 -3 3.9577 -9.5319
-3 -12 -2 7.7528 2.8824
-3 -12 -1 -12.3513 9.5630
-3 -12 0 3.4155 -9.0665
-3 -11 -18 1.1285 -1.5121
-3 -11 -17 -0.0756 1.3492
-3 -11 -16 -3.1261 0.4236
-3 -11 -15 4.4076 -1.6287
-3 -11 -14 -0.9414 2.6516
-3 -11 -13 -2.1709 -4.0672
-3 -11 -12 0.2782 2.5055
-3 -11 -11 1.9686 2.6054
-3 -11 -10 -0.6078 -4.2276
-3 -11 -9 0.3292 -1.1091
-3 -11 -8 -3.2020 4.5019
-3 -11 -7 4.2567 0.4861
-3 -11 -6 -3.8462 -3.0357
-3 -11 -5 5.8193 -5.1382
-3 -11 -4 -3.8976 8.4936
-3 -11 -3 -6.8326 4.6033
-3 -11 -2 12.6716 -13.4795
-3 -11 -1 -2.6117 0.8951
-3 -11 0 -9.0095 12.2246
-3 -10 -18 -1.5245 0.4389
-3 -10 -17 4.5434 -2.4489
-3 -10 -16 -3.8549 1.8192
-3 -10 -15 -2.1878 -0.5373
-3 -10 -14 4.5166 0.8878
-3 -10 -13 1.5370 0.2231
-3 -10 -12 -5.5042 -4.5880
-3 -10 -11 1.1749 6.8696
-3 -10 -10 0.2985 -2.8010
-3 -10 -9 7.0155 -1.5619
-3 -10 -8 -10.1801 -1.2650
-3 -10 -7 2.7264 4.9251
-3 -10 -6 2.9350 0.3944
-3 -10 -5 -1.9053 -6.1231
-3 -10 -4 3.7194 -0.4511
-3 -10 -3 -6.2102 8.1997
-3 -10 -2 -1.0744 -0.7886
-3 -10 -1 10.9538 -10.2082
-3 -10 0 -11.8601 4.3087
-3 -9 -18 -1.0582 2.6764
-3 -9 -17 0.8611 -1.1001
-3 -9 -16 3.5132 -1.4012
-3 -9 -15 -5.1214 1.1052
-3 -9 -14 -0.4131 -0.2238
-3 -9 -13 4.3700 2.1669
-3 -9 -12 -0.9856 -4.4150
-3 -9 -11 -1.4259 2.1432
-3 -9 -10 -1.5817 3.4569
-3 -9 -9 1.0168 -5.7898
-3 -9 -8 6.0643 3.7577
-3 -9 -7 -9.7475 -4.1225
-3 -9 -6 7.4419 7.6616
-3 -9 -5 -5.3879 -5.6356
-3 -9 -4 0.5681 -3.2709
-3 -9 -3 8.9811 8.0242
-3 -9 -2 -9.9575 -3.7586
-3 -9 -1 1.5555 0.7689
-3 -9 0 -4.0770 -7.2066
-3 -8 -19 -0.2012 -1.2000
-3 -8 -18 -0.9081 1.1183
-3 -8 -17 -0.7728 0.0252
-3 -8 -16 1.8757 -1.0214
-3 -8 -15 1.2073 1.0060
-3 -8 -14 -3.4035 0.4023
-3 -8 -13 0.8211 -2.2882
-3 -8 -12 1.5297 3.3259
-3 -8 -11 -1.6087 -4.8332
-3 -8 -10 4.0728 8.5557
-3 -8 -9 -6.9297 -11.4348
-3 -8 -8 3.4749 8.4157
-3 -8 -7 2.4480 -0.9487
-3 -8 -6 -4.3967 -3.8122
-3 -8 -5 8.1366 4.4225
-3 -8 -4 -14.0174 -6.2086
-3 -8 -3 7.0251 7.4166
-3 -8 -2 7.7588 -0.0471
-3 -8 -1 -2.6243 -12.2036
-3 -8 0 -12.7361 17.6832
-3 -7 -19 1.4654 -0.3090
-3 -7 -18 0.1783 0.5111
-3 -7 -17 -0.7010 1.4558
-3 -7 -16 -1.0397 -2.9260
-3 -7 -15 -0.0485 -0.0269
-3 -7 -14 4.3248 3.8269
-3 -7 -13 -4.5227 -2.3288
-3 -7 -12 0.7400 -1.0495
-3 -7 -11 -1.1232 -0.9255
-3 -7 -10 4.0591 4.3354
-3 -7 -9 0.4701 1.1790
-3 -7 -8 -10.0735 -12.7350
-3 -7 -7 11.4001 14.9591
-3 -7 -6 -3.4737 -6.3759
-3 -7 -5 -2.5054 3.3546
-3 -7 -4 4.6121 -6.7234
-3 -7 -3 -6.5955 -2.6802
-3 -7 -2 3.9740 22.1983
-3 -7 -1 -0.6956 -23.7458
-3 -7 0 12.2154 2.0252
-3 -6 -19 -2.7357 -0.0121
-3 -6 -18 2.9667 -0.5386
-3 -6 -17 -1.0651 1.6813
-3 -6 -16 2.5976 -0.7167
-3 -6 -15 -6.1150 -0.7096
-3 -6 -14 3.8004 -1.0067
-3 -6 -13 2.3395 2.8495
-3 -6 -12 -2.6860 -0.8794
-3 -6 -11 -1.9977 0.1067
-3 -6 -10 2.0797 -5.3775
-3 -6 -9 3.0457 8.7534
-3 -6 -8 -2.8286 -2.1111
-3 -6 -7 -6.8252 -4.1195
-3 -6 -6 14.6908 -1.4742
-3 -6 -5 -11.0797 3.3706
-3 -6 -4 3.7954 13.6372
-3 -6 -3 -4.7330 -24.1275
-3 -6 -2 11.9593 1.7099
-3 -6 -1 -16.1225 26.6357
-3 -6 0 11.7412 -24.6139
-3 -5 -20 2.1917 0.1610
-3 -5 -19 -2.2150 -0.8573
-3 -5 -18 0.0162 0.3011
-3 -5 -17 1.3374 0.9214
-3 -5 -16 -0.9611 -1.4926
-3 -5 -15 1.5182 1.6157
-3 -5 -14 -3.2785 -0.4027
-3 -5 -13 3.7958 -2.7494
-3 -5 -12 -2.3642 3.2987
-3 -5 -11 -0.2128 1.1727
-3 -5 -10 2.3052 -1.5822
-3 -5 -9 -0.9402 -7.2170
-3 -5 -8 -3.1623 9.2814
-3 -5 -7 3.6752 5.0275
-3 -5 -6 1.1854 -10.1968
-3 -5 -5 -3.7959 -9.7770
-3 -5 -4 -0.6039 17.4192
-3 -5 -3 5.1271 12.3547
-3 -5 -2 -2.5830 -31.9739
-3 -5 -1 -1.0136 5.0934
-3 -5 0 -4.8384 21.7767
-3 -4 -20 -0.3253 0.0863
-3 -4 -19 1.3766 0.7497
-3 -4 -18 -3.1497 -1.6414
-3 -4 -17 3.9956 1.6005
-3 -4 -16 -1.9507 -1.7408
-3 -4 -15 -0.5000 0.7641
-3 -4 -14 -0.9145 3.8491
-3 -4 -13 3.7093 -6.2501
-3 -4 -12 -1.9170 -0.9579
-3 -4 -11 -1.9291 8.5927
-3 -4 -10 -1.1172 -3.2563
-3 -4 -9 9.9780 -2.9550
-3 -4 -8 -10.4951 -9.5783
-3 -4 -7 -2.4416 23.3244
-3 -4 -6 11.1845 -8.5397
-3 -4 -5 -0.8362 -13.5673
-3 -4 -4 -13.7527 3.2071
-3 -4 -3 10.6539 18.0860
-3 -4 -2 2.0814 -7.3339
-3 -4 -1 0.0517 -12.5168
-3 -4 0 -17.2794 -0.0090
-3 -3 -20 0.4643 -0.7745
-3 -3 -19 -0.9571 0.8783
-3 -3 -18 -0.2657 0.1923
-3 -3 -17 0.4138 -0.4145
-3 -3 -16 1.5202 0.7447
-3 -3 -15 -1.1325 -4.5216
-3 -3 -14 -2.0903 5.9776
-3 -3 -13 2.7588 2.8468
-3 -3 -12 -0.3596 -11.9076
-3 -3 -11 -0.4600 5.8421
-3 -3 -10 0.2044 4.8660
-3 -3 -9 -3.3300 1.2312
-3 -3 -8 8.1432 -12.7077
-3 -3 -7 -8.3585 -0.9089
-3 -3 -6 3.8265 28.7169
-3 -3 -5 0.8058 -26.7417
-3 -3 -4 -5.1985 -4.1683
-3 -3 -3 8.2203 16.6887
-3 -3 -2 -4.4574 -1.8225
-3 -3 -1 0.2874 -3.9144
-3 -3 0 -8.6450 -5.1978
-3 -2 -20 1.6583 -0.0414
-3 -2 -19 1.5025 -0.7310
-3 -2 -18 -4.1753 2.7058
-3 -2 -17 2.1942 -3.4439
-3 -2 -16 -0.2686 2.8354
-3 -2 -15 2.6651 -0.8473
-3 -2 -14 -3.7652 -3.2845
-3 -2 -13 -0.8572 4.6335
-3 -2 -12 5.6653 1.3914
-3 -2 -11 -5.7280 -6.8829
-3 -2 -10 3.1002 4.1336
-3 -2 -9 1.0159 -3.5721
-3 -2 -8 -5.8916 15.4159
-3 -2 -7 5.7366 -24.1902
-3 -2 -6 -2.8171 10.6690
-3 -2 -5 11.8734 10.9762
-3 -2 -4 -26.5230 -13.0686
-3 -2 -3 16.1094 0.5016
-3 -2 -2 11.3389 5.4524
-3 -2 -1 -7.3985 -10.6224
-3 -2 0 -20.3678 25.1045
-3 -1 -20 -4.5672 -0.5085
-3 -1 -19 5.0644 -1.2961
-3 -1 -18 0.2131 1.7958
-3 -1 -17 -2.5815 0.8970
-3 -1 -16 -0.8561 -3.3099
-3 -1 -15 -0.5244 2.2992
-3 -1 -14 9.1074 0.7171
-3 -1 -13 -10.5928 -2.5187
-3 -1 -12 -0.1809 1.3296
-3 -1 -11 8.1040 0.1445
-3 -1 -10 -5.0355 3.1272
-3 -1 -9 3.0196 -7.3465
-3 -1 -8 -7.3980 1.2422
-3 -1 -7 7.2205 12.3492
-3 -1 -6 -3.0702 -14.8721
-3 -1 -5 3.9924 3.6587
-3 -1 -4 2.3036 1.2983
-3 -1 -3 -22.3027 3.8645
-3 -1 -2 25.5647 2.0613
-3 -1 -1 -4.6355 -17.4652
-3 -1 0 4.5059 10.2340
-3 0 1 -8.8800 -0.0661
-3 0 2 -10.5208 -0.0001
-3 0 3 14.1561 0.0047
-3 0 4 -3.7648 0.0815
-3 0 6 -11.6216 -0.0308
-3 0 7 -17.5795 0.0068
-3 0 8 45.4982 0.0382
-3 0 9 -31.7760 0.0013
-3 0 10 -0.0537 -0.0151
-3 0 11 9.3713 -0.0110
-3 0 12 -2.3138 -0.0288
-3 0 13 4.5235 0.0748
-3 0 14 -12.1613 -0.0178
-3 0 15 7.4752 -0.0608
-3 0 16 4.0665 0.0441
-3 0 17 -7.0192 0.0083
-3 0 18 5.4711 0.0166
-3 0 19 -8.0741 -0.0775
-3 0 20 7.5923 0.0592
-3 0 21 -0.2455 0.0213
-3 0 22 -3.2891 -0.0589
-3 0 23 0.0282 0.0363
-3 1 1 30.6957 18.8613
-3 1 2 -27.6679 -25.9953
-3 1 3 -6.9060 1.4723
-3 1 4 14.8847 10.7461
-3 1 5 2.6937 6.6866
-3 1 6 4.5920 -18.4295
-3 1 7 -25.8685 5.6346
-3 1 8 13.0877 7.2344
-3 1 9 21.6012 -3.2992
-3 1 10 -30.9310 -4.5229
-3 1 11 13.9511 4.8000
-3 1 12 -3.2286 -1.8172
-3 1 13 5.2970 0.2547
-3 1 14 -3.0793 0.5200
-3 1 15 -5.4177 -0.8371
-3 1 16 8.2146 0.4934
-3 1 17 -4.6931 0.4307
-3 1 18 1.7995 -2.2376
-3 1 19 1.3150 3.5475
-3 1 20 -5.3944 -2.4199
-3 1 21 4.9762 0.4348
-3 1 22 -0.7143 -0.0085
-3 1 23 -0.6371 0.2089
-3 2 1 8.9936 28.7441
-3 2 2 33.8862 -10.5385
-3 2 3 -32.8000 -2.7148
-3 2 4 -11.7701 -3.6999
-3 2 5 24.0911 8.6376
-3 2 6 4.8056 -1.8809
-3 2 7 -12.3157 -2.2102
-3 2 8 -13.8233 -0.1455
-3 2 9 25.1256 0.5985
-3 2 10 -5.9134 -1.0226
-3 2 11 -10.7664 5.0031
-3 2 12 7.3388 -4.9210
-3 2 13 -0.3587 -2.1382
-3 2 14 1.9801 4.7099
-3 2 15 -4.5575 2.9959
-3 2 16 1.5152 -9.6212
-3 2 17 3.4114 6.5123
-3 2 18 -5.8341 -1.2196
-3 2 19 4.6699 1.3198
-3 2 20 -1.1530 -2.3855
-3 2 21 -0.9153 -0.0376
-3 2 22 -0.0311 2.2963
-3 2 23 0.7596 -1.3932
-3 3 1 -16.4083 2.2256
-3 3 2 -0.6018 13.4357
-3 3 3 26.2092 -21.5320
-3 3 4 -22.9442 17.5148
-3 3 5 -3.3837 -7.2537
-3 3 6 14.7053 -1.2664
-3 3 7 -3.4375 -2.6349
-3 3 8 -5.6424 13.3323
-3 3 9 1.8439 -10.7366
-3 3 10 2.3231 -3.5048
-3 3 11 0.2447 6.0198
-3 3 12 -2.2686 6.2338
-3 3 13 0.3685 -10.1166
-3 3 14 -0.4576 -2.6220
-3 3 15 3.0356 10.9126
-3 3 16 -2.2950 -1.5470
-3 3 17 -0.4951 -8.6442
-3 3 18 0.2486 4.7815
-3 3 19 1.0024 1.2944
-3 3 20 -0.0181 2.3340
-3 3 21 -0.9817 -6.4242
-3 3 22 0.6234 2.5026
-3 3 23 -0.4378 2.2590
-3 4 1 25.6177 -22.5038
-3 4 2 -13.6769 19.0516
-3 4 3 -3.1792 -4.4718
-3 4 4 9.4005 -0.1177
-3 4 5 -7.8810 1.6379
-3 4 6 4.5962 -1.6672
-3 4 7 3.4375 -5.2030
-3 4 8 -14.5706 7.1160
-3 4 9 17.5154 3.2065
-3 4 10 -8.5446 -9.0553
-3 4 11 -2.0913 1.0214
-3 4 12 4.3909 5.1566
-3 4 13 0.2039 0.7431
-3 4 14 -2.5367 -5.3415
-3 4 15 -1.2365 -1.6372
-3 4 16 3.5725 8.5410
-3 4 17 1.2219 -4.9147
-3 4 18 -5.8089 -0.1646
-3 4 19 3.1627 -1.7932
-3 4 20 1.1592 3.5866
-3 4 21 -0.8249 0.3368
-3 4 22 -1.2656 -3.5967
-3 4 23 1.3229 1.9669
-3 5 1 -16.0638 -8.5703
-3 5 2 18.8357 -9.7303
-3 5 3 -11.8246 3.7685
-3 5 4 5.0581 1.9823
-3 5 5 0.4620 5.1382
-3 5 6 -9.3117 -5.5856
-3 5 7 14.4691 -1.1593
-3 5 8 -6.4930 -1.8281
-3 5 9 -7.9069 9.3264
-3 5 10 14.5100 -5.7985
-3 5 11 -11.0074 -3.4141
-3 5 12 5.7735 4.3835
-3 5 13 -3.6708 0.0973
-3 5 14 2.1688 0.5302
-3 5 15 0.7880 -4.0876
-3 5 16 -2.7579 2.7680
-3 5 17 1.9476 0.8125
-3 5 18 -0.1205 -1.0582
-3 5 19 -1.1204 0.5323
-3 5 20 1.6578 -1.8838
-3 5 21 -1.1233 2.1623
-3 5 22 0.0199 -0.4890
-3 6 1 0.1850 -5.7886
-3 6 2 -9.8261 -1.8425
-3 6 3 8.1443 0.3359
-3 6 4 -2.5206 0.7431
-3 6 5 3.3141 -2.0945
-3 6 6 -3.0301 0.7606
-3 6 7 -7.0559 4.4784
-3 6 8 16.2827 -3.9779
-3 6 9 -12.8461 -5.1242
-3 6 10 3.8321 10.6672
-3 6 11 -0.6913 -5.3641
-3 6 12 1.0476 -1.3117
-3 6 13 2.1424 -0.8153
-3 6 14 -5.2186 5.4908
-3 6 15 1.5981 -2.1175
-3 6 16 3.5165 -3.7251
-3 6 17 -2.4352 1.7763
-3 6 18 -0.0816 2.5237
-3 6 19 -2.2418 -0.8343
-3 6 20 4.3137 -1.9018
-3 6 21 -1.6284 0.5194
-3 6 22 -0.8810 1.0222
-3 6 23 0.1290 -0.4550
-3 7 1 27.0571 16.6687
-3 7 2 -13.6026 -16.1350
-3 7 3 -17.0471 6.7668
-3 7 4 20.5560 -3.9410
-3 7 5 2.1395 9.0692
-3 7 6 -9.2024 -10.3144
-3 7 7 -5.2140 0.4781
-3 7 8 9.2078 9.7984
-3 7 9 3.9646 -7.0434
-3 7 10 -10.9570 -4.1280
-3 7 11 4.4695 8.1832
-3 7 12 0.7943 -1.4472
-3 7 13 0.6748 -3.3327
-3 7 14 -0.9285 -2.2819
-3 7 15 -1.4625 7.7696
-3 7 16 1.5497 -2.8121
-3 7 17 -0.7245 -2.9369
-3 7 18 1.9269 -0.8002
-3 7 19 -2.0437 5.4391
-3 7 20 -0.4506 -2.4810
-3 7 21 1.8189 -1.6013
-3 7 22 -0.8079 1.2214
-3 8 1 -3.0173 16.9709
-3 8 2 35.7872 -16.8334
-3 8 3 -27.1228 13.1733
-3 8 4 -15.8819 -1.8598
-3 8 5 26.7339 -7.9062
-3 8 6 3.1848 7.6665
-3 8 7 -17.7984 -2.2597
-3 8 8 -0.2391 -1.2478
-3 8 9 12.0853 3.1685
-3 8 10 -0.3426 -4.5716
-3 8 11 -10.1876 3.7117
-3 8 12 4.6805 -2.1527
-3 8 13 2.9357 3.1735
-3 8 14 -1.8807 -4.3056
-3 8 15 -1.8055 2.3882
-3 8 16 2.2147 -0.9208
-3 8 17 -0.6186 2.3505
-3 8 18 -1.0597 -2.5557
-3 8 19 1.5863 -0.2358
-3 8 20 -0.5757 2.2518
-3 8 21 -0.0953 -1.7447
-3 8 22 -0.2223 0.5161
-3 9 1 -12.9233 12.4396
-3 9 2 -0.4848 -0.6453
-3 9 3 25.1688 -20.8846
-3 9 4 -20.1923 26.0801
-3 9 5 -8.0770 -8.7742
-3 9 6 15.4953 -6.5697
-3 9 7 1.3491 3.0356
-3 9 8 -7.9216 5.6659
-3 9 9 -2.2692 -2.8979
-3 9 10 5.2552 -5.1567
-3 9 11 4.1300 5.4010
-3 9 12 -8.3384 0.6215
-3 9 13 2.8551 -3.4846
-3 9 14 0.3607 1.2333
-3 9 15 1.7159 0.4661
-3 9 16 -2.1392 1.9391
-3 9 17 0.6241 -4.8362
-3 9 18 -0.7857 3.7355
-3 9 19 1.0762 -0.9730
-3 9 20 -0.2226 0.5789
-3 9 21 0.0405 -0.8063
-3 9 22 -0.2270 -0.4574
-3 10 1 9.7637 -12.2970
-3 10 2 -8.8759 18.4719
-3 10 3 1.2862 -9.3847
-3 10 4 8.0236 -2.9592
-3 10 5 -4.6101 7.9170
-3 10 6 -4.9737 -4.6718
-3 10 7 4.5651 0.1237
-3 10 8 0.0713 -0.9564
-3 10 9 4.7859 5.0963
-3 10 10 -11.8882 -4.7837
-3 10 11 7.4753 -1.2364
-3 10 12 1.8025 5.7698
-3 10 13 -2.0212 -4.5638
-3 10 14 -2.7374 2.0212
-3 10 15 1.5625 -2.4864
-3 10 16 1.8952 2.9325
-3 10 17 -0.2968 -0.0366
-3 10 18 -2.0253 -2.5674
-3 10 19 0.5744 1.5569
-3 10 20 0.6138 -0.2277
-3 10 21 0.3976 0.9616
-3 11 1 -7.9243 -5.4908
-3 11 2 3.4090 -4.8715
-3 11 3 -4.3148 1.8442
-3 11 4 2.8814 2.2249
-3 11 5 2.8070 3.4085
-3 11 6 -2.9706 -7.2959
-3 11 7 -1.4205 2.2486
-3 11 8 0.0841 2.3603
-3 11 9 4.2256 -1.8989
-3 11 10 -0.6700 2.6978
-3 11 11 -7.4305 -5.8572
-3 11 12 8.1028 5.4388
-3 11 13 -2.3927 -1.3789
-3 11 14 0.1212 -0.9961
-3 11 15 -1.6188 1.4432
-3 11 16 1.5186 -2.6921
-3 11 17 -0.6256 2.8239
-3 11 18 0.8215 -0.1901
-3 11 19 -0.1173 -1.5099
-3 11 20 -1.1572 0.5799
-3 11 21 0.6985 -0.0838
-3 12 1 3.8626 -2.8321
-3 12 2 -0.3990 4.3046
-3 12 3 -2.2889 -5.0977
-3 12 4 -2.1267 -2.1645
-3 12 5 3.2009 5.7135
-3 12 6 2.7738 0.4114
-3 12 7 -5.1742 -5.8283
-3 12 8 0.5604 5.8315
-3 12 9 1.2046 -5.6908
-3 12 10 3.9464 5.0905
-3 12 11 -7.2946 -0.6135
-3 12 12 3.4307 -3.0633
-3 12 13 1.4739 1.0840
-3 12 14 -1.5957 1.1773
-3 12 15 -0.7279 1.1806
-3 12 16 1.4199 -2.2147
-3 12 17 0.2703 -2.2385
-3 12 18 -2.4154 5.0877
-3 12 19 2.1643 -2.0155
-3 12 20 0.3179 -0.9974
-3 13 1 2.4158 3.4110
-3 13 2 -1.0867 -3.8500
-3 13 3 -0.1854 5.4268
-3 13 4 1.0333 -6.5615
-3 13 5 -0.9334 3.3304
-3 13 6 -0.3546 0.6497
-3 13 7 1.3296 -2.6363
-3 13 8 -0.9303 2.8885
-3 13 9 -0.4925 1.0793
-3 13 10 2.0120 -7.7114
-3 13 11 -2.0387 7.8866
-3 13 12 0.0208 -0.3231
-3 13 13 2.1776 -3.1403
-3 13 14 -2.7632 -2.1713
-3 13 15 2.1214 4.9293
-3 13 16 -1.6711 0.7707
-3 13 17 1.5737 -4.4013
-3 13 18 -0.4756 -0.3820
-3 13 19 -1.4319 4.8404
-3 14 1 1.6116 5.1012
-3 14 2 3.5253 -5.9746
-3 14 3 -3.2688 7.7633
-3 14 4 -2.9494 -3.3971
-3 14 5 4.4199 -2.2330
-3 14 6 1.6835 2.2995
-3 14 7 -5.1857 0.7831
-3 14 8 1.5688 -3.3810
-3 14 9 0.5391 5.2513
-3 14 10 2.9576 -4.1319
-3 14 11 -3.9501 -0.5824
-3 14 12 -1.5366 2.4364
-3 14 13 5.7858 1.7292
-3 14 14 -3.2570 -4.3343
-3 14 15 -1.3986 0.7103
-3 14 16 2.8831 1.9049
-3 14 17 -2.2601 1.2946
-3 14 18 1.7566 -3.8319
-3 14 19 -1.0745 1.2337
-3 14 20 0.2688 1.6690
-3 15 1 0.2461 2.5752
-3 15 2 -2.0794 -3.6364
-3 15 3 4.6819 -1.9368
-3 15 4 -1.2375 6.5571
-3 15 5 -4.5523 -4.2097
-3 15 6 3.6395 0.6216
-3 15 7 2.1281 -1.1241
-3 15 8 -2.8985 1.9221
-3 15 9 -1.3112 -0.0618
-3 15 10 0.7430 -0.7926
-3 15 11 5.4590 -0.6557
-3 15 12 -7.0851 0.7570
-3 15 13 1.2832 0.4192
-3 15 14 3.3294 0.5176
-3 15 15 -2.6495 -2.1811
-3 15 16 1.2846 1.4876
-3 15 17 -1.0951 -0.4882
-3 15 18 0.0206 1.4129
-3 15 19 0.9392 -1.9292
-3 16 1 1.9537 -0.9516
-3 16 2 -1.1206 1.9919
-3 16 3 -1.9702 -2.9861
-3 16 4 3.1735 3.8951
-3 16 5 1.1939 -3.6809
-3 16 6 -5.7556 1.0275
-3 16 7 4.1525 2.8940
-3 16 8 -0.4179 -4.9409
-3 16 9 1.9765 3.4512
-3 16 10 -5.9391 -0.4132
-3 16 11 4.0113 -0.9768
-3 16 12 2.1048 0.9879
-3 16 13 -3.5756 -1.8974
-3 16 14 0.3935 2.5530
-3 16 15 0.3659 -0.8353
-3 16 16 1.0508 -1.0129
-3 16 17 0.1927 0.6452
-3 16 18 -2.2531 -0.0598
-3 17 1 0.5535 -0.2332
-3 17 2 -1.6383 0.6677
-3 17 3 -1.7749 -4.3080
-3 17 4 0.6931 4.4626
-3 17 5 4.7135 1.9693
-3 17 6 -4.3192 -7.3059
-3 17 7 -2.1527 4.7840
-3 17 8 4.3395 1.4568
-3 17 9 -0.5679 -4.2630
-3 17 10 -0.2931 3.3144
-3 17 11 -3.6672 -2.5443
-3 17 12 4.8020 2.8484
-3 17 13 -1.2675 -1.5511
-3 17 14 -0.5354 -1.7638
-3 17 15 -0.8236 3.3706
-3 17 16 0.6218 -1.5144
-3 17 17 1.2456 -0.6034
-3 17 18 -1.1598 0.5804
-3 18 1 5.4328 -2.7397
-3 18 2 2.7318 2.7601
-3 18 3 -4.4632 -1.1984
-3 18 4 -2.5548 -1.2961
-3 18 5 3.6278 2.1059
-3 18 6 4.7509 0.2972
-3 18 7 -8.3664 -3.7722
-3 18 8 1.8412 5.1459
-3 18 9 3.2249 -3.9530
-3 18 10 -0.3565 1.8127
-3 18 11 -2.8180 0.1197
-3 18 12 0.7471 -1.4690
-3 18 13 1.9031 1.8427
-3 18 14 -1.2184 -1.0823
-3 18 15 0.0251 -0.3160
-3 18 16 -0.5565 1.4590
-3 18 17 1.0399 -1.5130
-3 19 1 -4.8555 1.6077
-3 19 2 4.8122 -1.1776
-3 19 3 0.1667 -0.7316
-3 19 4 -1.1493 0.6313
-3 19 5 -3.1019 1.6757
-3 19 6 3.9412 -2.5326
-3 19 7 1.0570 0.7123
-3 19 8 -4.0877 0.6067
-3 19 9 1.5084 0.9609
-3 19 10 1.3244 -3.4814
-3 19 11 -0.8237 3.3957
-3 19 12 -0.6201 -0.5592
-3 19 13 1.0172 -1.2892
-3 19 14 -1.0244 0.3410
-3 19 15 0.9551 0.6321
-3 19 16 -0.5796 0.0592
-3 20 1 -2.3074 -2.3981
-3 20 2 0.2305 1.4590
-3 20 3 1.1117 2.7163
-3 20 4 -0.9530 -5.1418
-3 20 5 0.1213 4.3427
-3 20 6 0.1652 -1.8584
-3 20 7 -0.3690 -0.5121
-3 20 8 1.0741 1.1987
-3 20 9 -1.5020 0.0042
-3 20 10 1.4820 -0.7080
-3 20 11 -1.1890 -0.7765
-3 20 12 -0.0823 1.9462
-3 20 13 1.4511 -0.4195
-3 20 14 -0.8261 -1.2895
-3 20 15 -0.8913 0.6101
-3 21 1 0.9988 0.4491
-3 21 2 -3.1623 -5.6021
-3 21 3 2.5337 4.8067
-3 21 4 0.6003 -1.1772
-3 21 5 -2.1606 -1.0342
-3 21 6 0.8965 2.5979
-3 21 7 0.4677 -3.5878
-3 21 8 -0.7547 2.1188
-3 21 9 0.8409 0.3739
-3 21 10 -1.1041 -0.6579
-3 21 11 1.6445 -0.3979
-3 21 12 -1.8097 -0.0160
-3 21 13 0.6113 1.0557
-3 21 14 0.7789 -0.5898
-3 22 1 1.5873 3.0763
-3 22 2 -1.3135 -1.9512
-3 22 3 -1.0333 -0.7299
-3 22 4 1.5489 2.7893
-3 22 5 0.9855 -3.5060
-3 22 6 -3.0332 2.0917
-3 22 7 2.5416 0.8265
-3 22 8 -1.3917 -2.3607
-3 22 9 0.9895 1.3972
-3 22 10 -0.7698 -0.3619
-3 22 11 0.1505 0.7865
-3 22 12 0.5960 -1.0605
-3 22 13 -0.7097 0.2392
-3 23 1 1.8249 -1.2844
-3 23 2 -2.0077 1.6435
-3 23 3 0.1010 -2.6477
-3 23 4 -0.3784 2.6977
-3 23 5 2.6032 -0.7845
-3 23 6 -2.1025 -1.3472
-3 23 7 -1.0096 1.2044
-3 23 8 2.3746 0.4870
-3 23 9 -1.2650 -0.8577
-3 23 10 0.4378 -0.1908
-3 24 1 3.8427 -1.1019
-3 24 2 -0.6104 0.5663
-3 24 3 -1.2160 -0.1911
-3 24 4 -0.1872 0.3648
-3 24 5 0.2380 -0.1281
-3 24 6 2.2393 -0.4419
-3 24 7 -2.8194 0.1452
-3 24 8 0.4478 0.3836
-3 24 9 1.1498 -0.0350
-3 24 10 -0.6809 -0.2387
-3 25 2 1.9703 -1.1855
-3 25 3 -1.8317 0.3560
-3 25 4 1.4266 -0.0120
-3 25 5 -1.2351 0.9581
-3 25 6 0.5896 -1.1987
-3 25 7 0.5102 0.1999
-2 -25 -4 -0.2830 -0.5388
-2 -25 -3 0.7445 0.4431
-2 -25 -2 -1.7766 -0.5470
-2 -25 -1 0.8070 0.1318
-2 -25 0 1.9119 0.5901
-2 -24 -8 -0.4992 0.5156
-2 -24 -7 1.2791 0.3155
-2 -24 -5 0.4571 2.0887
-2 -24 -4 0.1280 -0.3086
-2 -24 -3 -0.1039 -0.5575
-2 -24 -2 1.5167 -0.1891
-2 -24 -1 -3.7688 1.0164
-2 -24 0 2.3996 -1.3810
-2 -23 -9 -0.5187 -0.2484
-2 -23 -8 -0.4244 -0.6516
-2 -23 -7 0.9581 1.8953
-2 -23 -6 0.0653 -0.6114
-2 -23 -5 -1.7588 -2.2139
-2 -23 -4 2.1042 2.4485
-2 -23 -3 -1.0326 0.0112
-2 -23 -2 -0.0133 -1.1770
-2 -23 -1 1.6352 -0.1641
-2 -23 0 -3.8716 1.1153
-2 -22 -10 1.3768 -0.2426
-2 -22 -9 0.2874 -0.3823
-2 -22 -8 -1.2524 0.1205
-2 -22 -7 0.7877 -1.2351
-2 -22 -6 -0.0998 2.8249
-2 -22 -5 0.3262 -1.6077
-2 -22 -4 -2.0136 -0.5269
-2 -22 -3 3.5032 -0.2479
-2 -22 -2 -2.7677 1.7916
-2 -22 -1 0.9732 -0.6435
-2 -22 0 0.1850 -0.9620
-2 -21 -11 -1.2463 -0.0088
-2 -21 -10 -0.2430 1.3197
-2 -21 -9 0.9205 -0.4931
-2 -21 -8 -1.5316 0.5416
-2 -21 -7 2.1749 -1.4707
-2 -21 -6 -0.8503 -0.2612
-2 -21 -5 -1.4269 2.1210
-2 -21 -4 1.9167 0.0078
-2 -21 -3 -1.5299 -1.6350
-2 -21 -2 2.1359 -1.2592
-2 -21 -1 -2.6919 2.8362
-2 -21 0 1.5738 0.5135
-2 -20 -13 -0.6252 -0.4603
-2 -20 -12 -0.6313 2.0506
-2 -20 -11 1.2396 -1.2274
-2 -20 -10 -0.8114 -1.1897
-2 -20 -9 0.9277 0.0693
-2 -20 -8 -0.9739 2.5585
-2 -20 -7 -1.8245 -0.3654
-2 -20 -6 5.5495 -3.0201
-2 -20 -5 -5.2194 0.2811
-2 -20 -4 1.6090 3.9696
-2 -20 -3 0.3828 -1.8391
-2 -20 -2 -0.0133 -2.3093
-2 -20 -1 0.2359 0.9952
-2 -20 0 -1.3087 2.4931
-2 -19 -14 0.0509 0.8593
-2 -19 -13 0.9010 -0.9733
-2 -19 -12 -2.0158 -1.9556
-2 -19 -11 1.3760 4.1379
-2 -19 -10 0.4102 -0.6514
-2 -19 -9 -1.4469 -3.4864
-2 -19 -8 1.8524 1.0152
-2 -19 -7 -1.8123 3.1339
-2 -19 -6 0.4046 -0.7176
-2 -19 -5 1.4705 -3.8647
-2 -19 -4 -2.3843 1.7083
-2 -19 -3 3.2170 4.3991
-2 -19 -2 -3.5304 -5.1273
-2 -19 -1 0.5292 -0.0424
-2 -19 0 3.9501 3.3193
-2 -18 -15 -1.7341 1.0536
-2 -18 -14 0.8570 -1.9203
-2 -18 -13 1.2810 2.9088
-2 -18 -12 -0.9072 -1.9497
-2 -18 -11 -1.8482 -1.5313
-2 -18 -10 2.6921 3.3866
-2 -18 -9 -0.5065 -1.0162
-2 -18 -8 -1.6487 -1.8014
-2 -18 -7 1.5891 1.7918
-2 -18 -6 0.2754 -1.3950
-2 -18 -5 -1.3920 3.0533
-2 -18 -4 -0.6531 -4.7815
-2 -18 -3 2.5193 3.9996
-2 -18 -2 1.6810 -1.1734
-2 -18 -1 -7.4466 -1.4852
-2 -18 0 3.9163 2.2660
-2 -17 -16 0.8634 -1.1778
-2 -17 -15 0.8463 1.2173
-2 -17 -14 -2.8217 0.6736
-2 -17 -13 1.7884 -3.7005
-2 -17 -12 0.0889 4.7121
-2 -17 -11 0.6321 -2.4565
-2 -17 -10 -1.8138 -0.0737
-2 -17 -9 0.8414 0.8788
-2 -17 -8 0.5156 -2.0295
-2 -17 -7 -1.2908 3.9033
-2 -17 -6 2.1962 -3.2326
-2 -17 -5 -0.9158 -0.0202
-2 -17 -4 -2.8873 1.6581
-2 -17 -3 2.9550 -0.9190
-2 -17 -2 1.8782 1.6495
-2 -17 -1 -2.3155 -4.4866
-2 -17 0 -3.8779 4.4083
-2 -16 -17 0.0762 0.1800
-2 -16 -16 -2.5813 -0.0184
-2 -16 -15 4.0275 -1.2387
-2 -16 -14 -1.6948 2.7010
-2 -16 -13 -0.1176 -1.8513
-2 -16 -12 -1.4682 -1.5015
-2 -16 -11 1.5695 4.0391
-2 -16 -10 1.7242 -4.1194
-2 -16 -9 -2.5621 3.6158
-2 -16 -8 -0.4765 -2.8668
-2 -16 -7 2.2816 0.4231
-2 -16 -6 -3.2004 2.1955
-2 -16 -5 6.4018 -2.7143
-2 -16 -4 -6.7899 2.6191
-2 -16 -3 0.2202 -3.5225
-2 -16 -2 4.6109 3.6128
-2 -16 -1 -0.4018 -1.5201
-2 -16 0 -4.7018 -1.1626
-2 -15 -17 1.8462 -0.6063
-2 -15 -16 -2.4799 0.7301
-2 -15 -15 -0.8993 -0.3551
-2 -15 -14 4.2348 -0.7593
-2 -15 -13 -3.3913 2.1215
-2 -15 -12 1.3220 -2.5448
-2 -15 -11 -1.8321 2.1001
-2 -15 -10 2.5516 -1.5080
-2 -15 -9 -0.4897 -0.4191
-2 -15 -8 -2.7199 3.8601
-2 -15 -7 4.8462 -5.1475
-2 -15 -6 -4.0857 2.9392
-2 -15 -5 -1.8539 -1.5632
-2 -15 -4 8.7499 2.6467
-2 -15 -3 -7.1894 -1.9237
-2 -15 -2 -1.1761 -1.4925
-2 -15 -1 3.9055 3.1687
-2 -15 0 0.8960 -3.0269
-2 -14 -18 -0.7375 1.0048
-2 -14 -17 0.6514 -1.0520
-2 -14 -16 1.1765 0.4775
-2 -14 -15 -3.1965 0.5500
-2 -14 -14 2.6876 -0.3166
-2 -14 -13 0.4968 -2.6388
-2 -14 -12 -2.8432 4.6185
-2 -14 -11 1.8109 -1.6246
-2 -14 -10 0.2602 -0.7734
-2 -14 -9 0.2958 -4.3819
-2 -14 -8 -2.4589 9.9257
-2 -14 -7 0.7189 -4.9582
-2 -14 -6 6.2536 -3.8043
-2 -14 -5 -9.4306 2.1639
-2 -14 -4 1.7525 5.4564
-2 -14 -3 6.7696 -3.5805
-2 -14 -2 -3.5667 -6.1326
-2 -14 -1 -3.7812 8.9414
-2 -14 0 1.2838 -2.9782
-2 -13 -18 0.4101 0.0414
-2 -13 -17 0.3581 -0.4373
-2 -13 -16 -0.8125 -0.3679
-2 -13 -15 -0.0470 1.4031
-2 -13 -14 0.4706 0.9052
-2 -13 -13 1.1030 -2.6821
-2 -13 -12 -2.2954 -2.8915
-2 -13 -11 0.5252 8.6686
-2 -13 -10 2.3469 -2.1683
-2 -13 -9 -2.5407 -8.4067
-2 -13 -8 0.2366 3.8537
-2 -13 -7 0.5337 9.7759
-2 -13 -6 0.8305 -8.1235
-2 -13 -5 -0.4291 -5.9898
-2 -13 -4 -1.7005 4.9824
-2 -13 -3 1.7904 11.3797
-2 -13 -2 -0.7472 -13.7032
-2 -13 -1 1.2331 -3.2924
-2 -13 0 -1.0781 14.2837
-2 -12 -18 -0.9442 1.0475
-2 -12 -17 1.0105 -0.3324
-2 -12 -16 1.5398 -2.8919
-2 -12 -15 -4.4578 3.5134
-2 -12 -14 3.0832 -1.6859
-2 -12 -13 0.7961 3.4195
-2 -12 -12 -0.7268 -5.9208
-2 -12 -11 -3.6635 0.5637
-2 -12 -10 5.7553 7.6197
-2 -12 -9 -1.9490 -4.5582
-2 -12 -8 -2.5078 -6.4242
-2 -12 -7 0.3833 7.2843
-2 -12 -6 6.5616 1.3536
-2 -12 -5 -8.5291 -0.3690
-2 -12 -4 1.0726 -9.0238
-2 -12 -3 6.8716 5.9358
-2 -12 -2 -3.7252 7.6832
-2 -12 -1 -6.5551 -10.1919
-2 -12 0 8.5972 1.5087
-2 -11 -19 0.6024 -0.4523
-2 -11 -18 0.0114 -0.7881
-2 -11 -17 -1.6893 3.4258
-2 -11 -16 2.2033 -3.2809
-2 -11 -15 0.9619 -0.1285
-2 -11 -14 -4.1186 2.0435
-2 -11 -13 2.5524 -2.2101
-2 -11 -12 0.3409 4.5712
-2 -11 -11 0.2168 -6.8715
-2 -11 -10 -1.5964 3.2521
-2 -11 -9 0.8083 3.2699
-2 -11 -8 0.1027 -4.1842
-2 -11 -7 -0.9198 1.0383
-2 -11 -6 2.3360 -1.5702
-2 -11 -5 1.2939 2.1473
-2 -11 -4 -10.8338 4.0865
-2 -11 -3 11.6044 -8.0311
-2 -11 -2 2.9199 0.9398
-2 -11 -1 -12.6188 4.8144
-2 -11 0 3.6497 0.1841
-2 -10 -19 0.8489 1.6547
-2 -10 -18 0.3950 -1.8451
-2 -10 -17 0.1573 -0.8471
-2 -10 -16 -3.8740 3.5001
-2 -10 -15 5.2772 -2.3842
-2 -10 -14 -1.4985 0.5183
-2 -10 -13 -0.4077 -1.8441
-2 -10 -12 -2.9329 2.2478
-2 -10 -11 3.2740 3.3201
-2 -10 -10 1.4639 -9.2890
-2 -10 -9 -0.5341 7.0960
-2 -10 -8 -6.7728 -1.3371
-2 -10 -7 7.4767 2.1333
-2 -10 -6 -3.2345 -4.5229
-2 -10 -5 7.4552 -1.7196
-2 -10 -4 -11.1578 8.0004
-2 -10 -3 -2.5423 -1.7049
-2 -10 -2 16.6723 -6.4493
-2 -10 -1 -7.0412 1.1373
-2 -10 0 -9.4702 8.0615
-2 -9 -19 -0.9488 -0.1952
-2 -9 -18 2.3222 2.4880
-2 -9 -17 1.1951 -3.3694
-2 -9 -16 -3.7359 0.1597
-2 -9 -15 -0.5089 2.2326
-2 -9 -14 4.5804 -0.2822
-2 -9 -13 -1.6744 -0.8660
-2 -9 -12 -1.4379 -3.2104
-2 -9 -11 -0.9712 7.2197
-2 -9 -10 1.8479 -3.8307
-2 -9 -9 2.2305 -3.1613
-2 -9 -8 -2.7579 3.8144
-2 -9 -7 -1.7305 -0.5731
-2 -9 -6 3.1664 4.5712
-2 -9 -5 -5.0117 -11.9124
-2 -9 -4 13.0949 7.9743
-2 -9 -3 -12.7563 4.0273
-2 -9 -2 -3.6522 -6.3286
-2 -9 -1 11.8543 -1.5746
-2 -9 0 -2.6009 0.7426
-2 -8 -20 1.5128 0.1662
-2 -8 -19 -3.4878 -0.0268
-2 -8 -18 0.3199 0.8937
-2 -8 -17 3.5993 -0.7857
-2 -8 -16 -0.7065 -0.0887
-2 -8 -15 -3.6381 0.5382
-2 -8 -14 0.9536 0.0062
-2 -8 -13 3.5974 -1.7465
-2 -8 -12 -2.4563 3.0573
-2 -8 -11 -0.6988 -2.5437
-2 -8 -10 1.5998 3.0326
-2 -8 -9 -2.8020 -7.4438
-2 -8 -8 4.1056 12.2430
-2 -8 -7 -3.0921 -11.3210
-2 -8 -6 3.4231 5.6377
-2 -8 -5 -3.9253 -2.1107
-2 -8 -4 -6.3726 1.2679
-2 -8 -3 20.3348 3.2748
-2 -8 -2 -12.8172 -9.6926
-2 -8 -1 -6.6093 8.5316
-2 -8 0 -0.8614 0.1141
-2 -7 -20 1.2078 -1.9632
-2 -7 -19 0.9576 1.1394
-2 -7 -18 -3.2268 1.3150
-2 -7 -17 1.7128 -1.7419
-2 -7 -16 0.0334 -1.3008
-2 -7 -15 1.2088 2.4292
-2 -7 -14 -0.4971 2.0748
-2 -7 -13 -3.4385 -5.0664
-2 -7 -12 4.1038 -0.2942
-2 -7 -11 -2.0527 5.9789
-2 -7 -10 3.8464 -0.5851
-2 -7 -9 -5.1612 -8.7307
-2 -7 -8 -2.4755 4.2879
-2 -7 -7 11.5992 10.2844
-2 -7 -6 -10.3143 -12.0671
-2 -7 -5 5.5849 1.7311
-2 -7 -4 -6.4764 -5.4122
-2 -7 -3 1.6544 20.1770
-2 -7 -2 12.2639 -12.0257
-2 -7 -1 -12.8174 -18.2831
-2 -7 0 -0.5343 30.4174
-2 -6 -20 -1.4268 -1.2377
-2 -6 -19 1.2287 -0.2783
-2 -6 -18 0.8024 1.7857
-2 -6 -17 -1.5498 0.0685
-2 -6 -16 1.9715 -2.8955
-2 -6 -15 -5.7911 1.5487
-2 -6 -14 9.0570 0.6835
-2 -6 -13 -5.4491 2.6622
-2 -6 -12 -0.2083 -7.0151
-2 -6 -11 -0.2762 3.3350
-2 -6 -10 2.4681 3.7881
-2 -6 -9 2.3808 -1.5746
-2 -6 -8 -8.1453 -7.0903
-2 -6 -7 1.5462 6.8816
-2 -6 -6 12.4863 -0.9025
-2 -6 -5 -16.3864 5.3918
-2 -6 -4 11.7196 -10.2375
-2 -6 -3 -14.1350 -5.9778
-2 -6 -2 18.5503 24.9456
-2 -6 -1 -10.0501 -14.4718
-2 -6 0 -0.2746 -11.3968
-2 -5 -20 -0.5575 -0.1725
-2 -5 -19 -2.1289 -1.2632
-2 -5 -18 3.3037 1.1192
-2 -5 -17 -2.1916 1.8208
-2 -5 -16 1.6304 -2.6854
-2 -5 -15 -1.6129 0.2421
-2 -5 -14 -0.4101 -0.4636
-2 -5 -13 4.0167 2.9084
-2 -5 -12 -6.4350 0.2481
-2 -5 -11 5.7429 -6.4231
-2 -5 -10 -1.5834 4.7508
-2 -5 -9 -3.2351 1.0927
-2 -5 -8 4.0183 1.5117
-2 -5 -7 -1.2295 -5.8408
-2 -5 -6 1.2244 -1.3732
-2 -5 -5 -5.7128 5.5659
-2 -5 -4 6.2468 8.4622
-2 -5 -3 4.1532 -14.9198
-2 -5 -2 -16.6811 -6.1380
-2 -5 -1 15.1587 21.0461
-2 -5 0 -1.0755 -6.0996
-2 -4 -21 0.6921 0.1127
-2 -4 -20 0.5286 0.1508
-2 -4 -19 -0.7845 0.1444
-2 -4 -18 -0.9381 -1.2034
-2 -4 -17 3.3273 0.5233
-2 -4 -16 -3.8406 0.6361
-2 -4 -15 2.2376 2.3307
-2 -4 -14 -2.0292 -4.8893
-2 -4 -13 4.7450 -1.6137
-2 -4 -12 -5.3220 8.7391
-2 -4 -11 -0.2914 -0.9952
-2 -4 -10 5.1459 -10.8977
-2 -4 -9 1.1275 3.9004
-2 -4 -8 -12.8257 8.6994
-2 -4 -7 11.2383 5.2682
-2 -4 -6 3.6258 -29.2250
-2 -4 -5 -6.3605 19.2507
-2 -4 -4 -11.6257 8.8141
-2 -4 -3 22.4839 -4.9982
-2 -4 -2 -7.6104 -16.4076
-2 -4 -1 -10.4668 8.9076
-2 -4 0 6.6768 10.9634
-2 -3 -21 0.3457 -0.1668
-2 -3 -20 -1.1104 0.1661
-2 -3 -19 -0.3368 -0.1947
-2 -3 -18 1.7970 0.9456
-2 -3 -17 -0.1747 -0.3429
-2 -3 -16 -1.2412 -3.5122
-2 -3 -15 -0.4846 4.0745
-2 -3 -14 1.4657 4.2951
-2 -3 -13 0.8789 -9.8729
-2 -3 -12 -2.9598 -0.4004
-2 -3 -11 2.3046 11.9463
-2 -3 -10 -0.9364 -2.4821
-2 -3 -9 -0.1862 -11.7454
-2 -3 -8 3.2312 -3.4943
-2 -3 -7 -7.6500 30.0953
-2 -3 -6 8.9016 -14.5038
-2 -3 -5 -6.4080 -32.0073
-2 -3 -4 3.2513 39.2753
-2 -3 -3 1.6684 -1.7384
-2 -3 -2 -6.4606 -14.0454
-2 -3 -1 2.9004 -4.9349
-2 -3 0 1.9961 7.2233
-2 -2 -21 0.7186 -1.4743
-2 -2 -20 2.6350 0.9098
-2 -2 -19 -4.9056 0.5809
-2 -2 -18 -0.1230 -0.4154
-2 -2 -17 5.6626 -0.6105
-2 -2 -16 -3.1091 1.5167
-2 -2 -15 -0.5360 -4.1897
-2 -2 -14 -3.6941 6.0179
-2 -2 -13 8.6068 -1.8279
-2 -2 -12 -3.6570 -2.8964
-2 -2 -11 -7.1909 -0.8996
-2 -2 -10 12.3963 6.0454
-2 -2 -9 -7.7668 -0.2475
-2 -2 -8 -1.1825 -5.5259
-2 -2 -7 4.9212 -9.5990
-2 -2 -6 -0.2145 33.8683
-2 -2 -5 1.2074 -32.4956
-2 -2 -4 -22.8212 5.2694
-2 -2 -3 42.4182 12.4695
-2 -2 -2 -21.6147 -9.2318
-2 -2 -1 -16.5150 2.6328
-2 -2 0 9.9651 5.2154
-2 -1 -20 1.4884 -1.9765
-2 -1 -19 4.5710 1.0171
-2 -1 -18 -7.6082 2.0352
-2 -1 -17 3.0442 -2.0064
-2 -1 -16 -0.1017 -0.4856
-2 -1 -15 3.1223 0.5229
-2 -1 -14 -1.2869 0.9044
-2 -1 -13 -9.5349 -0.0326
-2 -1 -12 15.5379 -2.0499
-2 -1 -11 -8.2735 2.6422
-2 -1 -10 -1.6627 -0.7124
-2 -1 -9 6.3623 -3.8217
-2 -1 -8 -11.7966 7.4250
-2 -1 -7 16.2460 -5.1561
-2 -1 -6 -11.8326 -1.0372
-2 -1 -5 10.9092 5.8820
-2 -1 -4 -19.7227 -11.1305
-2 -1 -3 5.1154 17.6364
-2 -1 -2 39.7085 -12.7183
-2 -1 -1 -52.0304 -10.0150
-2 -1 0 9.9475 25.2725
-2 0 1 9.6459 -0.0374
-2 0 2 24.3794 0.0219
-2 0 3 -10.8674 0.0264
-2 0 4 -11.4903 0.0030
-2 0 5 5.0763 -0.0667
-2 0 6 2.6155 0.0189
-2 0 7 2.7397 0.0514
-2 0 8 2.5811 -0.0074
-2 0 9 -19.0293 -0.0491
-2 0 10 22.5093 0.0324
-2 0 11 -11.9894 -0.0213
-2 0 12 4.6596 0.0185
-2 0 13 -2.2717 0.0302
-2 0 14 -3.2327 -0.0495
-2 0 15 7.6592 -0.0145
-2 0 16 -4.3471 0.0515
-2 0 17 0.2785 0.0037
-2 0 18 -0.7720 -0.0486
-2 0 19 -2.0182 0.0155
-2 0 20 8.8935 0.0229
-2 0 21 -8.4705 -0.0141
-2 0 22 0.9664 -0.0022
-2 0 23 2.0090 0.0007
-2 1 1 -12.3613 -8.3511
-2 1 2 -16.5847 -16.5410
-2 1 3 28.4698 11.1575
-2 1 4 2.0023 8.2216
-2 1 5 -15.1031 -0.9370
-2 1 6 -4.3845 -21.9346
-2 1 7 6.9578 20.8594
-2 1 8 13.6424 0.1095
-2 1 9 -16.1046 -8.1728
-2 1 10 -4.5638 0.4551
-2 1 11 16.6424 2.6583
-2 1 12 -11.3059 1.9707
-2 1 13 5.9656 -2.4552
-2 1 14 -6.6873 -2.6526
-2 1 15 4.5536 4.4671
-2 1 16 1.4127 -0.5711
-2 1 17 -4.3537 -2.3532
-2 1 18 4.6348 0.4027
-2 1 19 -5.1013 2.1676
-2 1 20 2.4668 -1.3222
-2 1 21 2.9183 -0.3730
-2 1 22 -4.1978 -0.1895
-2 1 23 1.1824 1.1647
-2 2 1 24.9024 19.3635
-2 2 2 -12.9702 -25.3585
-2 2 3 -33.9681 18.3014
-2 2 4 33.4547 -16.5599
-2 2 5 11.8588 20.1408
-2 2 6 -24.2230 -10.2953
-2 2 7 -4.4869 -6.5009
-2 2 8 13.7958 9.0893
-2 2 9 8.8518 -1.9857
-2 2 10 -20.7709 0.9200
-2 2 11 7.0034 -1.4709
-2 2 12 5.9904 -5.2833
-2 2 13 -3.5387 10.2614
-2 2 14 -0.9624 -4.2018
-2 2 15 -2.2163 -2.9060
-2 2 16 5.1686 0.0341
-2 2 17 -1.8632 5.5601
-2 2 18 -2.3984 -4.0149
-2 2 19 3.4701 0.1293
-2 2 20 -3.1660 -1.0096
-2 2 21 2.4447 3.1676
-2 2 22 -1.0320 -1.8764
-2 2 23 0.0571 -0.4938
-2 3 1 -9.7914 14.3762
-2 3 2 25.9134 -18.8857
-2 3 3 -13.9924 -0.7817
-2 3 4 -18.0295 18.7688
-2 3 5 28.0365 -23.7845
-2 3 6 -7.9838 18.2372
-2 3 7 -8.8636 -7.8588
-2 3 8 5.0741 4.1113
-2 3 9 2.8483 -8.1072
-2 3 10 -0.8180 5.2912
-2 3 11 -3.7878 6.3933
-2 3 12 2.5912 -8.8727
-2 3 13 0.1191 -3.1405
-2 3 14 -0.7683 9.9860
-2 3 15 2.6886 -1.1956
-2 3 16 -4.6241 -6.3207
-2 3 17 2.2446 0.4453
-2 3 18 0.8739 5.4473
-2 3 19 -0.1886 -1.0564
-2 3 20 -0.9146 -2.9496
-2 3 21 -0.2609 -0.7610
-2 3 22 1.0325 4.0065
-2 3 23 -0.5462 -1.9703
-2 4 1 9.1615 3.7864
-2 4 2 -16.5785 15.0835
-2 4 3 16.3448 -19.2361
-2 4 4 -16.5259 17.5612
-2 4 5 11.0044 -13.9684
-2 4 6 4.4800 -0.3013
-2 4 7 -14.4982 10.1043
-2 4 8 5.8864 -0.3795
-2 4 9 9.2451 -8.7200
-2 4 10 -12.7571 -0.3176
-2 4 11 5.8956 9.3647
-2 4 12 -0.9475 -1.6337
-2 4 13 2.7215 -8.3101
-2 4 14 -5.9848 4.3057
-2 4 15 3.5038 3.6790
-2 4 16 3.4100 -1.3176
-2 4 17 -5.1886 -4.9491
-2 4 18 -0.1307 3.8031
-2 4 19 3.4158 0.1554
-2 4 20 -1.3727 0.9514
-2 4 21 -0.0493 -3.1927
-2 4 22 -0.8529 1.4831
-2 4 23 0.9179 0.9595
-2 5 1 6.0936 -6.7567
-2 5 2 1.1124 0.1451
-2 5 3 -9.0416 -0.0103
-2 5 4 9.5292 7.1356
-2 5 5 -9.1884 2.9234
-2 5 6 9.1387 -15.7574
-2 5 7 -2.6439 4.3528
-2 5 8 -6.8411 11.0630
-2 5 9 8.3382 -1.8237
-2 5 10 -1.5369 -14.3580
-2 5 11 -4.2977 9.5211
-2 5 12 5.2773 5.9293
-2 5 13 -4.9636 -7.5155
-2 5 14 5.2555 -1.8996
-2 5 15 -4.2502 3.6393
-2 5 16 1.6191 3.1915
-2 5 17 0.6020 -5.1377
-2 5 18 -1.7872 0.3020
-2 5 19 2.3633 2.0867
-2 5 20 -1.6274 -0.2057
-2 5 21 -0.2321 -0.5515
-2 5 22 1.1502 -0.7700
-2 6 1 -4.1737 -19.6568
-2 6 2 10.1077 12.5322
-2 6 3 -1.5173 -7.0186
-2 6 4 -8.2224 3.8919
-2 6 5 4.2801 -2.7400
-2 6 6 3.5455 5.4256
-2 6 7 -3.4154 -3.3539
-2 6 8 0.4684 -6.7960
-2 6 9 -2.2342 10.6019
-2 6 10 6.3029 -0.0465
-2 6 11 -7.9906 -10.6111
-2 6 12 6.7072 7.7296
-2 6 13 -2.5841 0.2224
-2 6 14 -2.8606 0.8371
-2 6 15 4.0345 -5.9331
-2 6 16 0.2254 2.9749
-2 6 17 -2.0545 3.2901
-2 6 18 -1.1875 -2.4822
-2 6 19 1.4885 -1.3745
-2 6 20 3.0429 0.9570
-2 6 21 -4.4497 0.9575
-2 6 22 1.1818 -0.7456
-2 7 1 5.6670 -12.6002
-2 7 2 -29.0376 -5.3062
-2 7 3 23.8912 5.5834
-2 7 4 10.9753 -1.8997
-2 7 5 -23.9775 8.2089
-2 7 6 2.7999 -18.0137
-2 7 7 11.0817 16.6074
-2 7 8 -0.7966 -2.7914
-2 7 9 -7.5548 -9.1904
-2 7 10 0.3233 8.7001
-2 7 11 7.1552 -0.7772
-2 7 12 -5.2855 -2.7447
-2 7 13 1.7480 -0.8567
-2 7 14 -1.0167 2.0859
-2 7 15 -0.5369 4.1716
-2 7 16 2.2607 -7.9357
-2 7 17 -1.2456 2.5449
-2 7 18 0.5774 2.1315
-2 7 19 -2.3311 0.5759
-2 7 20 2.4160 -3.0236
-2 7 21 0.2732 0.9652
-2 7 22 -1.5729 0.6383
-2 8 1 22.2744 8.9463
-2 8 2 -4.1082 -17.3920
-2 8 3 -39.4200 24.8070
-2 8 4 38.2505 -23.1461
-2 8 5 6.5588 10.7402
-2 8 6 -24.6369 1.8755
-2 8 7 0.7267 -6.9268
-2 8 8 12.9458 6.6584
-2 8 9 2.3252 -4.5798
-2 8 10 -12.1706 0.7429
-2 8 11 0.7336 3.5987
-2 8 12 9.8002 -5.2501
-2 8 13 -6.1241 4.7007
-2 8 14 0.1444 -5.0781
-2 8 15 -0.5410 5.3338
-2 8 16 1.9569 -2.9751
-2 8 17 -0.7300 0.5107
-2 8 18 -0.5878 -0.6390
-2 8 19 0.9492 1.1715
-2 8 20 -1.0069 -0.3043
-2 8 21 0.6007 -0.5338
-2 8 22 -0.0945 0.5124
-2 9 1 -4.8707 14.3182
-2 9 2 22.0531 -22.4441
-2 9 3 -15.7468 6.2599
-2 9 4 -16.0011 18.9697
-2 9 5 26.8117 -25.1084
-2 9 6 -5.6850 10.9596
-2 9 7 -8.4763 0.0097
-2 9 8 0.4724 2.8019
-2 9 9 4.6037 -6.0239
-2 9 10 3.8441 -0.4884
-2 9 11 -8.3425 7.9131
-2 9 12 1.7323 -6.1831
-2 9 13 3.9766 -0.0822
-2 9 14 -3.8128 1.7948
-2 9 15 3.5622 0.4319
-2 9 16 -3.6022 -0.2720
-2 9 17 1.4491 -2.9636
-2 9 18 -0.1440 4.1699
-2 9 19 0.9129 -1.7803
-2 9 20 -0.5425 0.0288
-2 9 21 -0.6202 -0.7000
-2 10 1 7.9897 4.2450
-2 10 2 -2.2451 8.5550
-2 10 3 9.8383 -15.6606
-2 10 4 -15.7948 12.2988
-2 10 5 6.6872 -2.7868
-2 10 6 3.9156 -5.5840
-2 10 7 -4.5441 6.0265
-2 10 8 1.8240 -0.7414
-2 10 9 -0.3784 -0.1709
-2 10 10 -3.3083 -5.0878
-2 10 11 7.3699 6.7979
-2 10 12 -6.7552 -0.7279
-2 10 13 4.4678 -5.1328
-2 10 14 -4.5499 4.4148
-2 10 15 2.9388 -1.5621
-2 10 16 1.7878 2.3277
-2 10 17 -2.7993 -3.8224
-2 10 18 -0.6909 1.5087
-2 10 19 1.4600 1.5288
-2 10 20 0.7606 -1.2816
-2 10 21 -0.6945 0.1916
-2 11 1 -5.9817 -2.9995
-2 11 2 1.4793 -2.5615
-2 11 3 3.0318 3.0109
-2 11 4 3.0493 2.9036
-2 11 5 -7.7043 -0.5517
-2 11 6 3.9908 -7.1108
-2 11 7 -0.7148 4.3765
-2 11 8 0.8008 3.8994
-2 11 9 1.7332 -2.0136
-2 11 10 -5.2166 -5.0868
-2 11 11 2.7936 2.2561
-2 11 12 3.0716 6.8934
-2 11 13 -4.9002 -7.8422
-2 11 14 3.2967 1.2204
-2 11 15 -2.8165 1.2570
-2 11 16 2.4570 1.1669
-2 11 17 -0.6868 -0.5600
-2 11 18 0.1214 -2.5511
-2 11 19 -0.9124 2.3906
-2 11 20 0.2513 -0.1012
-2 12 1 -1.1932 -3.1239
-2 12 2 -1.1088 4.8527
-2 12 3 -3.8187 -9.1643
-2 12 4 3.1724 8.3912
-2 12 5 3.2072 -1.3908
-2 12 6 -2.8749 -0.3433
-2 12 7 -3.5295 -3.2282
-2 12 8 4.0249 1.8228
-2 12 9 1.4375 1.7791
-2 12 10 -1.7244 1.9860
-2 12 11 -4.6263 -8.0034
-2 12 12 7.3412 5.6423
-2 12 13 -2.7472 0.5719
-2 12 14 -1.4504 -0.4760
-2 12 15 0.5993 -2.2236
-2 12 16 1.4955 -0.3690
-2 12 17 -1.4029 3.4861
-2 12 18 -0.1880 -0.6760
-2 12 19 1.4904 -3.0173
-2 12 20 -1.2458 2.3806
-2 13 1 1.6516 -10.0055
-2 13 2 -4.2764 4.3278
-2 13 3 3.9966 -2.2602
-2 13 4 -1.0107 -1.7804
-2 13 5 -2.1279 6.3358
-2 13 6 2.7011 -7.2984
-2 13 7 -0.8579 5.5290
-2 13 8 -1.0411 -1.4490
-2 13 9 1.5028 -3.7100
-2 13 10 -0.5971 3.8802
-2 13 11 -0.3607 1.9956
-2 13 12 0.1456 -4.8310
-2 13 13 0.5207 0.6601
-2 13 14 -0.5630 1.4001
-2 13 15 0.3707 3.3885
-2 13 16 -0.4981 -5.5546
-2 13 17 1.0673 -0.0792
-2 13 18 -1.6474 4.2369
-2 13 19 1.0802 -1.2463
-2 13 20 0.2721 -2.1647
-2 14 1 5.5883 2.5898
-2 14 2 -2.7764 -6.2701
-2 14 3 -6.3831 10.4097
-2 14 4 7.3764 -10.8909
-2 14 5 0.2030 6.0200
-2 14 6 -3.2381 -1.5371
-2 14 7 -1.2333 -0.3804
-2 14 8 2.5988 2.1719
-2 14 9 1.8766 -1.7397
-2 14 10 -2.5210 -2.9272
-2 14 11 -3.2320 5.7010
-2 14 12 5.9353 -2.2213
-2 14 13 -1.3840 -0.7686
-2 14 14 -3.0873 -2.1947
-2 14 15 2.1167 4.5878
-2 14 16 0.4061 -0.9343
-2 14 17 -0.4527 -2.3845
-2 15 1 2.3018 5.1228
-2 15 2 2.3336 -7.1187
-2 15 3 -3.4528 3.0858
-2 15 4 -1.7065 3.7988
-2 15 5 4.2350 -5.0592
-2 15 6 -0.7634 1.8145
-2 15 7 -0.8487 -1.8368
-2 15 8 -2.3110 4.3173
-2 15 9 2.4572 -2.2792
-2 15 10 2.6483 -2.4316
-2 15 11 -4.0571 1.9626
-2 15 12 -1.5660 2.0919
-2 15 13 5.5885 -1.7669
-2 15 14 -3.1743 -1.7482
-2 15 15 -0.0510 1.3470
-2 15 16 0.3318 1.8592
-2 15 17 -0.3421 -2.1234
-2 15 18 1.0123 0.2949
-2 16 1 2.1857 -2.5373
-2 16 2 1.9104 2.1837
-2 16 3 0.0648 -1.0313
-2 16 4 -3.7359 0.7289
-2 16 5 2.9970 -1.8581
-2 16 6 -0.9641 3.0876
-2 16 7 1.6978 -2.5389
-2 16 8 -2.3421 -0.3880
-2 16 9 0.7346 3.3970
-2 16 10 -0.6400 -3.0802
-2 16 11 3.4580 0.5229
-2 16 12 -4.4932 -0.1834
-2 16 13 2.0655 1.5656
-2 16 14 -0.1725 -0.3921
-2 16 15 -0.1945 -2.3358
-2 16 16 1.4106 2.3934
-2 16 17 -2.0853 -0.4566
-2 16 18 0.2594 -0.3666
-2 17 1 -5.4268 0.8474
-2 17 2 -1.1008 -4.9181
-2 17 3 4.1378 1.4542
-2 17 4 0.4912 4.9547
-2 17 5 -2.5211 -5.2034
-2 17 6 -1.7792 -0.2912
-2 17 7 3.5321 3.7896
-2 17 8 0.5745 -2.6953
-2 17 9 -3.1290 0.7295
-2 17 10 0.9002 -0.2805
-2 17 11 0.5287 0.1453
-2 17 12 1.5019 1.1876
-2 17 13 -2.9355 -2.8965
-2 17 14 2.1627 2.6435
-2 17 15 -1.8793 -0.2972
-2 17 16 1.8619 -1.3221
-2 17 17 -0.1250 0.8488
-2 17 18 -1.3641 -0.0262
-2 18 1 5.3016 0.6125
-2 18 2 -5.4464 2.5756
-2 18 3 -2.6153 -4.7971
-2 18 4 3.5595 3.8289
-2 18 5 3.5880 -0.7155
-2 18 6 -4.4135 -1.0729
-2 18 7 -3.4795 0.1869
-2 18 8 7.3251 1.3899
-2 18 9 -2.6824 -2.1288
-2 18 10 -1.3581 2.7124
-2 18 11 -0.1260 -3.3077
-2 18 12 1.9477 2.6025
-2 18 13 -0.6667 -0.5877
-2 18 14 -0.7012 -0.8326
-2 18 15 0.3611 0.6801
-2 18 16 -0.1912 0.1428
-2 18 17 0.6667 -0.5884
-2 19 1 3.6352 -1.4094
-2 19 2 1.2750 -0.9504
-2 19 3 -3.0703 0.1189
-2 19 4 -0.1035 1.2951
-2 19 5 0.8566 -0.2656
-2 19 6 3.4308 -1.7686
-2 19 7 -5.4711 2.1939
-2 19 8 1.4914 -0.8922
-2 19 9 2.6668 -0.4983
-2 19 10 -2.5748 0.1859
-2 19 11 0.9050 1.8831
-2 19 12 -0.3885 -2.9448
-2 19 13 0.3637 1.2977
-2 19 14 -0.2488 0.4455
-2 19 15 0.3781 -0.0561
-2 19 16 -0.5491 -0.6157
-2 20 1 0.3116 2.0219
-2 20 2 2.6868 0.5526
-2 20 3 -3.3632 -1.0797
-2 20 4 0.9434 -0.1953
-2 20 5 0.0637 2.0438
-2 20 6 1.2908 -4.0820
-2 20 7 -1.2588 4.2105
-2 20 8 -0.6480 -1.3035
-2 20 9 1.5742 -1.0124
-2 20 10 -0.5465 -0.2226
-2 20 11 -1.3720 1.5729
-2 20 12 2.3764 0.3807
-2 20 13 -1.2202 -2.3296
-2 20 14 -0.5152 0.9408
-2 21 1 -0.5265 -2.7192
-2 21 2 1.0147 0.6769
-2 21 3 0.8765 1.2894
-2 21 4 -2.0999 -2.1432
-2 21 5 0.7943 4.0929
-2 21 6 0.6334 -4.1977
-2 21 7 -0.3475 -0.4536
-2 21 8 -0.5490 4.6081
-2 21 9 0.7552 -3.0871
-2 21 10 0.0219 0.0122
-2 21 11 -0.6820 -0.6194
-2 21 12 -0.2314 2.1308
-2 21 13 1.5328 -0.7262
-2 21 14 -1.1469 -1.1656
-2 22 1 -0.7874 0.0581
-2 22 2 0.4162 -2.2937
-2 22 3 0.7317 3.5090
-2 22 4 -0.6477 -3.2502
-2 22 5 -0.6646 0.8980
-2 22 6 0.7641 2.8382
-2 22 7 0.9282 -4.1210
-2 22 8 -2.3878 1.3463
-2 22 9 2.0439 1.3165
-2 22 10 -0.8080 -0.8017
-2 22 11 0.4766 -0.0646
-2 22 12 -0.7513 -0.9995
-2 23 1 -3.1672 -0.0793
-2 23 2 -0.5704 -0.9025
-2 23 3 1.6681 -0.1300
-2 23 4 0.6081 2.2776
-2 23 5 -0.5142 -3.3875
-2 23 6 -2.6332 2.3714
-2 23 7 3.5045 -0.2127
-2 23 8 -0.7863 -0.7552
-2 23 9 -1.5273 0.0496
-2 24 1 2.2968 -1.5418
-2 24 2 -3.8626 1.2761
-2 24 3 1.1866 -0.9081
-2 24 4 -0.2433 1.2618
-2 24 5 2.0894 -1.6044
-2 24 6 -1.5838 0.6586
-2 24 7 -1.7655 0.4756
-2 24 8 3.1212 -0.2629
-2 24 9 -1.3986 -0.2145
-2 24 10 -0.0409 -0.0929
-2 25 1 3.0721 -0.2018
-2 25 2 -1.2647 -0.8184
-2 25 3 -1.0288 0.5620
-2 25 4 1.5871 0.4719
-2 25 5 -1.4575 -0.1128
-2 25 6 1.8704 -1.1170
-2 25 7 -1.6394 1.0233
-1 -25 -6 0.2210 0.4923
-1 -25 -5 0.7586 -0.6918
-1 -25 -4 -0.7123 0.1931
-1 -25 -3 -0.5060 0.0637
-1 -25 -2 0.2804 -0.3335
-1 -25 -1 1.9652 0.5824
-1 -25 0 -2.6227 -0.2124
-1 -24 -9 0.7262 0.6987
-1 -24 -8 0.1995 0.0664
-1 -24 -6 -0.4894 0.4508
-1 -24 -5 1.2326 1.6808
-1 -24 -4 -0.2587 -2.3058
-1 -24 -3 0.0549 1.2627
-1 -24 -2 -1.4491 -0.4836
-1 -24 -1 0.7516 0.5033
-1 -24 0 2.6127 -0.8483
-1 -23 -10 -0.8255 0.2642
-1 -23 -9 -1.2144 -0.3443
-1 -23 -8 1.8021 1.0318
-1 -23 -7 0.2050 -0.2035
-1 -23 -6 -1.6048 -2.0399
-1 -23 -5 0.0733 2.0793
-1 -23 -4 1.7079 0.4417
-1 -23 -3 -0.8577 -1.5151
-1 -23 -2 -0.1318 0.2494
-1 -23 -1 -1.1669 0.1415
-1 -23 0 1.0942 0.9445
-1 -22 -11 0.9857 0.0410
-1 -22 -10 1.3452 -1.5501
-1 -22 -9 -1.5330 0.0680
-1 -22 -8 -0.2542 1.0963
-1 -22 -7 1.0545 0.5657
-1 -22 -6 -0.2485 -1.2249
-1 -22 -5 -0.2753 -1.0251
-1 -22 -4 -1.1651 2.4085
-1 -22 -3 3.3053 -1.6542
-1 -22 -2 -3.1784 1.4784
-1 -22 -1 1.9088 -1.7729
-1 -22 0 -2.5547 0.6031
-1 -21 -12 0.2142 -1.3952
-1 -21 -11 -1.5335 2.8312
-1 -21 -10 2.0631 0.1885
-1 -21 -9 -1.8394 -2.0718
-1 -21 -8 0.9406 -0.3646
-1 -21 -7 1.5067 1.3245
-1 -21 -6 -3.5514 1.3264
-1 -21 -5 2.6095 -2.3080
-1 -21 -4 -0.5683 0.7470
-1 -21 -3 -0.0767 -0.3319
-1 -21 -2 0.3593 0.2063
-1 -21 -1 -1.6666 1.5303
-1 -21 0 3.4134 -2.2105
-1 -20 -13 -0.8016 0.6745
-1 -20 -12 1.3240 0.1887
-1 -20 -11 -1.9994 -2.8175
-1 -20 -10 2.0045 1.9659
-1 -20 -9 -0.3140 1.3412
-1 -20 -8 -2.9909 -0.1672
-1 -20 -7 4.0880 -3.4454
-1 -20 -6 0.0527 1.6434
-1 -20 -5 -4.8923 2.5855
-1 -20 -4 4.7378 -1.0739
-1 -20 -3 -2.3131 -2.8328
-1 -20 -2 2.8757 1.4536
-1 -20 -1 -4.3887 1.9607
-1 -20 0 2.0177 -0.8212
-1 -19 -15 0.7686 -0.0151
-1 -19 -14 -0.0093 0.3532
-1 -19 -13 -1.1749 -1.7157
-1 -19 -12 0.7042 1.7951
-1 -19 -11 1.1942 1.7451
-1 -19 -10 -2.2979 -4.3088
-1 -19 -9 2.1434 0.9368
-1 -19 -8 -1.1291 2.8112
-1 -19 -7 -1.1048 0.0542
-1 -19 -6 3.0505 -3.8837
-1 -19 -5 -2.4634 0.3728
-1 -19 -4 0.7114 5.1556
-1 -19 -3 0.1627 -2.9514
-1 -19 -2 -1.5499 -3.4878
-1 -19 -1 3.6410 4.1804
-1 -19 0 -2.8909 -0.0321
-1 -18 -16 -0.4867 0.7140
-1 -18 -15 -1.2005 -0.1612
-1 -18 -14 3.0389 -0.6471
-1 -18 -13 -1.6378 1.9589
-1 -18 -12 -1.2472 -3.8701
-1 -18 -11 1.1364 4.0032
-1 -18 -10 1.1692 -0.9531
-1 -18 -9 -1.7506 -1.9538
-1 -18 -8 0.5662 1.5177
-1 -18 -7 0.1839 0.1686
-1 -18 -6 -0.1231 -0.0037
-1 -18 -5 -0.4840 -0.6939
-1 -18 -4 0.8301 -1.0211
-1 -18 -3 0.7339 4.6189
-1 -18 -2 -2.1507 -6.7996
-1 -18 -1 -0.9962 5.4831
-1 -18 0 5.4718 -1.3512
-1 -17 -17 0.1697 -0.6515
-1 -17 -16 0.9409 -0.0242
-1 -17 -15 -2.0392 1.4238
-1 -17 -14 0.6673 -1.9908
-1 -17 -13 1.3372 0.5242
-1 -17 -12 -1.3535 2.0003
-1 -17 -11 1.0201 -3.5531
-1 -17 -10 -1.6497 3.8226
-1 -17 -9 1.4221 -3.6531
-1 -17 -8 -0.6257 2.1663
-1 -17 -7 0.9765 1.3887
-1 -17 -6 0.1194 -4.1535
-1 -17 -5 -4.0928 3.6517
-1 -17 -4 4.4490 -2.6864
-1 -17 -3 1.7531 3.9386
-1 -17 -2 -4.7629 -3.5574
-1 -17 -1 -0.7047 -2.5860
-1 -17 0 3.4333 9.5527
-1 -16 -17 -0.2771 -0.1811
-1 -16 -16 0.5208 -0.3714
-1 -16 -15 1.4287 1.0994
-1 -16 -14 -3.2082 0.4276
-1 -16 -13 3.3392 -3.5319
-1 -16 -12 -3.8914 3.9940
-1 -16 -11 4.3096 -0.6959
-1 -16 -10 -1.7700 -2.4526
-1 -16 -9 -1.1373 3.3815
-1 -16 -8 0.5191 -4.0059
-1 -16 -7 -0.2573 4.6755
-1 -16 -6 3.2731 -3.6460
-1 -16 -5 -1.4583 1.1645
-1 -16 -4 -8.6093 1.4988
-1 -16 -3 12.7190 -4.2185
-1 -16 -2 -2.3613 6.2430
-1 -16 -1 -6.2434 -6.0247
-1 -16 0 -0.6312 3.4845
-1 -15 -18 1.2381 0.8157
-1 -15 -17 -1.2032 -0.9205
-1 -15 -16 -1.2980 -0.0159
-1 -15 -15 2.8985 -0.1421
-1 -15 -14 -1.0531 1.7880
-1 -15 -13 -1.3261 -1.0634
-1 -15 -12 1.5626 -3.0623
-1 -15 -11 -1.7455 5.4095
-1 -15 -10 3.4667 -3.3911
-1 -15 -9 -4.4552 1.0081
-1 -15 -8 3.2614 -0.6002
-1 -15 -7 -0.2203 -0.5823
-1 -15 -6 -5.1134 3.8203
-1 -15 -5 9.1450 -6.1963
-1 -15 -4 -4.3636 5.0391
-1 -15 -3 -6.2326 -1.2673
-1 -15 -2 8.6005 -1.3481
-1 -15 -1 -0.4989 0.1916
-1 -15 0 -3.4578 1.6717
-1 -14 -18 0.5377 1.0364
-1 -14 -17 0.6604 -0.5605
-1 -14 -16 -1.3742 0.4415
-1 -14 -15 -0.4654 -0.8432
-1 -14 -14 3.0703 -0.4969
-1 -14 -13 -2.9506 1.7318
-1 -14 -12 0.5235 1.7515
-1 -14 -11 0.3022 -6.2361
-1 -14 -10 1.3085 4.1882
-1 -14 -9 -1.5423 -0.0916
-1 -14 -8 -1.9735 3.7600
-1 -14 -7 5.8040 -9.9930
-1 -14 -6 -3.7069 5.7708
-1 -14 -5 -4.5068 4.7337
-1 -14 -4 9.2317 -5.3136
-1 -14 -3 -4.0802 -3.8278
-1 -14 -2 -2.3259 6.9807
-1 -14 -1 0.3744 -0.2270
-1 -14 0 3.8241 -6.0492
-1 -13 -19 -0.5462 0.2516
-1 -13 -18 1.0242 -1.2385
-1 -13 -17 -0.7478 0.9144
-1 -13 -16 -0.3696 0.5291
-1 -13 -15 0.8735 0.2341
-1 -13 -14 0.1456 -0.9613
-1 -13 -13 -0.5629 -3.3364
-1 -13 -12 -1.2986 6.4336
-1 -13 -11 2.9720 1.0023
-1 -13 -10 -1.4859 -9.8645
-1 -13 -9 -1.2932 4.3466
-1 -13 -8 0.9538 6.7930
-1 -13 -7 1.6319 -2.0157
-1 -13 -6 -0.8955 -11.4956
-1 -13 -5 -2.8014 7.1482
-1 -13 -4 2.9904 10.2743
-1 -13 -3 0.6817 -10.2226
-1 -13 -2 -2.4427 -7.3562
-1 -13 -1 1.3489 13.5088
-1 -13 0 -0.9439 -3.4435
-1 -12 -19 -1.2948 1.4563
-1 -12 -18 1.3710 -0.3677
-1 -12 -17 0.4847 -2.6802
-1 -12 -16 -2.0159 1.9680
-1 -12 -15 -0.7174 2.4357
-1 -12 -14 4.3933 -2.7356
-1 -12 -13 -2.8082 -0.0191
-1 -12 -12 -1.1248 -3.9143
-1 -12 -11 -0.4074 11.3608
-1 -12 -10 6.1929 -7.5539
-1 -12 -9 -6.8664 -5.4564
-1 -12 -8 0.1187 7.6785
-1 -12 -7 4.2370 3.1686
-1 -12 -6 0.7469 -5.7571
-1 -12 -5 -7.9909 -4.0162
-1 -12 -4 7.5328 4.6320
-1 -12 -3 -0.6435 7.6821
-1 -12 -2 -3.3488 -11.7804
-1 -12 -1 -0.2051 2.8629
-1 -12 0 4.9966 4.3844
-1 -11 -20 0.0167 0.2498
-1 -11 -19 -0.2502 -0.5846
-1 -11 -18 -0.5928 2.0905
-1 -11 -17 1.8857 -0.5276
-1 -11 -16 -0.4234 -4.4546
-1 -11 -15 -2.1049 4.9570
-1 -11 -14 1.2673 0.3009
-1 -11 -13 0.9482 -1.8533
-1 -11 -12 -0.4676 -1.9809
-1 -11 -11 -0.6664 0.3877
-1 -11 -10 -0.3313 8.9656
-1 -11 -9 1.7231 -12.3386
-1 -11 -8 -2.4179 2.9610
-1 -11 -7 2.5280 6.0199
-1 -11 -6 1.3255 -4.1919
-1 -11 -5 -8.3728 0.0450
-1 -11 -4 6.6266 -1.5980
-1 -11 -3 7.4608 3.2889
-1 -11 -2 -14.1032 -0.9251
-1 -11 -1 1.4133 -2.8570
-1 -11 0 9.3501 6.7874
-1 -10 -20 -0.4471 -0.4689
-1 -10 -19 1.6458 0.9375
-1 -10 -18 -2.6377 -2.0278
-1 -10 -17 1.3720 2.7009
-1 -10 -16 0.3721 0.0732
-1 -10 -15 0.5339 -3.7469
-1 -10 -14 -2.2066 2.7641
-1 -10 -13 2.5639 0.2594
-1 -10 -12 -4.2342 1.4514
-1 -10 -11 6.1233 -4.8589
-1 -10 -10 -2.9560 1.1108
-1 -10 -9 -0.6130 7.3758
-1 -10 -8 -3.8152 -9.5037
-1 -10 -7 6.7904 5.3538
-1 -10 -6 2.8683 -4.4765
-1 -10 -5 -6.7352 5.2118
-1 -10 -4 -12.4748 0.6662
-1 -10 -3 25.7558 -6.9926
-1 -10 -2 -4.3882 3.4631
-1 -10 -1 -18.7417 2.4956
-1 -10 0 5.6224 0.3385
-1 -9 -20 -1.9161 -0.0149
-1 -9 -19 2.4797 -0.0530
-1 -9 -18 1.1125 1.4058
-1 -9 -17 -4.0566 -4.2935
-1 -9 -16 0.7442 4.1952
-1 -9 -15 3.4606 -0.0197
-1 -9 -14 -1.6310 -2.3526
-1 -9 -13 -1.2879 0.4436
-1 -9 -12 -0.3004 -0.0622
-1 -9 -11 0.8395 4.9062
-1 -9 -10 2.5685 -8.3075
-1 -9 -9 -2.5372 3.4785
-1 -9 -8 -0.4940 2.4726
-1 -9 -7 -2.4875 -0.0491
-1 -9 -6 4.9715 -2.2868
-1 -9 -5 4.0785 -6.5652
-1 -9 -4 -8.1677 14.1352
-1 -9 -3 -8.4516 -4.7148
-1 -9 -2 19.2646 -8.0080
-1 -9 -1 -2.6326 2.6793
-1 -9 0 -10.0202 10.2830
-1 -8 -20 -1.6755 2.6687
-1 -8 -19 -2.1311 -1.7285
-1 -8 -18 5.5888 1.6330
-1 -8 -17 -1.0909 -1.2313
-1 -8 -16 -4.5404 -0.4782
-1 -8 -15 1.4867 1.9870
-1 -8 -14 3.3825 -2.3196
-1 -8 -13 -0.5620 0.7969
-1 -8 -12 -3.6618 2.7498
-1 -8 -11 1.4623 -5.4825
-1 -8 -10 2.1724 5.3199
-1 -8 -9 -2.3391 -4.9587
-1 -8 -8 2.6198 7.2425
-1 -8 -7 -3.1776 -10.2103
-1 -8 -6 0.5393 9.6433
-1 -8 -5 -0.0214 -5.6228
-1 -8 -4 4.1671 3.3963
-1 -8 -3 0.3186 -4.4728
-1 -8 -2 -13.7604 3.4853
-1 -8 -1 11.8605 1.4889
-1 -8 0 3.3515 -5.8881
-1 -7 -21 1.1986 -1.6914
-1 -7 -20 0.6410 -0.6687
-1 -7 -19 -3.2513 3.0320
-1 -7 -18 0.9101 -2.7819
-1 -7 -17 3.3593 0.5920
-1 -7 -16 -3.0874 -0.0475
-1 -7 -15 1.3582 1.9683
-1 -7 -14 -2.1331 -0.8628
-1 -7 -13 1.4227 -5.8481
-1 -7 -12 1.3353 9.2177
-1 -7 -11 -1.4870 -1.6563
-1 -7 -10 2.0856 -6.9362
-1 -7 -9 -7.1760 2.7563
-1 -7 -8 6.9389 6.1226
-1 -7 -7 5.8768 -1.0502
-1 -7 -6 -15.4563 -10.5851
-1 -7 -5 8.5784 5.2510
-1 -7 -4 -2.9516 7.7821
-1 -7 -3 12.1338 1.6138
-1 -7 -2 -12.2798 -22.1355
-1 -7 -1 -9.1221 15.7170
-1 -7 0 18.8530 10.6790
-1 -6 -21 -0.6973 1.0940
-1 -6 -20 1.6873 -3.1661
-1 -6 -19 -0.6695 3.8514
-1 -6 -18 -1.2499 -0.4089
-1 -6 -17 1.9293 -3.6832
-1 -6 -16 -1.3419 1.9392
-1 -6 -15 -1.2774 2.4934
-1 -6 -14 6.2147 -0.7827
-1 -6 -13 -8.6007 -3.7055
-1 -6 -12 5.5517 -0.8772
-1 -6 -11 -4.1425 11.6074
-1 -6 -10 8.3598 -11.4393
-1 -6 -9 -6.6204 -1.0160
-1 -6 -8 -7.8169 5.5034
-1 -6 -7 15.6914 3.8074
-1 -6 -6 -0.5372 -7.0937
-1 -6 -5 -16.0569 0.3658
-1 -6 -4 10.1406 -3.5420
-1 -6 -3 -4.6313 12.6129
-1 -6 -2 25.5266 -3.3229
-1 -6 -1 -41.5742 -14.3302
-1 -6 0 18.4265 12.1123
-1 -5 -21 -0.9062 0.7292
-1 -5 -20 -0.8707 -1.8371
-1 -5 -19 1.1122 -0.0489
-1 -5 -18 0.6547 4.1033
-1 -5 -17 -1.5267 -2.2664
-1 -5 -16 1.4629 -4.8215
-1 -5 -15 -3.0018 4.7303
-1 -5 -14 5.0727 2.9300
-1 -5 -13 -3.9212 -2.6796
-1 -5 -12 -0.7063 -7.0005
-1 -5 -11 5.0730 7.2969
-1 -5 -10 -6.3920 6.5765
-1 -5 -9 5.1287 -13.1938
-1 -5 -8 -2.4759 2.3187
-1 -5 -7 -1.1231 5.9245
-1 -5 -6 4.4613 0.7575
-1 -5 -5 -7.5426 -6.1627
-1 -5 -4 13.0922 2.7192
-1 -5 -3 -17.1846 -2.8598
-1 -5 -2 6.8995 4.5324
-1 -5 -1 16.7753 1.8070
-1 -5 0 -29.3498 -5.4689
-1 -4 -21 1.6437 0.7929
-1 -4 -20 -1.3789 -0.7610
-1 -4 -19 -0.1494 -0.1713
-1 -4 -18 -0.2367 -0.8022
-1 -4 -17 2.2517 2.7887
-1 -4 -16 -2.2847 -0.0946
-1 -4 -15 -0.1297 -4.1556
-1 -4 -14 0.6252 -0.0762
-1 -4 -13 3.9660 7.6735
-1 -4 -12 -9.5185 -3.1621
-1 -4 -11 7.8581 -7.2119
-1 -4 -10 0.8423 1.5584
-1 -4 -9 -3.8952 13.3674
-1 -4 -8 -5.9106 -7.9279
-1 -4 -7 13.6511 -10.7281
-1 -4 -6 -2.7903 3.8037
-1 -4 -5 -12.0580 22.3920
-1 -4 -4 3.0678 -22.5251
-1 -4 -3 22.2842 1.3905
-1 -4 -2 -29.6220 -2.1145
-1 -4 -1 13.3218 16.5724
-1 -4 0 -0.0364 -9.6839
-1 -3 -22 -0.4261 -0.3435
-1 -3 -21 -0.0216 0.4918
-1 -3 -20 -1.3449 0.0156
-1 -3 -19 2.5567 -0.9594
-1 -3 -18 0.1162 2.1860
-1 -3 -17 -3.1543 -3.6885
-1 -3 -16 1.5180 2.3061
-1 -3 -15 1.3361 4.0790
-1 -3 -14 -0.7135 -7.6048
-1 -3 -13 -0.7129 0.4167
-1 -3 -12 -0.3583 6.2098
-1 -3 -11 2.0865 2.9383
-1 -3 -10 -2.7825 -12.7136
-1 -3 -9 3.4589 -2.6428
-1 -3 -8 -2.3491 22.5685
-1 -3 -7 -4.1494 -3.1083
-1 -3 -6 11.2070 -34.6775
-1 -3 -5 -9.3859 25.5304
-1 -3 -4 2.5817 19.7924
-1 -3 -3 -1.5543 -27.7924
-1 -3 -2 2.0033 -1.5543
-1 -3 -1 2.4018 4.6612
-1 -3 0 -1.4185 16.1939
-1 -2 -22 0.6199 0.3572
-1 -2 -21 1.4659 -2.2627
-1 -2 -20 -2.1979 3.6859
-1 -2 -19 -3.3357 -2.0243
-1 -2 -18 6.8336 0.0130
-1 -2 -17 -0.4529 -0.2002
-1 -2 -16 -5.4269 -0.8934
-1 -2 -15 1.2931 3.2327
-1 -2 -14 2.3803 -0.0697
-1 -2 -13 4.5879 -6.7055
-1 -2 -12 -12.6167 6.4839
-1 -2 -11 8.6199 -1.9597
-1 -2 -10 3.6948 6.7697
-1 -2 -9 -11.0641 -15.0857
-1 -2 -8 9.3635 5.5215
-1 -2 -7 -5.2383 14.2137
-1 -2 -6 4.3922 -7.9672
-1 -2 -5 -5.6571 -25.6202
-1 -2 -4 -0.7604 41.8862
-1 -2 -3 24.1945 -22.7299
-1 -2 -2 -46.4165 0.1658
-1 -2 -1 33.3829 4.4564
-1 -2 0 1.0274 -0.1933
-1 -1 -21 0.2906 -1.5753
-1 -1 -20 2.5382 -1.2699
-1 -1 -19 -3.4782 3.3615
-1 -1 -18 -1.7961 -0.5572
-1 -1 -17 5.9432 -1.7373
-1 -1 -16 -3.6765 -1.2069
-1 -1 -15 2.5154 2.2686
-1 -1 -14 -6.3507 3.3514
-1 -1 -13 5.8051 -6.9250
-1 -1 -12 3.9291 2.2069
-1 -1 -11 -13.0400 3.1517
-1 -1 -10 14.2713 -1.8157
-1 -1 -9 -11.8028 -0.8923
-1 -1 -8 4.6257 -2.3406
-1 -1 -7 11.8618 5.3915
-1 -1 -6 -22.3895 3.1887
-1 -1 -5 15.1348 -16.4954
-1 -1 -4 -19.0169 12.1808
-1 -1 -3 45.6129 12.8424
-1 -1 -2 -35.4079 -29.5819
-1 -1 -1 -35.5898 13.5965
-1 -1 0 78.2273 16.6750
-1 0 1 50.1179 -0.0045
-1 0 2 -33.6223 0.0001
-1 0 3 -19.9040 -0.0128
-1 0 4 12.2915 0.0065
-1 0 5 18.1593 -0.0189
-1 0 6 -7.9481 0.0515
-1 0 7 -16.4300 -0.0306
-1 0 8 15.5440 -0.0162
-1 0 9 -4.6457 0.0224
-1 0 10 4.9949 -0.0204
-1 0 11 -9.5034 0.0162
-1 0 12 9.1806 0.0281
-1 0 13 -6.4309 -0.0500
-1 0 14 2.7300 0.0026
-1 0 15 1.5330 0.0157
-1 0 16 -1.9632 0.0366
-1 0 17 -0.9246 -0.0525
-1 0 18 -0.1266 0.0059
-1 0 19 3.9156 0.0097
-1 0 20 -1.4439 0.0078
-1 0 21 -5.1753 0.0116
-1 0 22 5.7785 -0.0424
-1 0 23 -1.3434 0.0296
-1 1 1 37.2268 -19.9114
-1 1 2 7.4977 -6.7317
-1 1 3 5.8283 18.4302
-1 1 4 -21.0775 4.9934
-1 1 5 -2.8740 -22.5529
-1 1 6 20.2751 2.6521
-1 1 7 -5.4172 23.3893
-1 1 8 -6.5193 -19.3169
-1 1 9 -0.9267 1.0644
-1 1 10 5.2983 1.8611
-1 1 11 2.0185 5.0302
-1 1 12 -6.8592 -2.3700
-1 1 13 4.5408 -6.7530
-1 1 14 -3.3958 6.8522
-1 1 15 4.7317 1.5938
-1 1 16 -2.9389 -4.8882
-1 1 17 -0.4119 0.2633
-1 1 18 0.7567 1.9811
-1 1 19 -1.2259 1.3874
-1 1 20 4.1144 -2.9054
-1 1 21 -3.9931 0.1924
-1 1 22 -0.1791 1.3986
-1 1 23 2.0796 -0.2414
-1 2 1 -4.9243 7.7741
-1 2 2 -15.7492 -15.2499
-1 2 3 5.7695 10.0988
-1 2 4 27.4956 -2.6159
-1 2 5 -26.0130 15.2163
-1 2 6 -6.1856 -33.0676
-1 2 7 16.0500 25.0299
-1 2 8 -0.0550 -1.1741
-1 2 9 -4.3937 -7.6124
-1 2 10 -7.5650 2.6064
-1 2 11 11.3139 -3.1011
-1 2 12 -2.2338 6.6489
-1 2 13 -2.7264 -0.7255
-1 2 14 -1.1435 -8.2662
-1 2 15 1.8433 7.3898
-1 2 16 3.5227 -1.5514
-1 2 17 -4.6418 1.8343
-1 2 18 0.0209 -4.8421
-1 2 19 1.7787 2.7445
-1 2 20 -0.3734 1.1284
-1 2 21 1.0924 -0.9005
-1 2 22 -2.3963 -1.2200
-1 3 1 5.2510 -10.8298
-1 3 2 3.0917 -11.5329
-1 3 3 -23.7532 12.8651
-1 3 4 23.5921 -3.0930
-1 3 5 2.7677 2.1174
-1 3 6 -20.6636 2.8063
-1 3 7 12.3173 -16.2084
-1 3 8 1.6904 19.5805
-1 3 9 -2.7011 -11.2117
-1 3 10 -2.1557 6.3076
-1 3 11 1.5345 -4.4196
-1 3 12 1.9920 -2.8517
-1 3 13 -3.0136 8.1666
-1 3 14 2.8820 -3.0776
-1 3 15 -1.7551 -2.7070
-1 3 16 -2.2798 0.1312
-1 3 17 5.0729 2.3269
-1 3 18 -2.6936 1.8662
-1 3 19 -0.1894 -4.5127
-1 3 20 -0.2382 0.9801
-1 3 21 0.7429 1.8520
-1 3 22 0.2664 -0.6085
-1 4 1 -0.6560 4.3875
-1 4 2 3.1114 -1.0539
-1 4 3 -6.6775 -4.3377
-1 4 4 -4.6738 4.2904
-1 4 5 23.9133 -15.0149
-1 4 6 -24.1178 24.6917
-1 4 7 3.5402 -10.3623
-1 4 8 9.6995 -8.3160
-1 4 9 -2.5156 3.5892
-1 4 10 -7.4825 8.3472
-1 4 11 5.3569 -2.5371
-1 4 12 1.7585 -9.0650
-1 4 13 -2.0788 5.1449
-1 4 14 -4.4182 6.3284
-1 4 15 8.8367 -6.7032
-1 4 16 -5.0680 -0.4579
-1 4 17 -1.8245 0.9211
-1 4 18 3.0876 3.4720
-1 4 19 -0.1195 -2.9095
-1 4 20 -0.4930 -0.6214
-1 4 21 -0.4482 0.5598
-1 4 22 -0.3324 1.3199
-1 5 1 -17.2642 2.3158
-1 5 2 -0.1452 -6.7108
-1 5 3 3.5657 9.9047
-1 5 4 -0.5795 5.7621
-1 5 5 1.4730 -15.7297
-1 5 6 -0.4140 -4.4190
-1 5 7 -5.5435 21.4112
-1 5 8 7.5806 -3.8935
-1 5 9 -2.9757 -16.8285
-1 5 10 -0.4907 6.0359
-1 5 11 -0.3810 14.5085
-1 5 12 1.1305 -11.1764
-1 5 13 -0.0992 -6.0854
-1 5 14 0.2117 8.5763
-1 5 15 -2.0965 2.7104
-1 5 16 3.2776 -5.7613
-1 5 17 -2.8288 -2.4114
-1 5 18 1.7229 5.9312
-1 5 19 -0.1473 -1.0656
-1 5 20 -1.6998 -1.8212
-1 5 21 2.2120 -0.0866
-1 5 22 -0.8670 1.1301
-1 6 1 10.8057 -2.1741
-1 6 2 -4.0886 6.9507
-1 6 3 -13.8756 -7.0571
-1 6 4 4.6005 9.4783
-1 6 5 13.4303 -7.0032
-1 6 6 -6.8449 3.5645
-1 6 7 -12.1810 -8.4153
-1 6 8 14.4108 10.7003
-1 6 9 -2.2624 1.0063
-1 6 10 -3.6488 -12.5583
-1 6 11 -0.9588 7.3005
-1 6 12 6.0309 5.1583
-1 6 13 -5.7944 -6.6473
-1 6 14 1.5735 0.3178
-1 6 15 2.2949 -0.5584
-1 6 16 -1.3330 5.9352
-1 6 17 -2.3067 -5.4145
-1 6 18 1.5384 0.1621
-1 6 19 2.6404 1.7984
-1 6 20 -2.5549 -0.6452
-1 6 21 -1.4014 0.2232
-1 6 22 2.6273 -0.4582
-1 7 1 3.2496 -18.2607
-1 7 2 -0.8420 6.0639
-1 7 3 23.5643 -2.4965
-1 7 4 -27.8576 9.7010
-1 7 5 -0.7249 -7.9293
-1 7 6 19.8596 -5.5354
-1 7 7 -8.0742 15.8194
-1 7 8 -6.5262 -14.9275
-1 7 9 3.8073 7.8266
-1 7 10 2.6014 -1.1268
-1 7 11 -0.4404 -2.8509
-1 7 12 -3.4907 3.9745
-1 7 13 3.4617 -4.0264
-1 7 14 -3.1275 4.6002
-1 7 15 2.6311 -2.9044
-1 7 16 0.8580 -2.3033
-1 7 17 -3.0733 5.2160
-1 7 18 0.5190 -3.2319
-1 7 19 1.0388 1.6039
-1 7 20 1.5299 -2.0185
-1 7 21 -2.7570 1.1916
-1 7 22 0.6694 0.2601
-1 8 1 3.1024 -6.6144
-1 8 2 -24.4417 2.1660
-1 8 3 12.6836 8.4888
-1 8 4 25.6074 -19.6570
-1 8 5 -32.5365 22.4733
-1 8 6 3.5149 -16.5330
-1 8 7 10.7391 8.2042
-1 8 8 1.6449 -1.4378
-1 8 9 -6.4700 -3.3669
-1 8 10 -5.0281 5.9566
-1 8 11 9.1961 -5.2638
-1 8 12 -0.3701 1.7309
-1 8 13 -4.6155 1.7282
-1 8 14 1.7761 -3.9412
-1 8 15 -1.6246 6.2097
-1 8 16 4.4898 -7.1868
-1 8 17 -2.9747 4.8331
-1 8 18 -0.6951 -1.6822
-1 8 19 0.7264 0.4662
-1 8 20 0.5829 -0.0281
-1 8 21 0.0974 -0.4988
-1 8 22 -0.8647 0.4357
-1 9 1 2.8954 -4.7730
-1 9 2 -6.0848 -16.1573
-1 9 3 -17.6520 23.5385
-1 9 4 26.8911 -7.3797
-1 9 5 -2.4765 -10.8902
-1 9 6 -16.8256 13.4585
-1 9 7 8.8731 -7.5960
-1 9 8 0.9159 6.3702
-1 9 9 3.1875 -8.7110
-1 9 10 -5.4250 6.4675
-1 9 11 -1.6811 0.7245
-1 9 12 6.1069 -5.6801
-1 9 13 -3.7038 5.0208
-1 9 14 1.4799 -2.8165
-1 9 15 -0.0550 2.4132
-1 9 16 -3.0685 -1.8998
-1 9 17 4.1219 -0.5874
-1 9 18 -1.6921 3.0302
-1 9 19 0.4659 -2.8929
-1 9 20 -1.1379 1.0572
-1 9 21 0.6257 -0.1706
-1 10 1 14.6789 5.5560
-1 10 2 -3.8561 -2.7124
-1 10 3 -13.2503 -4.9900
-1 10 4 1.5090 10.3379
-1 10 5 19.6627 -11.5795
-1 10 6 -18.3021 7.3063
-1 10 7 2.9717 1.2047
-1 10 8 3.4076 -5.5271
-1 10 9 -0.6708 1.9772
-1 10 10 -0.7792 0.9894
-1 10 11 -0.0264 2.6195
-1 10 12 -0.2831 -6.2305
-1 10 13 2.3370 2.9167
-1 10 14 -5.7895 2.9078
-1 10 15 7.7023 -3.6166
-1 10 16 -4.1311 0.9845
-1 10 17 -1.2632 -1.2808
-1 10 18 1.5134 3.1053
-1 10 19 1.0748 -1.7406
-1 10 20 -0.5672 -0.6776
-1 10 21 -1.1112 0.6500
-1 11 1 0.9577 -6.7304
-1 11 2 8.4513 -1.8537
-1 11 3 -1.7411 8.3467
-1 11 4 -7.1822 -1.2454
-1 11 5 3.7912 -5.6171
-1 11 6 3.7242 -3.5217
-1 11 7 -5.5078 12.9143
-1 11 8 4.2234 -3.6243
-1 11 9 -3.0342 -9.3110
-1 11 10 0.3701 4.5395
-1 11 11 2.6649 7.3190
-1 11 12 -2.7322 -5.1854
-1 11 13 0.8632 -5.6022
-1 11 14 0.1118 6.4789
-1 11 15 -1.2852 1.0506
-1 11 16 3.3699 -2.2503
-1 11 17 -3.2447 -2.6695
-1 11 18 0.8086 2.9252
-1 11 19 -0.0042 0.9645
-1 11 20 0.8283 -1.7868
-1 12 1 -3.3799 6.7983
-1 12 2 -0.1273 -7.4730
-1 12 3 -2.4319 0.8892
-1 12 4 5.5263 9.0535
-1 12 5 -1.2651 -8.1135
-1 12 6 -3.0608 0.8810
-1 12 7 -0.9667 -3.5694
-1 12 8 5.8297 10.3902
-1 12 9 -2.3632 -5.1158
-1 12 10 -3.4276 -5.3227
-1 12 11 1.6191 3.6604
-1 12 12 4.5665 5.3801
-1 12 13 -5.4577 -5.8488
-1 12 14 1.4936 0.0194
-1 12 15 -0.0799 -0.2119
-1 12 16 1.6745 4.1174
-1 12 17 -1.7676 -2.5096
-1 12 18 0.3463 -1.6646
-1 12 19 0.3076 1.5368
-1 12 20 -0.3345 0.6159
-1 13 1 -1.8726 -3.5988
-1 13 2 1.5832 4.9125
-1 13 3 1.6089 -9.0674
-1 13 4 -5.2176 10.5001
-1 13 5 4.5846 -3.3073
-1 13 6 -0.1778 -3.6281
-1 13 7 -2.3247 4.4277
-1 13 8 0.8009 -4.6730
-1 13 9 1.1033 5.6202
-1 13 10 -0.5622 -2.4192
-1 13 11 -0.7824 -2.4270
-1 13 12 0.2981 2.4571
-1 13 13 1.1774 -0.1432
-1 13 14 -1.1761 1.0064
-1 13 15 0.1473 -1.7466
-1 13 16 0.1497 -1.6876
-1 13 17 0.1270 4.0825
-1 13 18 -0.4646 -1.3887
-1 13 19 0.7629 -1.3613
-1 13 20 -0.4822 0.6991
-1 14 1 -0.5849 -7.0433
-1 14 2 -5.5692 4.6847
-1 14 3 4.6175 1.6376
-1 14 4 1.6336 -9.3874
-1 14 5 -3.8192 11.1412
-1 14 6 1.4304 -7.1152
-1 14 7 -1.7701 4.5320
-1 14 8 4.6128 -3.6720
-1 14 9 -2.8377 -0.0087
-1 14 10 -2.4679 3.6009
-1 14 11 3.0736 -1.4141
-1 14 12 1.3867 -2.9728
-1 14 13 -3.3696 2.7957
-1 14 14 0.8216 -0.7058
-1 14 15 0.8774 2.3426
-1 14 16 0.4590 -4.4161
-1 14 17 -1.1494 2.0566
-1 14 18 -0.1697 0.9911
-1 15 1 2.7657 1.5775
-1 15 2 -6.6912 -8.4538
-1 15 3 0.5071 9.6544
-1 15 4 5.8718 -2.1382
-1 15 5 -3.9015 -4.5805
-1 15 6 -0.0341 3.0629
-1 15 7 -0.2469 0.3177
-1 15 8 -0.1548 2.5344
-1 15 9 3.8392 -6.5612
-1 15 10 -4.2032 3.0144
-1 15 11 -0.6220 3.5924
-1 15 12 3.1127 -3.0162
-1 15 13 -0.4092 -2.1270
-1 15 14 -1.6560 1.9773
-1 15 15 0.6377 2.2157
-1 15 16 -0.2616 -2.2613
-1 15 17 1.2734 -1.1898
-1 15 18 -0.9946 2.0190
-1 16 1 8.8500 -0.1323
-1 16 2 -2.4086 3.3666
-1 16 3 -7.7184 -4.6475
-1 16 4 4.8820 3.3522
-1 16 5 4.7369 -0.8496
-1 16 6 -6.7702 -0.3982
-1 16 7 2.8907 -0.7718
-1 16 8 -2.1587 1.9859
-1 16 9 3.6743 -0.0045
-1 16 10 -2.3409 -2.9828
-1 16 11 0.0371 1.9592
-1 16 12 -0.4239 1.2337
-1 16 13 1.9201 -0.6296
-1 16 14 -2.3886 -2.4036
-1 16 15 2.4325 1.9598
-1 16 16 -1.6571 1.2604
-1 16 17 -0.3779 -2.2628
-1 16 18 1.2812 0.7272
-1 17 1 -3.2483 -8.4299
-1 17 2 7.4452 -0.0294
-1 17 3 -1.1119 5.3424
-1 17 4 -5.1411 -2.5101
-1 17 5 2.6648 -1.7814
-1 17 6 1.3705 1.2689
-1 17 7 -0.0704 1.2568
-1 17 8 -2.0121 -1.3201
-1 17 9 0.2028 -0.1379
-1 17 10 2.1834 0.3772
-1 17 11 -1.6773 0.7472
-1 17 12 0.3395 -1.6121
-1 17 13 -0.2983 0.9740
-1 17 14 0.5785 0.6342
-1 17 15 -0.9810 -1.3932
-1 17 16 1.9790 0.7641
-1 17 17 -1.8851 -0.0327
-1 18 1 -3.2329 2.9072
-1 18 2 -3.0731 -3.8896
-1 18 3 3.0890 0.5209
-1 18 4 2.2053 3.5759
-1 18 5 -2.3751 -3.9359
-1 18 6 -2.7640 1.4915
-1 18 7 3.5818 -0.7002
-1 18 8 1.3437 2.0947
-1 18 9 -4.0952 -2.2300
-1 18 10 2.1274 0.5920
-1 18 11 -0.4919 -0.2983
-1 18 12 1.2043 1.8592
-1 18 13 -1.3356 -2.4059
-1 18 14 0.2238 1.1999
-1 18 15 0.0512 -0.3757
-1 18 16 0.3693 0.6521
-1 19 1 0.7650 -1.1581
-1 19 2 -1.8721 -0.4928
-1 19 3 -0.8051 -0.1990
-1 19 4 1.3141 2.0982
-1 19 5 2.1091 -1.2575
-1 19 6 -2.9637 -0.5984
-1 19 7 -1.3097 0.5034
-1 19 8 4.4791 -0.1562
-1 19 9 -2.9032 0.9156
-1 19 10 0.2335 -0.7640
-1 19 11 0.8652 -0.1753
-1 19 12 -1.4257 -0.5025
-1 19 13 1.5854 1.6659
-1 19 14 -0.7479 -0.8407
-1 19 15 -0.0986 -0.4229
-1 20 1 2.1330 2.1600
-1 20 2 -2.1288 -2.0672
-1 20 3 -1.0150 0.7641
-1 20 4 1.3688 -0.6145
-1 20 5 0.3890 -0.0158
-1 20 6 0.8698 0.6555
-1 20 7 -3.8515 1.3670
-1 20 8 3.7628 -3.7593
-1 20 9 -0.8938 2.3359
-1 20 10 -1.5972 0.2864
-1 20 11 2.0416 0.5514
-1 20 12 -0.2831 -2.2507
-1 20 13 -1.6992 0.6905
-1 20 14 1.5659 1.4042
-1 21 1 3.7821 0.7994
-1 21 2 -1.7421 -0.0862
-1 21 3 -0.5078 -0.3084
-1 21 4 0.5431 2.2182
-1 21 5 0.1361 -2.1522
-1 21 6 0.3368 -2.4611
-1 21 7 -0.8360 5.4825
-1 21 8 0.1646 -1.6968
-1 21 9 1.1996 -3.0206
-1 21 10 -1.8188 1.9677
-1 21 11 0.5343 0.8294
-1 21 12 1.1610 0.3473
-1 21 13 -0.8383 -2.5120
-1 22 1 2.7249 -0.7947
-1 22 2 0.2116 0.8191
-1 22 3 -2.1081 -0.3217
-1 22 4 0.0912 -0.9106
-1 22 5 1.6794 3.5290
-1 22 6 -0.2716 -4.2157
-1 22 7 -1.3184 0.4591
-1 22 8 0.1855 2.9734
-1 22 9 1.9471 -1.5217
-1 22 10 -2.0006 -0.9757
-1 22 11 0.5010 0.1977
-1 22 12 -0.0328 1.0780
-1 23 1 -2.2718 -1.0134
-1 23 2 3.5691 -0.1495
-1 23 3 -0.5961 0.8303
-1 23 4 -1.0363 -0.9317
-1 23 5 -0.9442 0.5556
-1 23 6 1.7317 0.9909
-1 23 7 0.9026 -2.2303
-1 23 8 -3.1143 1.2394
-1 23 9 2.0566 0.1272
-1 23 11 -0.7951 -0.5119
-1 24 1 -3.3927 -1.2473
-1 24 2 0.1318 1.2028
-1 24 3 1.9020 -0.4963
-1 24 4 -0.7162 0.1602
-1 24 5 0.4116 -1.0781
-1 24 6 -2.3026 1.9730
-1 24 7 2.6721 -1.2927
-1 24 8 -0.2767 0.1436
-1 24 9 -1.6359 -0.0913
-1 25 2 -2.8805 -0.2628
-1 25 3 1.9990 0.6550
-1 25 4 0.1094 -0.0166
-1 25 5 -0.3598 -0.7334
-1 25 6 0.1312 0.2304
-1 25 7 -1.1450 0.6866
0 -25 -7 0.6277 0.5118
0 -25 -6 -0.1127 -0.6349
0 -25 -5 -0.1056 -0.1053
0 -25 -4 -1.1742 0.5478
0 -25 -3 1.4153 -0.4205
0 -25 -2 0.9440 0.1999
0 -25 -1 -2.3000 -0.0569
0 -24 -9 1.3092 0.5976
0 -24 -7 0.8733 0.9232
0 -24 -6 0.5722 0.3333
0 -24 -5 0.1664 -0.5719
0 -24 -4 -0.8365 -0.5670
0 -24 -3 -0.7979 1.4920
0 -24 -2 1.8106 -1.4692
0 -24 -1 0.3869 1.0461
0 -24 0 -2.2325 -0.8344
0 -23 -11 0.4822 0.1416
0 -23 -10 -2.1056 0.3785
0 -23 -9 1.8178 0.3350
0 -23 -8 0.8645 -0.5161
0 -23 -7 -2.2574 -1.1210
0 -23 -6 0.4027 1.6441
0 -23 -5 1.1604 0.2261
0 -23 -4 0.6752 -1.2907
0 -23 -3 -2.5348 0.5128
0 -23 -2 0.5183 -0.3078
0 -23 -1 1.7475 0.6881
0 -22 -12 -0.8131 0.7408
0 -22 -11 2.1789 -1.8811
0 -22 -10 -1.5090 -0.2860
0 -22 -9 -0.6968 1.6449
0 -22 -8 1.2434 1.3162
0 -22 -7 0.3503 -3.4881
0 -22 -6 -1.1745 0.7502
0 -22 -5 -0.4406 2.1461
0 -22 -4 1.6368 -1.1866
0 -22 -3 0.9154 -0.6476
0 -22 -2 -4.0779 1.1053
0 -22 -1 3.1578 -1.6968
0 -22 0 -1.4495 2.2817
0 -21 -13 -0.2372 -0.9469
0 -21 -12 -1.0719 1.7633
0 -21 -11 1.5845 1.3831
0 -21 -10 -0.3169 -2.6547
0 -21 -9 -1.3710 -1.2934
0 -21 -8 2.3723 3.4144
0 -21 -7 -1.8703 0.4220
0 -21 -6 -0.0966 -3.4762
0 -21 -5 1.5568 1.1367
0 -21 -4 -1.9225 1.9735
0 -21 -3 2.6003 -2.1766
0 -21 -2 -3.0780 1.5139
0 -21 -1 2.0270 -1.1344
0 -20 -14 0.7725 1.0547
0 -20 -13 0.4556 -1.5187
0 -20 -12 -1.1477 -0.1707
0 -20 -11 -0.3739 0.0963
0 -20 -10 2.9922 2.5644
0 -20 -9 -4.5858 -2.3795
0 -20 -8 3.1025 -0.8160
0 -20 -7 1.2536 0.7192
0 -20 -6 -3.6038 2.3107
0 -20 -5 0.9704 -2.1008
0 -20 -4 1.7844 -0.2817
0 -20 -3 -0.8129 -0.4914
0 -20 -2 0.4739 2.1014
0 -20 -1 -4.0440 0.0428
0 -20 0 6.6372 -2.2129
0 -19 -15 0.8408 0.0496
0 -19 -14 -1.6087 0.4378
0 -19 -13 0.6627 -0.3195
0 -19 -12 1.1320 1.0335
0 -19 -11 -1.7017 -1.7325
0 -19 -10 1.2989 -0.1766
0 -19 -9 -0.4953 2.2804
0 -19 -8 -1.6718 -0.5437
0 -19 -7 3.5295 -1.5845
0 -19 -6 -1.6696 -0.9107
0 -19 -5 -1.9136 3.6307
0 -19 -4 2.4242 -0.5733
0 -19 -3 -0.8757 -3.4672
0 -19 -2 1.0033 1.7686
0 -19 -1 -1.5629 1.3640
0 -18 -16 -0.3711 -0.2281
0 -18 -15 0.5284 0.0020
0 -18 -14 1.2254 -0.4573
0 -18 -13 -2.5726 0.4045
0 -18 -12 1.4912 -0.3848
0 -18 -11 -0.3556 2.1133
0 -18 -10 0.8659 -4.1040
0 -18 -9 -0.5585 3.2219
0 -18 -8 -1.1615 -0.5721
0 -18 -7 0.9185 0.0240
0 -18 -6 1.2965 -1.3541
0 -18 -5 -1.3187 0.7416
0 -18 -4 -0.7361 2.1253
0 -18 -3 0.6809 -2.9635
0 -18 -2 1.1511 -0.5839
0 -18 -1 -1.3077 5.6843
0 -18 0 0.6683 -7.9925
0 -17 -16 -0.2584 0.4626
0 -17 -15 -0.2541 -0.5617
0 -17 -14 1.2723 0.3075
0 -17 -13 -1.3345 0.2571
0 -17 -12 1.1886 -0.7635
0 -17 -11 -0.7133 0.7013
0 -17 -10 -1.0710 0.3852
0 -17 -9 2.0486 -2.4919
0 -17 -8 -0.4622 3.9546
0 -17 -7 0.0918 -2.6321
0 -17 -6 -3.1317 -0.0036
0 -17 -5 3.0058 0.2525
0 -17 -4 3.9801 0.5649
0 -17 -3 -7.8164 2.7792
0 -17 -2 1.2112 -8.8940
0 -17 -1 4.7121 8.9636
0 -16 -18 -0.6186 -1.1861
0 -16 -16 -1.3601 1.3517
0 -16 -15 0.3194 -0.9069
0 -16 -14 -0.1587 -1.6500
0 -16 -13 0.6033 1.4910
0 -16 -12 -2.1082 2.3475
0 -16 -11 4.8813 -4.1424
0 -16 -10 -5.5687 1.4019
0 -16 -9 2.7834 1.2121
0 -16 -8 -1.7402 -1.0095
0 -16 -7 3.9851 1.0287
0 -16 -6 -1.3828 -3.2092
0 -16 -5 -7.2321 5.3728
0 -16 -4 7.3846 -4.9402
0 -16 -3 5.9365 1.5573
0 -16 -2 -13.3232 2.9297
0 -16 -1 2.8970 -6.1248
0 -16 0 6.1137 7.1486
0 -15 -18 -0.7085 -0.3265
0 -15 -17 -0.8764 -1.9309
0 -15 -16 1.4926 1.8000
0 -15 -15 0.1990 1.2456
0 -15 -14 -1.2075 -1.1398
0 -15 -13 0.3963 -3.0604
0 -15 -12 -0.8043 3.1024
0 -15 -11 2.4908 3.3233
0 -15 -10 -1.4244 -6.9594
0 -15 -9 -2.2279 3.2257
0 -15 -8 4.1782 0.2484
0 -15 -7 -4.3471 1.7999
0 -15 -6 4.2281 -3.1437
0 -15 -5 -0.2835 -2.2578
0 -15 -4 -7.3243 9.0230
0 -15 -3 8.6217 -8.0852
0 -15 -2 -0.1574 0.6352
0 -15 -1 -5.4666 3.4177
0 -14 -19 0.1688 -0.3292
0 -14 -18 1.0014 2.0757
0 -14 -17 -1.1300 -2.8338
0 -14 -16 -0.5637 1.1061
0 -14 -15 1.0528 -0.4603
0 -14 -14 0.8082 1.7158
0 -14 -13 -1.7246 -0.1509
0 -14 -12 0.1412 -3.1968
0 -14 -11 0.3059 1.2493
0 -14 -10 2.6492 4.5509
0 -14 -9 -5.0699 -5.6289
0 -14 -8 3.2184 3.0501
0 -14 -7 0.8585 -5.4339
0 -14 -6 -3.6178 10.3546
0 -14 -5 3.7702 -6.7642
0 -14 -4 -1.3518 -3.6180
0 -14 -3 -1.8391 7.4736
0 -14 -2 3.1440 -2.3315
0 -14 -1 -2.4610 -2.5214
0 -14 0 1.8637 3.6081
0 -13 -19 0.3974 -0.9777
0 -13 -18 0.0396 0.9082
0 -13 -17 -0.5248 1.2109
0 -13 -16 0.5249 -2.2404
0 -13 -15 0.4559 1.0558
0 -13 -14 -0.8862 -1.4576
0 -13 -13 -0.4578 2.2134
0 -13 -12 1.2255 2.2783
0 -13 -11 0.6465 -7.5903
0 -13 -10 -2.5273 4.0088
0 -13 -9 1.1516 3.3882
0 -13 -8 1.0578 -1.7458
0 -13 -7 0.8039 -3.5021
0 -13 -6 -4.6262 -2.9038
0 -13 -5 3.3143 13.5246
0 -13 -4 2.3795 -8.4235
0 -13 -3 -4.4211 -5.9821
0 -13 -2 1.1909 8.1064
0 -13 -1 1.2468 -1.1654
0 -12 -20 0.1528 0.1315
0 -12 -19 -0.3928 0.7576
0 -12 -18 1.9523 -3.3920
0 -12 -17 -2.8779 2.8962
0 -12 -16 0.7437 1.5008
0 -12 -15 0.7158 -1.7819
0 -12 -14 2.0823 -2.9553
0 -12 -13 -3.9395 2.2540
0 -12 -12 0.1866 3.8886
0 -12 -11 2.9633 -1.1704
0 -12 -10 1.3671 -10.9069
0 -12 -9 -7.4880 13.1673
0 -12 -8 5.4183 -1.1972
0 -12 -7 1.8316 -4.1848
0 -12 -6 -2.5329 -4.2305
0 -12 -5 -3.6577 6.1803
0 -12 -4 6.2202 5.2676
0 -12 -3 -2.8086 -10.2366
0 -12 -2 0.4540 1.2188
0 -12 -1 -1.6455 7.3291
0 -12 0 2.7814 -9.2513
0 -11 -20 0.1805 0.1629
0 -11 -19 -0.7583 1.6657
0 -11 -18 2.3349 -0.9896
0 -11 -17 -1.3418 -3.1736
0 -11 -16 -1.6202 2.2741
0 -11 -15 2.0777 4.6214
0 -11 -14 -0.5215 -5.0091
0 -11 -13 0.1434 -3.1193
0 -11 -12 0.1599 4.3084
0 -11 -11 -1.8469 5.5391
0 -11 -10 2.8686 -7.8524
0 -11 -9 -2.3612 -6.1898
0 -11 -8 1.3479 16.1740
0 -11 -7 1.6421 -6.2998
0 -11 -6 -6.1092 -6.1114
0 -11 -5 3.8431 2.1256
0 -11 -4 7.3598 6.0557
0 -11 -3 -11.3399 -1.1508
0 -11 -2 -1.4623 -9.0616
0 -11 -1 10.7539 9.4751
0 -10 -20 -0.5677 -0.5636
0 -10 -19 -0.0571 1.4952
0 -10 -18 -0.8244 -0.7119
0 -10 -17 4.1445 1.2504
0 -10 -16 -5.3613 -3.1340
0 -10 -15 2.4967 1.1509
0 -10 -14 0.7083 3.7036
0 -10 -13 -1.5509 -3.9794
0 -10 -12 -0.3879 -0.1445
0 -10 -11 4.2438 0.3657
0 -10 -10 -5.0804 4.1974
0 -10 -9 1.4212 -4.2398
0 -10 -8 -3.5356 -3.2032
0 -10 -7 14.1470 9.0399
0 -10 -6 -12.4977 -8.3295
0 -10 -5 -9.4508 6.4230
0 -10 -4 17.7682 -4.6928
0 -10 -3 7.8746 -0.6378
0 -10 -2 -25.8482 5.0728
0 -10 -1 3.2886 -2.3937
0 -10 0 17.4565 -0.8575
0 -9 -21 0.3364 1.0012
0 -9 -20 -0.3303 -1.4493
0 -9 -19 1.9805 1.4081
0 -9 -18 -3.3927 -0.3979
0 -9 -17 0.5624 -2.2928
0 -9 -16 3.4196 4.9579
0 -9 -15 -2.6973 -4.5838
0 -9 -14 0.2875 1.9987
0 -9 -13 -0.6762 -0.4362
0 -9 -12 -0.4285 -0.4583
0 -9 -11 4.2693 3.7281
0 -9 -10 -3.2484 -8.3325
0 -9 -9 -0.9204 8.4216
0 -9 -8 -1.8229 -3.4066
0 -9 -7 3.6581 1.6175
0 -9 -6 9.2282 -4.1515
0 -9 -5 -18.8231 -1.1785
0 -9 -4 2.1946 14.4723
0 -9 -3 15.3716 -14.9699
0 -9 -2 -2.1438 -2.8169
0 -9 -1 -14.1096 12.9448
0 -8 -21 -1.2454 -0.4333
0 -8 -20 -0.7358 2.1593
0 -8 -19 1.9025 -3.1392
0 -8 -18 2.5413 4.4302
0 -8 -17 -6.0273 -5.4677
0 -8 -16 1.5391 3.8762
0 -8 -15 2.9003 -0.5674
0 -8 -14 0.0081 -2.2974
0 -8 -13 -1.6351 4.3980
0 -8 -12 -3.3994 -4.3552
0 -8 -11 4.6971 0.9334
0 -8 -10 1.7117 3.6760
0 -8 -9 -3.9268 -7.2133
0 -8 -8 0.2895 9.9714
0 -8 -7 -4.8632 -12.5505
0 -8 -6 14.0848 13.8042
0 -8 -5 -6.9870 -10.8077
0 -8 -4 -10.3018 3.4589
0 -8 -3 10.8925 2.0807
0 -8 -2 -0.2688 -1.1737
0 -8 -1 2.5452 -2.7775
0 -8 0 -8.7876 4.6305
0 -7 -21 -0.0918 -2.7929
0 -7 -20 -2.3085 3.1121
0 -7 -19 0.0616 -1.5978
0 -7 -18 3.6647 -0.1776
0 -7 -17 -1.4889 1.9070
0 -7 -16 -3.0696 -3.2623
0 -7 -15 3.2453 4.1503
0 -7 -14 -1.9690 -4.7726
0 -7 -13 2.3009 2.2818
0 -7 -12 -1.1305 4.8951
0 -7 -11 -0.0500 -10.0013
0 -7 -10 -2.2287 7.1224
0 -7 -9 0.7665 -2.7827
0 -7 -8 9.3289 4.0603
0 -7 -7 -11.8647 -2.9741
0 -7 -6 -6.3054 -7.9550
0 -7 -5 22.9865 14.3240
0 -7 -4 -13.6011 -2.8582
0 -7 -3 -0.3921 -7.1997
0 -7 -2 -9.1654 -3.7498
0 -7 -1 18.6364 13.7592
0 -6 -21 1.9899 -0.8269
0 -6 -20 -1.0839 -0.2014
0 -6 -19 -2.1835 3.5501
0 -6 -18 2.7861 -6.4310
0 -6 -17 0.2561 3.6140
0 -6 -16 -2.4060 2.1658
0 -6 -15 1.1933 -1.6262
0 -6 -14 2.1610 -3.3778
0 -6 -13 -4.9256 0.5700
0 -6 -12 3.6379 8.4851
0 -6 -11 -0.6960 -6.5468
0 -6 -10 5.6484 -8.6057
0 -6 -9 -16.3529 15.7268
0 -6 -8 12.4917 -5.8159
0 -6 -7 9.6565 -1.2471
0 -6 -6 -18.5388 -5.1535
0 -6 -5 -1.9828 7.5069
0 -6 -4 16.0821 -0.2887
0 -6 -3 0.5030 0.7709
0 -6 -2 -6.8995 -6.3530
0 -6 -1 -27.2283 -0.1590
0 -6 0 53.0769 7.6648
0 -5 -21 -0.5224 -0.5478
0 -5 -20 1.4954 -1.4261
0 -5 -19 -1.1568 4.4607
0 -5 -18 0.9636 -0.9748
0 -5 -17 -1.0386 -6.1156
0 -5 -16 -0.0265 3.2196
0 -5 -15 0.9792 7.0897
0 -5 -14 0.9312 -5.4586
0 -5 -13 -4.4056 -8.0847
0 -5 -12 5.1441 8.9373
0 -5 -11 -2.8991 8.6226
0 -5 -10 1.4332 -15.3074
0 -5 -9 -0.5052 -4.4372
0 -5 -8 -3.4235 19.6729
0 -5 -7 7.1852 -4.3081
0 -5 -6 -4.4049 -14.0280
0 -5 -5 -1.3031 4.3193
0 -5 -4 4.2881 12.6795
0 -5 -3 -11.6081 -9.9242
0 -5 -2 25.3731 -0.0334
0 -5 -1 -25.2601 1.6325
0 -4 -22 1.0669 0.3787
0 -4 -21 -0.4212 -0.0357
0 -4 -20 -0.8707 -2.0540
0 -4 -19 0.0609 2.2723
0 -4 -18 0.1863 0.1990
0 -4 -17 3.3404 0.8909
0 -4 -16 -6.1257 -5.1014
0 -4 -15 2.6512 2.1699
0 -4 -14 3.5867 6.4172
0 -4 -13 -3.9562 -5.0019
0 -4 -12 -3.6959 -6.3101
0 -4 -11 10.1694 7.2050
0 -4 -10 -5.7285 4.3913
0 -4 -9 -2.6562 -3.0956
0 -4 -8 -2.3049 -15.3308
0 -4 -7 17.8260 18.7412
0 -4 -6 -18.2729 0.7854
0 -4 -5 -3.4858 -7.5964
0 -4 -4 18.3447 -7.4710
0 -4 -3 -5.2017 11.9369
0 -4 -2 -15.9773 -3.6994
0 -4 -1 20.7582 9.1304
0 -4 0 -17.8936 -17.6943
0 -3 -22 -0.5445 -0.0264
0 -3 -21 0.3623 1.3640
0 -3 -20 -0.1186 -2.6935
0 -3 -19 2.4107 1.3256
0 -3 -18 -4.0795 1.4672
0 -3 -17 0.7089 -2.5581
0 -3 -16 3.4851 3.4110
0 -3 -15 -2.9621 -4.6761
0 -3 -14 0.4761 1.4982
0 -3 -13 0.4143 4.6786
0 -3 -12 -1.0363 -4.6018
0 -3 -11 1.2642 1.9756
0 -3 -10 0.0046 -10.1124
0 -3 -9 1.5666 18.3552
0 -3 -8 -8.3320 -2.6181
0 -3 -7 9.4980 -20.7058
0 -3 -6 4.7198 11.4308
0 -3 -5 -19.8527 15.9879
0 -3 -4 14.6313 -12.7570
0 -3 -3 1.2979 -8.5300
0 -3 -2 -3.7437 1.8499
0 -3 -1 -2.3377 13.8568
0 -2 -22 0.0861 -1.0033
0 -2 -21 -0.9154 0.3028
0 -2 -20 -1.8556 3.2403
0 -2 -19 2.1146 -5.2972
0 -2 -18 3.7961 3.1063
0 -2 -17 -5.6881 -2.0138
0 -2 -16 -0.9515 4.1840
0 -2 -15 4.0518 -1.9682
0 -2 -14 1.1220 -5.4546
0 -2 -13 -2.2822 6.3061
0 -2 -12 -5.7500 1.1540
0 -2 -11 11.0764 -3.3845
0 -2 -10 -6.3200 0.3862
0 -2 -9 0.9411 -9.8565
0 -2 -8 -1.2700 27.7254
0 -2 -7 -3.3050 -23.1331
0 -2 -6 15.4996 -4.9368
0 -2 -5 -17.0651 14.4202
0 -2 -4 4.0364 9.3584
0 -2 -3 4.9022 -28.5998
0 -2 -2 -10.7761 20.8314
0 -2 -1 27.9069 -6.3304
0 -2 0 -39.9916 1.4627
0 -1 -21 -1.3500 -2.8016
0 -1 -20 -0.9226 2.2981
0 -1 -19 -0.7298 1.8509
0 -1 -18 2.4445 -2.3149
0 -1 -17 0.7427 -1.8582
0 -1 -16 -3.6773 0.8295
0 -1 -15 2.3147 6.0656
0 -1 -14 -2.3701 -5.7741
0 -1 -13 6.1542 -4.2392
0 -1 -12 -6.4417 9.2576
0 -1 -11 0.9853 -3.1395
0 -1 -10 3.2212 0.0832
0 -1 -9 -6.7314 -8.4943
0 -1 -8 15.9950 10.9815
0 -1 -7 -18.1236 6.8147
0 -1 -6 -2.5660 -21.8171
0 -1 -5 20.5031 5.1025
0 -1 -4 -9.7485 23.2612
0 -1 -3 11.5891 -19.2606
0 -1 -2 -56.6081 -13.1564
0 -1 -1 71.3584 25.7896
0 0 1 -72.3795 -0.0288
0 0 2 -29.0480 -0.0244
0 0 3 27.7214 0.0474
0 0 4 15.4398 -0.0032
0 0 5 -2.5465 -0.0062
0 0 6 -29.5113 -0.0085
0 0 7 18.0536 -0.0227
0 0 8 12.0624 0.0611
0 0 9 -19.4943 -0.0521
0 0 10 12.2386 0.0037
0 0 11 -9.0964 0.0424
0 0 12 8.6011 -0.0261
0 0 13 -5.9428 -0.0375
0 0 14 2.6031 0.0429
0 0 15 0.3890 0.0085
0 0 16 -2.2990 -0.0042
0 0 17 0.9094 -0.0384
0 0 18 2.0407 0.0161
0 0 19 -1.3912 0.0241
0 0 20 -1.8517 0.0120
0 0 21 1.5864 -0.0581
0 0 22 1.6841 0.0273
0 1 1 71.3584 -25.7896
0 1 2 -56.6081 13.1564
0 1 3 11.5891 19.2606
0 1 4 -9.7485 -23.2612
0 1 5 20.5031 -5.1025
0 1 6 -2.5660 21.8171
0 1 7 -18.1236 -6.8147
0 1 8 15.9950 -10.9815
0 1 9 -6.7314 8.4943
0 1 10 3.2212 -0.0832
0 1 11 0.9853 3.1395
0 1 12 -6.4417 -9.2576
0 1 13 6.1542 4.2392
0 1 14 -2.3701 5.7741
0 1 15 2.3147 -6.0656
0 1 16 -3.6773 -0.8295
0 1 17 0.7427 1.8582
0 1 18 2.4445 2.3149
0 1 19 -0.7298 -1.8509
0 1 20 -0.9226 -2.2981
0 1 21 -1.3500 2.8016
0 1 22 2.4796 -0.3347
0 2 0 -39.9916 -1.4627
0 2 1 27.9069 6.3304
0 2 2 -10.7761 -20.8314
0 2 3 4.9022 28.5998
0 2 4 4.0364 -9.3584
0 2 5 -17.0651 -14.4202
0 2 6 15.4996 4.9368
0 2 7 -3.3050 23.1331
0 2 8 -1.2700 -27.7254
0 2 9 0.9411 9.8565
0 2 10 -6.3200 -0.3862
0 2 11 11.0764 3.3845
0 2 12 -5.7500 -1.1540
0 2 13 -2.2822 -6.3061
0 2 14 1.1220 5.4546
0 2 15 4.0518 1.9682
0 2 16 -0.9515 -4.1840
0 2 17 -5.6881 2.0138
0 2 18 3.7961 -3.1063
0 2 19 2.1146 5.2972
0 2 20 -1.8556 -3.2403
0 2 21 -0.9154 -0.3028
0 2 22 0.0861 1.0033
0 3 1 -2.3377 -13.8568
0 3 2 -3.7437 -1.8499
0 3 3 1.2979 8.5300
0 3 4 14.6313 12.7570
0 3 5 -19.8527 -15.9879
0 3 6 4.7198 -11.4308
0 3 7 9.4980 20.7058
0 3 8 -8.3320 2.6181
0 3 9 1.5666 -18.3552
0 3 10 0.0046 10.1124
0 3 11 1.2642 -1.9756
0 3 12 -1.0363 4.6018
0 3 13 0.4143 -4.6786
0 3 14 0.4761 -1.4982
0 3 15 -2.9621 4.6761
0 3 16 3.4851 -3.4110
0 3 17 0.7089 2.5581
0 3 18 -4.0795 -1.4672
0 3 19 2.4107 -1.3256
0 3 20 -0.1186 2.6935
0 3 21 0.3623 -1.3640
0 3 22 -0.5445 0.0264
0 4 0 -17.8936 17.6943
0 4 1 20.7582 -9.1304
0 4 2 -15.9773 3.6994
0 4 3 -5.2017 -11.9369
0 4 4 18.3447 7.4710
0 4 5 -3.4858 7.5964
0 4 6 -18.2729 -0.7854
0 4 7 17.8260 -18.7412
0 4 8 -2.3049 15.3308
0 4 9 -2.6562 3.0956
0 4 10 -5.7285 -4.3913
0 4 11 10.1694 -7.2050
0 4 12 -3.6959 6.3101
0 4 13 -3.9562 5.0019
0 4 14 3.5867 -6.4172
0 4 15 2.6512 -2.1699
0 4 16 -6.1257 5.1014
0 4 17 3.3404 -0.8909
0 4 18 0.1863 -0.1990
0 4 19 0.0609 -2.2723
0 4 20 -0.8707 2.0540
0 4 21 -0.4212 0.0357
0 4 22 1.0669 -0.3787
0 5 1 -25.2601 -1.6325
0 5 2 25.3731 0.0334
0 5 3 -11.6081 9.9242
0 5 4 4.2881 -12.6795
0 5 5 -1.3031 -4.3193
0 5 6 -4.4049 14.0280
0 5 7 7.1852 4.3081
0 5 8 -3.4235 -19.6729
0 5 9 -0.5052 4.4372
0 5 10 1.4332 15.3074
0 5 11 -2.8991 -8.6226
0 5 12 5.1441 -8.9373
0 5 13 -4.4056 8.0847
0 5 14 0.9312 5.4586
0 5 15 0.9792 -7.0897
0 5 16 -0.0265 -3.2196
0 5 17 -1.0386 6.1156
0 5 18 0.9636 0.9748
0 5 19 -1.1568 -4.4607
0 5 20 1.4954 1.4261
0 5 21 -0.5224 0.5478
0 5 22 -0.8127 0.1542
0 6 0 53.0769 -7.6648
0 6 1 -27.2283 0.1590
0 6 2 -6.8995 6.3530
0 6 3 0.5030 -0.7709
0 6 4 16.0821 0.2887
0 6 5 -1.9828 -7.5069
0 6 6 -18.5388 5.1535
0 6 7 9.6565 1.2471
0 6 8 12.4917 5.8159
0 6 9 -16.3529 -15.7268
0 6 10 5.6484 8.6057
0 6 11 -0.6960 6.5468
0 6 12 3.6379 -8.4851
0 6 13 -4.9256 -0.5700
0 6 14 2.1610 3.3778
0 6 15 1.1933 1.6262
0 6 16 -2.4060 -2.1658
0 6 17 0.2561 -3.6140
0 6 18 2.7861 6.4310
0 6 19 -2.1835 -3.5501
0 6 20 -1.0839 0.2014
0 6 21 1.9899 0.8269
0 7 1 18.6364 -13.7592
0 7 2 -9.1654 3.7498
0 7 3 -0.3921 7.1997
0 7 4 -13.6011 2.8582
0 7 5 22.9865 -14.3240
0 7 6 -6.3054 7.9550
0 7 7 -11.8647 2.9741
0 7 8 9.3289 -4.0603
0 7 9 0.7665 2.7827
0 7 10 -2.2287 -7.1224
0 7 11 -0.0500 10.0013
0 7 12 -1.1305 -4.8951
0 7 13 2.3009 -2.2818
0 7 14 -1.9690 4.7726
0 7 15 3.2453 -4.1503
0 7 16 -3.0696 3.2623
0 7 17 -1.4889 -1.9070
0 7 18 3.6647 0.1776
0 7 19 0.0616 1.5978
0 7 20 -2.3085 -3.1121
0 7 21 -0.0918 2.7929
0 8 0 -8.7876 -4.6305
0 8 1 2.5452 2.7775
0 8 2 -0.2688 1.1737
0 8 3 10.8925 -2.0807
0 8 4 -10.3018 -3.4589
0 8 5 -6.9870 10.8077
0 8 6 14.0848 -13.8042
0 8 7 -4.8632 12.5505
0 8 8 0.2895 -9.9714
0 8 9 -3.9268 7.2133
0 8 10 1.7117 -3.6760
0 8 11 4.6971 -0.9334
0 8 12 -3.3994 4.3552
0 8 13 -1.6351 -4.3980
0 8 14 0.0081 2.2974
0 8 15 2.9003 0.5674
0 8 16 1.5391 -3.8762
0 8 17 -6.0273 5.4677
0 8 18 2.5413 -4.4302
0 8 19 1.9025 3.1392
0 8 20 -0.7358 -2.1593
0 8 21 -1.2454 0.4333
0 9 1 -14.1096 -12.9448
0 9 2 -2.1438 2.8169
0 9 3 15.3716 14.9699
0 9 4 2.1946 -14.4723
0 9 5 -18.8231 1.1785
0 9 6 9.2282 4.1515
0 9 7 3.6581 -1.6175
0 9 8 -1.8229 3.4066
0 9 9 -0.9204 -8.4216
0 9 10 -3.2484 8.3325
0 9 11 4.2693 -3.7281
0 9 12 -0.4285 0.4583
0 9 13 -0.6762 0.4362
0 9 14 0.2875 -1.9987
0 9 15 -2.6973 4.5838
0 9 16 3.4196 -4.9579
0 9 17 0.5624 2.2928
0 9 18 -3.3927 0.3979
0 9 19 1.9805 -1.4081
0 9 20 -0.3303 1.4493
0 9 21 0.3364 -1.0012
0 10 0 17.4565 0.8575
0 10 1 3.2886 2.3937
0 10 2 -25.8482 -5.0728
0 10 3 7.8746 0.6378
0 10 4 17.7682 4.6928
0 10 5 -9.4508 -6.4230
0 10 6 -12.4977 8.3295
0 10 7 14.1470 -9.0399
0 10 8 -3.5356 3.2032
0 10 9 1.4212 4.2398
0 10 10 -5.0804 -4.1974
0 10 11 4.2438 -0.3657
0 10 12 -0.3879 0.1445
0 10 13 -1.5509 3.9794
0 10 14 0.7083 -3.7036
0 10 15 2.4967 -1.1509
0 10 16 -5.3613 3.1340
0 10 17 4.1445 -1.2504
0 10 18 -0.8244 0.7119
0 10 19 -0.0571 -1.4952
0 10 20 -0.5677 0.5636
0 11 1 10.7539 -9.4751
0 11 2 -1.4623 9.0616
0 11 3 -11.3399 1.1508
0 11 4 7.3598 -6.0557
0 11 5 3.8431 -2.1256
0 11 6 -6.1092 6.1114
0 11 7 1.6421 6.2998
0 11 8 1.3479 -16.1740
0 11 9 -2.3612 6.1898
0 11 10 2.8686 7.8524
0 11 11 -1.8469 -5.5391
0 11 12 0.1599 -4.3084
0 11 13 0.1434 3.1193
0 11 14 -0.5215 5.0091
0 11 15 2.0777 -4.6214
0 11 16 -1.6202 -2.2741
0 11 17 -1.3418 3.1736
0 11 18 2.3349 0.9896
0 11 19 -0.7583 -1.6657
0 11 20 0.1805 -0.1629
0 12 0 2.7814 9.2513
0 12 1 -1.6455 -7.3291
0 12 2 0.4540 -1.2188
0 12 3 -2.8086 10.2366
0 12 4 6.2202 -5.2676
0 12 5 -3.6577 -6.1803
0 12 6 -2.5329 4.2305
0 12 7 1.8316 4.1848
0 12 8 5.4183 1.1972
0 12 9 -7.4880 -13.1673
0 12 10 1.3671 10.9069
0 12 11 2.9633 1.1704
0 12 12 0.1866 -3.8886
0 12 13 -3.9395 -2.2540
0 12 14 2.0823 2.9553
0 12 15 0.7158 1.7819
0 12 16 0.7437 -1.5008
0 12 17 -2.8779 -2.8962
0 12 18 1.9523 3.3920
0 12 19 -0.3928 -0.7576
0 13 1 1.2468 1.1654
0 13 2 1.1909 -8.1064
0 13 3 -4.4211 5.9821
0 13 4 2.3795 8.4235
0 13 5 3.3143 -13.5246
0 13 6 -4.6262 2.9038
0 13 7 0.8039 3.5021
0 13 8 1.0578 1.7458
0 13 9 1.1516 -3.3882
0 13 10 -2.5273 -4.0088
0 13 11 0.6465 7.5903
0 13 12 1.2255 -2.2783
0 13 13 -0.4578 -2.2134
0 13 14 -0.8862 1.4576
0 13 15 0.4559 -1.0558
0 13 16 0.5249 2.2404
0 13 17 -0.5248 -1.2109
0 13 18 0.0396 -0.9082
0 13 19 0.3974 0.9777
0 14 0 1.8637 -3.6081
0 14 1 -2.4610 2.5214
0 14 2 3.1440 2.3315
0 14 3 -1.8391 -7.4736
0 14 4 -1.3518 3.6180
0 14 5 3.7702 6.7642
0 14 6 -3.6178 -10.3546
0 14 7 0.8585 5.4339
0 14 8 3.2184 -3.0501
0 14 9 -5.0699 5.6289
0 14 10 2.6492 -4.5509
0 14 11 0.3059 -1.2493
0 14 12 0.1412 3.1968
0 14 13 -1.7246 0.1509
0 14 14 0.8082 -1.7158
0 14 15 1.0528 0.4603
0 14 16 -0.5637 -1.1061
0 14 17 -1.1300 2.8338
0 14 18 1.0014 -2.0757
0 15 1 -5.4666 -3.4177
0 15 2 -0.1574 -0.6352
0 15 3 8.6217 8.0852
0 15 4 -7.3243 -9.0230
0 15 5 -0.2835 2.2578
0 15 6 4.2281 3.1437
0 15 7 -4.3471 -1.7999
0 15 8 4.1782 -0.2484
0 15 9 -2.2279 -3.2257
0 15 10 -1.4244 6.9594
0 15 11 2.4908 -3.3233
0 15 12 -0.8043 -3.1024
0 15 13 0.3963 3.0604
0 15 14 -1.2075 1.1398
0 15 15 0.1990 -1.2456
0 15 16 1.4926 -1.8000
0 15 17 -0.8764 1.9309
0 16 0 6.1137 -7.1486
0 16 1 2.8970 6.1248
0 16 2 -13.3232 -2.9297
0 16 3 5.9365 -1.5573
0 16 4 7.3846 4.9402
0 16 5 -7.2321 -5.3728
0 16 6 -1.3828 3.2092
0 16 7 3.9851 -1.0287
0 16 8 -1.7402 1.0095
0 16 9 2.7834 -1.2121
0 16 10 -5.5687 -1.4019
0 16 11 4.8813 4.1424
0 16 12 -2.1082 -2.3475
0 16 13 0.6033 -1.4910
0 16 14 -0.1587 1.6500
0 16 15 0.3194 0.9069
0 16 16 -1.3601 -1.3517
0 16 17 1.7210 -0.4300
0 16 18 -0.6186 1.1861
0 17 1 4.7121 -8.9636
0 17 2 1.2112 8.8940
0 17 3 -7.8164 -2.7792
0 17 4 3.9801 -0.5649
0 17 5 3.0058 -0.2525
0 17 6 -3.1317 0.0036
0 17 7 0.0918 2.6321
0 17 8 -0.4622 -3.9546
0 17 9 2.0486 2.4919
0 17 10 -1.0710 -0.3852
0 17 11 -0.7133 -0.7013
0 17 12 1.1886 0.7635
0 17 13 -1.3345 -0.2571
0 17 14 1.2723 -0.3075
0 17 15 -0.2541 0.5617
0 17 16 -0.2584 -0.4626
0 17 17 -0.5167 0.1733
0 18 0 0.6683 7.9925
0 18 1 -1.3077 -5.6843
0 18 2 1.1511 0.5839
0 18 3 0.6809 2.9635
0 18 4 -0.7361 -2.1253
0 18 5 -1.3187 -0.7416
0 18 6 1.2965 1.3541
0 18 7 0.9185 -0.0240
0 18 8 -1.1615 0.5721
0 18 9 -0.5585 -3.2219
0 18 10 0.8659 4.1040
0 18 11 -0.3556 -2.1133
0 18 12 1.4912 0.3848
0 18 13 -2.5726 -0.4045
0 18 14 1.2254 0.4573
0 18 15 0.5284 -0.0020
0 18 16 -0.3711 0.2281
0 19 1 -1.5629 -1.3640
0 19 2 1.0033 -1.7686
0 19 3 -0.8757 3.4672
0 19 4 2.4242 0.5733
0 19 5 -1.9136 -3.6307
0 19 6 -1.6696 0.9107
0 19 7 3.5295 1.5845
0 19 8 -1.6718 0.5437
0 19 9 -0.4953 -2.2804
0 19 10 1.2989 0.1766
0 19 11 -1.7017 1.7325
0 19 12 1.1320 -1.0335
0 19 13 0.6627 0.3195
0 19 14 -1.6087 -0.4378
0 19 15 0.8408 -0.0496
0 20 0 6.6372 2.2129
0 20 1 -4.0440 -0.0428
0 20 2 0.4739 -2.1014
0 20 3 -0.8129 0.4914
0 20 4 1.7844 0.2817
0 20 5 0.9704 2.1008
0 20 6 -3.6038 -2.3107
0 20 7 1.2536 -0.7192
0 20 8 3.1025 0.8160
0 20 9 -4.5858 2.3795
0 20 10 2.9922 -2.5644
0 20 11 -0.3739 -0.0963
0 20 12 -1.1477 0.1707
0 20 13 0.4556 1.5187
0 20 14 0.7725 -1.0547
0 21 1 2.0270 1.1344
0 21 2 -3.0780 -1.5139
0 21 3 2.6003 2.1766
0 21 4 -1.9225 -1.9735
0 21 5 1.5568 -1.1367
0 21 6 -0.0966 3.4762
0 21 7 -1.8703 -0.4220
0 21 8 2.3723 -3.4144
0 21 9 -1.3710 1.2934
0 21 10 -0.3169 2.6547
0 21 11 1.5845 -1.3831
0 21 12 -1.0719 -1.7633
0 21 13 -0.2372 0.9469
0 22 0 -1.4495 -2.2817
0 22 1 3.1578 1.6968
0 22 2 -4.0779 -1.1053
0 22 3 0.9154 0.6476
0 22 4 1.6368 1.1866
0 22 5 -0.4406 -2.1461
0 22 6 -1.1745 -0.7502
0 22 7 0.3503 3.4881
0 22 8 1.2434 -1.3162
0 22 9 -0.6968 -1.6449
0 22 10 -1.5090 0.2860
0 22 11 2.1789 1.8811
0 22 12 -0.8131 -0.7408
0 23 1 1.7475 -0.6881
0 23 2 0.5183 0.3078
0 23 3 -2.5348 -0.5128
0 23 4 0.6752 1.2907
0 23 5 1.1604 -0.2261
0 23 6 0.4027 -1.6441
0 23 7 -2.2574 1.1210
0 23 8 0.8645 0.5161
0 23 9 1.8178 -0.3350
0 23 11 0.4822 -0.1416
0 24 0 -2.2325 0.8344
0 24 1 0.3869 -1.0461
0 24 2 1.8106 1.4692
0 24 3 -0.7979 -1.4920
0 24 4 -0.8365 0.5670
0 24 5 0.1664 0.5719
0 24 6 0.5722 -0.3333
0 24 7 0.8733 -0.9232
0 24 8 -2.2266 1.2428
0 24 9 1.3092 -0.5976
0 25 2 0.9440 -0.1999
0 25 3 1.4153 0.4205
0 25 4 -1.1742 -0.5478
0 25 5 -0.1056 0.1053
0 25 6 -0.1127 0.6349
0 25 7 0.6277 -0.5118
1 -25 -7 -1.1450 -0.6866
1 -25 -6 0.1312 -0.2304
1 -25 -5 -0.3598 0.7334
1 -25 -4 0.1094 0.0166
1 -25 -3 1.9990 -0.6550
1 -25 -2 -2.8805 0.2628
1 -25 -1 0.2191 0.1611
1 -24 -10 1.3656 -0.3523
1 -24 -8 -0.2767 -0.1436
1 -24 -7 2.6721 1.2927
1 -24 -6 -2.3026 -1.9730
1 -24 -5 0.4116 1.0781
1 -24 -4 -0.7162 -0.1602
1 -24 -3 1.9020 0.4963
1 -24 -2 0.1318 -1.2028
1 -24 -1 -3.3927 1.2473
1 -23 -11 -0.7951 0.5119
1 -23 -10 0.1437 -0.1859
1 -23 -9 2.0566 -0.1272
1 -23 -8 -3.1143 -1.2394
1 -23 -7 0.9026 2.2303
1 -23 -6 1.7317 -0.9909
1 -23 -5 -0.9442 -0.5556
1 -23 -4 -1.0363 0.9317
1 -23 -3 -0.5961 -0.8303
1 -23 -2 3.5691 0.1495
1 -23 -1 -2.2718 1.0134
1 -22 -12 -0.0328 -1.0780
1 -22 -11 0.5010 -0.1977
1 -22 -10 -2.0006 0.9757
1 -22 -9 1.9471 1.5217
1 -22 -8 0.1855 -2.9734
1 -22 -7 -1.3184 -0.4591
1 -22 -6 -0.2716 4.2157
1 -22 -5 1.6794 -3.5290
1 -22 -4 0.0912 0.9106
1 -22 -3 -2.1081 0.3217
1 -22 -2 0.2116 -0.8191
1 -22 -1 2.7249 0.7947
1 -21 -13 -0.8383 2.5120
1 -21 -12 1.1610 -0.3473
1 -21 -11 0.5343 -0.8294
1 -21 -10 -1.8188 -1.9677
1 -21 -9 1.1996 3.0206
1 -21 -8 0.1646 1.6968
1 -21 -7 -0.8360 -5.4825
1 -21 -6 0.3368 2.4611
1 -21 -5 0.1361 2.1522
1 -21 -4 0.5431 -2.2182
1 -21 -3 -0.5078 0.3084
1 -21 -2 -1.7421 0.0862
1 -21 -1 3.7821 -0.7994
1 -20 -14 1.5659 -1.4042
1 -20 -13 -1.6992 -0.6905
1 -20 -12 -0.2831 2.2507
1 -20 -11 2.0416 -0.5514
1 -20 -10 -1.5972 -0.2864
1 -20 -9 -0.8938 -2.3359
1 -20 -8 3.7628 3.7593
1 -20 -7 -3.8515 -1.3670
1 -20 -6 0.8698 -0.6555
1 -20 -5 0.3890 0.0158
1 -20 -4 1.3688 0.6145
1 -20 -3 -1.0150 -0.7641
1 -20 -2 -2.1288 2.0672
1 -20 -1 2.1330 -2.1600
1 -19 -15 -0.0986 0.4229
1 -19 -14 -0.7479 0.8407
1 -19 -13 1.5854 -1.6659
1 -19 -12 -1.4257 0.5025
1 -19 -11 0.8652 0.1753
1 -19 -10 0.2335 0.7640
1 -19 -9 -2.9032 -0.9156
1 -19 -8 4.4791 0.1562
1 -19 -7 -1.3097 -0.5034
1 -19 -6 -2.9637 0.5984
1 -19 -5 2.1091 1.2575
1 -19 -4 1.3141 -2.0982
1 -19 -3 -0.8051 0.1990
1 -19 -2 -1.8721 0.4928
1 -19 -1 0.7650 1.1581
1 -18 -16 0.3693 -0.6521
1 -18 -15 0.0512 0.3757
1 -18 -14 0.2238 -1.1999
1 -18 -13 -1.3356 2.4059
1 -18 -12 1.2043 -1.8592
1 -18 -11 -0.4919 0.2983
1 -18 -10 2.1274 -0.5920
1 -18 -9 -4.0952 2.2300
1 -18 -8 1.3437 -2.0947
1 -18 -7 3.5818 0.7002
1 -18 -6 -2.7640 -1.4915
1 -18 -5 -2.3751 3.9359
1 -18 -4 2.2053 -3.5759
1 -18 -3 3.0890 -0.5209
1 -18 -2 -3.0731 3.8896
1 -18 -1 -3.2329 -2.9072
1 -17 -17 -1.8851 0.0327
1 -17 -16 1.9790 -0.7641
1 -17 -15 -0.9810 1.3932
1 -17 -14 0.5785 -0.6342
1 -17 -13 -0.2983 -0.9740
1 -17 -12 0.3395 1.6121
1 -17 -11 -1.6773 -0.7472
1 -17 -10 2.1834 -0.3772
1 -17 -9 0.2028 0.1379
1 -17 -8 -2.0121 1.3201
1 -17 -7 -0.0704 -1.2568
1 -17 -6 1.3705 -1.2689
1 -17 -5 2.6648 1.7814
1 -17 -4 -5.1411 2.5101
1 -17 -3 -1.1119 -5.3424
1 -17 -2 7.4452 0.0294
1 -17 -1 -3.2483 8.4299
1 -16 -18 1.2812 -0.7272
1 -16 -17 -0.3779 2.2628
1 -16 -16 -1.6571 -1.2604
1 -16 -15 2.4325 -1.9598
1 -16 -14 -2.3886 2.4036
1 -16 -13 1.9201 0.6296
1 -16 -12 -0.4239 -1.2337
1 -16 -11 0.0371 -1.9592
1 -16 -10 -2.3409 2.9828
1 -16 -9 3.6743 0.0045
1 -16 -8 -2.1587 -1.9859
1 -16 -7 2.8907 0.7718
1 -16 -6 -6.7702 0.3982
1 -16 -5 4.7369 0.8496
1 -16 -4 4.8820 -3.3522
1 -16 -3 -7.7184 4.6475
1 -16 -2 -2.4086 -3.3666
1 -16 -1 8.8500 0.1323
1 -15 -19 -0.1703 0.3163
1 -15 -18 -0.9946 -2.0190
1 -15 -17 1.2734 1.1898
1 -15 -16 -0.2616 2.2613
1 -15 -15 0.6377 -2.2157
1 -15 -14 -1.6560 -1.9773
1 -15 -13 -0.4092 2.1270
1 -15 -12 3.1127 3.0162
1 -15 -11 -0.6220 -3.5924
1 -15 -10 -4.2032 -3.0144
1 -15 -9 3.8392 6.5612
1 -15 -8 -0.1548 -2.5344
1 -15 -7 -0.2469 -0.3177
1 -15 -6 -0.0341 -3.0629
1 -15 -5 -3.9015 4.5805
1 -15 -4 5.8718 2.1382
1 -15 -3 0.5071 -9.6544
1 -15 -2 -6.6912 8.4538
1 -15 -1 2.7657 -1.5775
1 -14 -19 0.7467 0.4206
1 -14 -18 -0.1697 -0.9911
1 -14 -17 -1.1494 -2.0566
1 -14 -16 0.4590 4.4161
1 -14 -15 0.8774 -2.3426
1 -14 -14 0.8216 0.7058
1 -14 -13 -3.3696 -2.7957
1 -14 -12 1.3867 2.9728
1 -14 -11 3.0736 1.4141
1 -14 -10 -2.4679 -3.6009
1 -14 -9 -2.8377 0.0087
1 -14 -8 4.6128 3.6720
1 -14 -7 -1.7701 -4.5320
1 -14 -6 1.4304 7.1152
1 -14 -5 -3.8192 -11.1412
1 -14 -4 1.6336 9.3874
1 -14 -3 4.6175 -1.6376
1 -14 -2 -5.5692 -4.6847
1 -14 -1 -0.5849 7.0433
1 -13 -20 -0.4822 -0.6991
1 -13 -19 0.7629 1.3613
1 -13 -18 -0.4646 1.3887
1 -13 -17 0.1270 -4.0825
1 -13 -16 0.1497 1.6876
1 -13 -15 0.1473 1.7466
1 -13 -14 -1.1761 -1.0064
1 -13 -13 1.1774 0.1432
1 -13 -12 0.2981 -2.4571
1 -13 -11 -0.7824 2.4270
1 -13 -10 -0.5622 2.4192
1 -13 -9 1.1033 -5.6202
1 -13 -8 0.8009 4.6730
1 -13 -7 -2.3247 -4.4277
1 -13 -6 -0.1778 3.6281
1 -13 -5 4.5846 3.3073
1 -13 -4 -5.2176 -10.5001
1 -13 -3 1.6089 9.0674
1 -13 -2 1.5832 -4.9125
1 -13 -1 -1.8726 3.5988
1 -12 -20 -0.3345 -0.6159
1 -12 -19 0.3076 -1.5368
1 -12 -18 0.3463 1.6646
1 -12 -17 -1.7676 2.5096
1 -12 -16 1.6745 -4.1174
1 -12 -15 -0.0799 0.2119
1 -12 -14 1.4936 -0.0194
1 -12 -13 -5.4577 5.8488
1 -12 -12 4.5665 -5.3801
1 -12 -11 1.6191 -3.6604
1 -12 -10 -3.4276 5.3227
1 -12 -9 -2.3632 5.1158
1 -12 -8 5.8297 -10.3902
1 -12 -7 -0.9667 3.5694
1 -12 -6 -3.0608 -0.8810
1 -12 -5 -1.2651 8.1135
1 -12 -4 5.5263 -9.0535
1 -12 -3 -2.4319 -0.8892
1 -12 -2 -0.1273 7.4730
1 -12 -1 -3.3799 -6.7983
1 -11 -21 -0.4341 -0.2172
1 -11 -20 0.8283 1.7868
1 -11 -19 -0.0042 -0.9645
1 -11 -18 0.8086 -2.9252
1 -11 -17 -3.2447 2.6695
1 -11 -16 3.3699 2.2503
1 -11 -15 -1.2852 -1.0506
1 -11 -14 0.1118 -6.4789
1 -11 -13 0.8632 5.6022
1 -11 -12 -2.7322 5.1854
1 -11 -11 2.6649 -7.3190
1 -11 -10 0.3701 -4.5395
1 -11 -9 -3.0342 9.3110
1 -11 -8 4.2234 3.6243
1 -11 -7 -5.5078 -12.9143
1 -11 -6 3.7242 3.5217
1 -11 -5 3.7912 5.6171
1 -11 -4 -7.1822 1.2454
1 -11 -3 -1.7411 -8.3467
1 -11 -2 8.4513 1.8537
1 -11 -1 0.9577 6.7304
1 -10 -21 -1.1112 -0.6500
1 -10 -20 -0.5672 0.6776
1 -10 -19 1.0748 1.7406
1 -10 -18 1.5134 -3.1053
1 -10 -17 -1.2632 1.2808
1 -10 -16 -4.1311 -0.9845
1 -10 -15 7.7023 3.6166
1 -10 -14 -5.7895 -2.9078
1 -10 -13 2.3370 -2.9167
1 -10 -12 -0.2831 6.2305
1 -10 -11 -0.0264 -2.6195
1 -10 -10 -0.7792 -0.9894
1 -10 -9 -0.6708 -1.9772
1 -10 -8 3.4076 5.5271
1 -10 -7 2.9717 -1.2047
1 -10 -6 -18.3021 -7.3063
1 -10 -5 19.6627 11.5795
1 -10 -4 1.5090 -10.3379
1 -10 -3 -13.2503 4.9900
1 -10 -2 -3.8561 2.7124
1 -10 -1 14.6789 -5.5560
1 -9 -21 0.6257 0.1706
1 -9 -20 -1.1379 -1.0572
1 -9 -19 0.4659 2.8929
1 -9 -18 -1.6921 -3.0302
1 -9 -17 4.1219 0.5874
1 -9 -16 -3.0685 1.8998
1 -9 -15 -0.0550 -2.4132
1 -9 -14 1.4799 2.8165
1 -9 -13 -3.7038 -5.0208
1 -9 -12 6.1069 5.6801
1 -9 -11 -1.6811 -0.7245
1 -9 -10 -5.4250 -6.4675
1 -9 -9 3.1875 8.7110
1 -9 -8 0.9159 -6.3702
1 -9 -7 8.8731 7.5960
1 -9 -6 -16.8256 -13.4585
1 -9 -5 -2.4765 10.8902
1 -9 -4 26.8911 7.3797
1 -9 -3 -17.6520 -23.5385
1 -9 -2 -6.0848 16.1573
1 -9 -1 2.8954 4.7730
1 -8 -22 -0.8647 -0.4357
1 -8 -21 0.0974 0.4988
1 -8 -20 0.5829 0.0281
1 -8 -19 0.7264 -0.4662
1 -8 -18 -0.6951 1.6822
1 -8 -17 -2.9747 -4.8331
1 -8 -16 4.4898 7.1868
1 -8 -15 -1.6246 -6.2097
1 -8 -14 1.7761 3.9412
1 -8 -13 -4.6155 -1.7282
1 -8 -12 -0.3701 -1.7309
1 -8 -11 9.1961 5.2638
1 -8 -10 -5.0281 -5.9566
1 -8 -9 -6.4700 3.3669
1 -8 -8 1.6449 1.4378
1 -8 -7 10.7391 -8.2042
1 -8 -6 3.5149 16.5330
1 -8 -5 -32.5365 -22.4733
1 -8 -4 25.6074 19.6570
1 -8 -3 12.6836 -8.4888
1 -8 -2 -24.4417 -2.1660
1 -8 -1 3.1024 6.6144
1 -7 -22 0.6694 -0.2601
1 -7 -21 -2.7570 -1.1916
1 -7 -20 1.5299 2.0185
1 -7 -19 1.0388 -1.6039
1 -7 -18 0.5190 3.2319
1 -7 -17 -3.0733 -5.2160
1 -7 -16 0.8580 2.3033
1 -7 -15 2.6311 2.9044
1 -7 -14 -3.1275 -4.6002
1 -7 -13 3.4617 4.0264
1 -7 -12 -3.4907 -3.9745
1 -7 -11 -0.4404 2.8509
1 -7 -10 2.6014 1.1268
1 -7 -9 3.8073 -7.8266
1 -7 -8 -6.5262 14.9275
1 -7 -7 -8.0742 -15.8194
1 -7 -6 19.8596 5.5354
1 -7 -5 -0.7249 7.9293
1 -7 -4 -27.8576 -9.7010
1 -7 -3 23.5643 2.4965
1 -7 -2 -0.8420 -6.0639
1 -7 -1 3.2496 18.2607
1 -6 -22 2.6273 0.4582
1 -6 -21 -1.4014 -0.2232
1 -6 -20 -2.5549 0.6452
1 -6 -19 2.6404 -1.7984
1 -6 -18 1.5384 -0.1621
1 -6 -17 -2.3067 5.4145
1 -6 -16 -1.3330 -5.9352
1 -6 -15 2.2949 0.5584
1 -6 -14 1.5735 -0.3178
1 -6 -13 -5.7944 6.6473
1 -6 -12 6.0309 -5.1583
1 -6 -11 -0.9588 -7.3005
1 -6 -10 -3.6488 12.5583
1 -6 -9 -2.2624 -1.0063
1 -6 -8 14.4108 -10.7003
1 -6 -7 -12.1810 8.4153
1 -6 -6 -6.8449 -3.5645
1 -6 -5 13.4303 7.0032
1 -6 -4 4.6005 -9.4783
1 -6 -3 -13.8756 7.0571
1 -6 -2 -4.0886 -6.9507
1 -6 -1 10.8057 2.1741
1 -5 -22 -0.8670 -1.1301
1 -5 -21 2.2120 0.0866
1 -5 -20 -1.6998 1.8212
1 -5 -19 -0.1473 1.0656
1 -5 -18 1.7229 -5.9312
1 -5 -17 -2.8288 2.4114
1 -5 -16 3.2776 5.7613
1 -5 -15 -2.0965 -2.7104
1 -5 -14 0.2117 -8.5763
1 -5 -13 -0.0992 6.0854
1 -5 -12 1.1305 11.1764
1 -5 -11 -0.3810 -14.5085
1 -5 -10 -0.4907 -6.0359
1 -5 -9 -2.9757 16.8285
1 -5 -8 7.5806 3.8935
1 -5 -7 -5.5435 -21.4112
1 -5 -6 -0.4140 4.4190
1 -5 -5 1.4730 15.7297
1 -5 -4 -0.5795 -5.7621
1 -5 -3 3.5657 -9.9047
1 -5 -2 -0.1452 6.7108
1 -5 -1 -17.2642 -2.3158
1 -4 -22 -0.3324 -1.3199
1 -4 -21 -0.4482 -0.5598
1 -4 -20 -0.4930 0.6214
1 -4 -19 -0.1195 2.9095
1 -4 -18 3.0876 -3.4720
1 -4 -17 -1.8245 -0.9211
1 -4 -16 -5.0680 0.4579
1 -4 -15 8.8367 6.7032
1 -4 -14 -4.4182 -6.3284
1 -4 -13 -2.0788 -5.1449
1 -4 -12 1.7585 9.0650
1 -4 -11 5.3569 2.5371
1 -4 -10 -7.4825 -8.3472
1 -4 -9 -2.5156 -3.5892
1 -4 -8 9.6995 8.3160
1 -4 -7 3.5402 10.3623
1 -4 -6 -24.1178 -24.6917
1 -4 -5 23.9133 15.0149
1 -4 -4 -4.6738 -4.2904
1 -4 -3 -6.6775 4.3377
1 -4 -2 3.1114 1.0539
1 -4 -1 -0.6560 -4.3875
1 -3 -22 0.2664 0.6085
1 -3 -21 0.7429 -1.8520
1 -3 -20 -0.2382 -0.9801
1 -3 -19 -0.1894 4.5127
1 -3 -18 -2.6936 -1.8662
1 -3 -17 5.0729 -2.3269
1 -3 -16 -2.2798 -0.1312
1 -3 -15 -1.7551 2.7070
1 -3 -14 2.8820 3.0776
1 -3 -13 -3.0136 -8.1666
1 -3 -12 1.9920 2.8517
1 -3 -11 1.5345 4.4196
1 -3 -10 -2.1557 -6.3076
1 -3 -9 -2.7011 11.2117
1 -3 -8 1.6904 -19.5805
1 -3 -7 12.3173 16.2084
1 -3 -6 -20.6636 -2.8063
1 -3 -5 2.7677 -2.1174
1 -3 -4 23.5921 3.0930
1 -3 -3 -23.7532 -12.8651
1 -3 -2 3.0917 11.5329
1 -3 -1 5.2510 10.8298
1 -2 -23 1.3235 -1.3570
1 -2 -22 -2.3963 1.2200
1 -2 -21 1.0924 0.9005
1 -2 -20 -0.3734 -1.1284
1 -2 -19 1.7787 -2.7445
1 -2 -18 0.0209 4.8421
1 -2 -17 -4.6418 -1.8343
1 -2 -16 3.5227 1.5514
1 -2 -15 1.8433 -7.3898
1 -2 -14 -1.1435 8.2662
1 -2 -13 -2.7264 0.7255
1 -2 -12 -2.2338 -6.6489
1 -2 -11 11.3139 3.1011
1 -2 -10 -7.5650 -2.6064
1 -2 -9 -4.3937 7.6124
1 -2 -8 -0.0550 1.1741
1 -2 -7 16.0500 -25.0299
1 -2 -6 -6.1856 33.0676
1 -2 -5 -26.0130 -15.2163
1 -2 -4 27.4956 2.6159
1 -2 -3 5.7695 -10.0988
1 -2 -2 -15.7492 15.2499
1 -2 -1 -4.9243 -7.7741
1 -1 -22 -0.1791 -1.3986
1 -1 -21 -3.9931 -0.1924
1 -1 -20 4.1144 2.9054
1 -1 -19 -1.2259 -1.3874
1 -1 -18 0.7567 -1.9811
1 -1 -17 -0.4119 -0.2633
1 -1 -16 -2.9389 4.8882
1 -1 -15 4.7317 -1.5938
1 -1 -14 -3.3958 -6.8522
1 -1 -13 4.5408 6.7530
1 -1 -12 -6.8592 2.3700
1 -1 -11 2.0185 -5.0302
1 -1 -10 5.2983 -1.8611
1 -1 -9 -0.9267 -1.0644
1 -1 -8 -6.5193 19.3169
1 -1 -7 -5.4172 -23.3893
1 -1 -6 20.2751 -2.6521
1 -1 -5 -2.8740 22.5529
1 -1 -4 -21.0775 -4.9934
1 -1 -3 5.8283 -18.4302
1 -1 -2 7.4977 6.7317
1 -1 -1 37.2268 19.9114
1 0 0 37.9008 -0.0038
1 0 1 -115.1762 -0.0554
1 0 2 76.2119 0.0904
1 0 3 -4.7926 -0.0402
1 0 4 1.7671 0.0008
1 0 5 -21.0871 -0.0093
1 0 6 0.0702 -0.0052
1 0 7 26.3909 0.0318
1 0 8 -19.5182 -0.0125
1 0 9 2.0754 -0.0224
1 0 10 3.8401 0.0150
1 0 11 -7.7182 0.0217
1 0 12 14.3422 -0.0215
1 0 13 -14.5286 -0.0355
1 0 14 7.4467 0.0674
1 0 15 -1.8952 -0.0204
1 0 16 0.4116 -0.0141
1 0 17 1.3740 -0.0320
1 0 18 -3.3173 0.0575
1 0 19 1.8714 0.0083
1 0 20 0.7730 -0.0600
1 0 21 -0.7521 0.0197
1 0 22 0.0463 0.0327
1 1 0 78.2273 -16.6750
1 1 1 -35.5898 -13.5965
1 1 2 -35.4079 29.5819
1 1 3 45.6129 -12.8424
1 1 4 -19.0169 -12.1808
1 1 5 15.1348 16.4954
1 1 6 -22.3895 -3.1887
1 1 7 11.8618 -5.3915
1 1 8 4.6257 2.3406
1 1 9 -11.8028 0.8923
1 1 10 14.2713 1.8157
1 1 11 -13.0400 -3.1517
1 1 12 3.9291 -2.2069
1 1 13 5.8051 6.9250
1 1 14 -6.3507 -3.3514
1 1 15 2.5154 -2.2686
1 1 16 -3.6765 1.2069
1 1 17 5.9432 1.7373
1 1 18 -1.7961 0.5572
1 1 19 -3.4782 -3.3615
1 1 20 2.5382 1.2699
1 1 21 0.2906 1.5753
1 1 22 0.0882 -1.2863
1 2 0 1.0274 0.1933
1 2 1 33.3829 -4.4564
1 2 2 -46.4165 -0.1658
1 2 3 24.1945 22.7299
1 2 4 -0.7604 -41.8862
1 2 5 -5.6571 25.6202
1 2 6 4.3922 7.9672
1 2 7 -5.2383 -14.2137
1 2 8 9.3635 -5.5215
1 2 9 -11.0641 15.0857
1 2 10 3.6948 -6.7697
1 2 11 8.6199 1.9597
1 2 12 -12.6167 -6.4839
1 2 13 4.5879 6.7055
1 2 14 2.3803 0.0697
1 2 15 1.2931 -3.2327
1 2 16 -5.4269 0.8934
1 2 17 -0.4529 0.2002
1 2 18 6.8336 -0.0130
1 2 19 -3.3357 2.0243
1 2 20 -2.1979 -3.6859
1 2 21 1.4659 2.2627
1 2 22 0.6199 -0.3572
1 3 0 -1.4185 -16.1939
1 3 1 2.4018 -4.6612
1 3 2 2.0033 1.5543
1 3 3 -1.5543 27.7924
1 3 4 2.5817 -19.7924
1 3 5 -9.3859 -25.5304
1 3 6 11.2070 34.6775
1 3 7 -4.1494 3.1083
1 3 8 -2.3491 -22.5685
1 3 9 3.4589 2.6428
1 3 10 -2.7825 12.7136
1 3 11 2.0865 -2.9383
1 3 12 -0.3583 -6.2098
1 3 13 -0.7129 -0.4167
1 3 14 -0.7135 7.6048
1 3 15 1.3361 -4.0790
1 3 16 1.5180 -2.3061
1 3 17 -3.1543 3.6885
1 3 18 0.1162 -2.1860
1 3 19 2.5567 0.9594
1 3 20 -1.3449 -0.0156
1 3 21 -0.0216 -0.4918
1 4 0 -0.0364 9.6839
1 4 1 13.3218 -16.5724
1 4 2 -29.6220 2.1145
1 4 3 22.2842 -1.3905
1 4 4 3.0678 22.5251
1 4 5 -12.0580 -22.3920
1 4 6 -2.7903 -3.8037
1 4 7 13.6511 10.7281
1 4 8 -5.9106 7.9279
1 4 9 -3.8952 -13.3674
1 4 10 0.8423 -1.5584
1 4 11 7.8581 7.2119
1 4 12 -9.5185 3.1621
1 4 13 3.9660 -7.6735
1 4 14 0.6252 0.0762
1 4 15 -0.1297 4.1556
1 4 16 -2.2847 0.0946
1 4 17 2.2517 -2.7887
1 4 18 -0.2367 0.8022
1 4 19 -0.1494 0.1713
1 4 20 -1.3789 0.7610
1 4 21 1.6437 -0.7929
1 5 0 -29.3498 5.4689
1 5 1 16.7753 -1.8070
1 5 2 6.8995 -4.5324
1 5 3 -17.1846 2.8598
1 5 4 13.0922 -2.7192
1 5 5 -7.5426 6.1627
1 5 6 4.4613 -0.7575
1 5 7 -1.1231 -5.9245
1 5 8 -2.4759 -2.3187
1 5 9 5.1287 13.1938
1 5 10 -6.3920 -6.5765
1 5 11 5.0730 -7.2969
1 5 12 -0.7063 7.0005
1 5 13 -3.9212 2.6796
1 5 14 5.0727 -2.9300
1 5 15 -3.0018 -4.7303
1 5 16 1.4629 4.8215
1 5 17 -1.5267 2.2664
1 5 18 0.6547 -4.1033
1 5 19 1.1122 0.0489
1 5 20 -0.8707 1.8371
1 5 21 -0.9062 -0.7292
1 6 0 18.4265 -12.1123
1 6 1 -41.5742 14.3302
1 6 2 25.5266 3.3229
1 6 3 -4.6313 -12.6129
1 6 4 10.1406 3.5420
1 6 5 -16.0569 -0.3658
1 6 6 -0.5372 7.0937
1 6 7 15.6914 -3.8074
1 6 8 -7.8169 -5.5034
1 6 9 -6.6204 1.0160
1 6 10 8.3598 11.4393
1 6 11 -4.1425 -11.6074
1 6 12 5.5517 0.8772
1 6 13 -8.6007 3.7055
1 6 14 6.2147 0.7827
1 6 15 -1.2774 -2.4934
1 6 16 -1.3419 -1.9392
1 6 17 1.9293 3.6832
1 6 18 -1.2499 0.4089
1 6 19 -0.6695 -3.8514
1 6 20 1.6873 3.1661
1 6 21 -0.6973 -1.0940
1 7 0 18.8530 -10.6790
1 7 1 -9.1221 -15.7170
1 7 2 -12.2798 22.1355
1 7 3 12.1338 -1.6138
1 7 4 -2.9516 -7.7821
1 7 5 8.5784 -5.2510
1 7 6 -15.4563 10.5851
1 7 7 5.8768 1.0502
1 7 8 6.9389 -6.1226
1 7 9 -7.1760 -2.7563
1 7 10 2.0856 6.9362
1 7 11 -1.4870 1.6563
1 7 12 1.3353 -9.2177
1 7 13 1.4227 5.8481
1 7 14 -2.1331 0.8628
1 7 15 1.3582 -1.9683
1 7 16 -3.0874 0.0475
1 7 17 3.3593 -0.5920
1 7 18 0.9101 2.7819
1 7 19 -3.2513 -3.0320
1 7 20 0.6410 0.6687
1 7 21 1.1986 1.6914
1 8 0 3.3515 5.8881
1 8 1 11.8605 -1.4889
1 8 2 -13.7604 -3.4853
1 8 3 0.3186 4.4728
1 8 4 4.1671 -3.3963
1 8 5 -0.0214 5.6228
1 8 6 0.5393 -9.6433
1 8 7 -3.1776 10.2103
1 8 8 2.6198 -7.2425
1 8 9 -2.3391 4.9587
1 8 10 2.1724 -5.3199
1 8 11 1.4623 5.4825
1 8 12 -3.6618 -2.7498
1 8 13 -0.5620 -0.7969
1 8 14 3.3825 2.3196
1 8 15 1.4867 -1.9870
1 8 16 -4.5404 0.4782
1 8 17 -1.0909 1.2313
1 8 18 5.5888 -1.6330
1 8 19 -2.1311 1.7285
1 8 20 -1.6755 -2.6687
1 8 21 0.7944 2.3964
1 9 0 -10.0202 -10.2830
1 9 1 -2.6326 -2.6793
1 9 2 19.2646 8.0080
1 9 3 -8.4516 4.7148
1 9 4 -8.1677 -14.1352
1 9 5 4.0785 6.5652
1 9 6 4.9715 2.2868
1 9 7 -2.4875 0.0491
1 9 8 -0.4940 -2.4726
1 9 9 -2.5372 -3.4785
1 9 10 2.5685 8.3075
1 9 11 0.8395 -4.9062
1 9 12 -0.3004 0.0622
1 9 13 -1.2879 -0.4436
1 9 14 -1.6310 2.3526
1 9 15 3.4606 0.0197
1 9 16 0.7442 -4.1952
1 9 17 -4.0566 4.2935
1 9 18 1.1125 -1.4058
1 9 19 2.4797 0.0530
1 9 20 -1.9161 0.0149
1 10 0 5.6224 -0.3385
1 10 1 -18.7417 -2.4956
1 10 2 -4.3882 -3.4631
1 10 3 25.7558 6.9926
1 10 4 -12.4748 -0.6662
1 10 5 -6.7352 -5.2118
1 10 6 2.8683 4.4765
1 10 7 6.7904 -5.3538
1 10 8 -3.8152 9.5037
1 10 9 -0.6130 -7.3758
1 10 10 -2.9560 -1.1108
1 10 11 6.1233 4.8589
1 10 12 -4.2342 -1.4514
1 10 13 2.5639 -0.2594
1 10 14 -2.2066 -2.7641
1 10 15 0.5339 3.7469
1 10 16 0.3721 -0.0732
1 10 17 1.3720 -2.7009
1 10 18 -2.6377 2.0278
1 10 19 1.6458 -0.9375
1 10 20 -0.4471 0.4689
1 11 0 9.3501 -6.7874
1 11 1 1.4133 2.8570
1 11 2 -14.1032 0.9251
1 11 3 7.4608 -3.2889
1 11 4 6.6266 1.5980
1 11 5 -8.3728 -0.0450
1 11 6 1.3255 4.1919
1 11 7 2.5280 -6.0199
1 11 8 -2.4179 -2.9610
1 11 9 1.7231 12.3386
1 11 10 -0.3313 -8.9656
1 11 11 -0.6664 -0.3877
1 11 12 -0.4676 1.9809
1 11 13 0.9482 1.8533
1 11 14 1.2673 -0.3009
1 11 15 -2.1049 -4.9570
1 11 16 -0.4234 4.4546
1 11 17 1.8857 0.5276
1 11 18 -0.5928 -2.0905
1 11 19 -0.2502 0.5846
1 12 0 4.9966 -4.3844
1 12 1 -0.2051 -2.8629
1 12 2 -3.3488 11.7804
1 12 3 -0.6435 -7.6821
1 12 4 7.5328 -4.6320
1 12 5 -7.9909 4.0162
1 12 6 0.7469 5.7571
1 12 7 4.2370 -3.1686
1 12 8 0.1187 -7.6785
1 12 9 -6.8664 5.4564
1 12 10 6.1929 7.5539
1 12 11 -0.4074 -11.3608
1 12 12 -1.1248 3.9143
1 12 13 -2.8082 0.0191
1 12 14 4.3933 2.7356
1 12 15 -0.7174 -2.4357
1 12 16 -2.0159 -1.9680
1 12 17 0.4847 2.6802
1 12 18 1.3710 0.3677
1 12 19 -1.2948 -1.4563
1 13 0 -0.9439 3.4435
1 13 1 1.3489 -13.5088
1 13 2 -2.4427 7.3562
1 13 3 0.6817 10.2226
1 13 4 2.9904 -10.2743
1 13 5 -2.8014 -7.1482
1 13 6 -0.8955 11.4956
1 13 7 1.6319 2.0157
1 13 8 0.9538 -6.7930
1 13 9 -1.2932 -4.3466
1 13 10 -1.4859 9.8645
1 13 11 2.9720 -1.0023
1 13 12 -1.2986 -6.4336
1 13 13 -0.5629 3.3364
1 13 14 0.1456 0.9613
1 13 15 0.8735 -0.2341
1 13 16 -0.3696 -0.5291
1 13 17 -0.7478 -0.9144
1 13 18 1.0242 1.2385
1 14 0 3.8241 6.0492
1 14 1 0.3744 0.2270
1 14 2 -2.3259 -6.9807
1 14 3 -4.0802 3.8278
1 14 4 9.2317 5.3136
1 14 5 -4.5068 -4.7337
1 14 6 -3.7069 -5.7708
1 14 7 5.8040 9.9930
1 14 8 -1.9735 -3.7600
1 14 9 -1.5423 0.0916
1 14 10 1.3085 -4.1882
1 14 11 0.3022 6.2361
1 14 12 0.5235 -1.7515
1 14 13 -2.9506 -1.7318
1 14 14 3.0703 0.4969
1 14 15 -0.4654 0.8432
1 14 16 -1.3742 -0.4415
1 14 17 0.6604 0.5605
1 15 0 -3.4578 -1.6717
1 15 1 -0.4989 -0.1916
1 15 2 8.6005 1.3481
1 15 3 -6.2326 1.2673
1 15 4 -4.3636 -5.0391
1 15 5 9.1450 6.1963
1 15 6 -5.1134 -3.8203
1 15 7 -0.2203 0.5823
1 15 8 3.2614 0.6002
1 15 9 -4.4552 -1.0081
1 15 10 3.4667 3.3911
1 15 11 -1.7455 -5.4095
1 15 12 1.5626 3.0623
1 15 13 -1.3261 1.0634
1 15 14 -1.0531 -1.7880
1 15 15 2.8985 0.1421
1 15 16 -1.2980 0.0159
1 15 17 -1.2032 0.9205
1 16 0 -0.6312 -3.4845
1 16 1 -6.2434 6.0247
1 16 2 -2.3613 -6.2430
1 16 3 12.7190 4.2185
1 16 4 -8.6093 -1.4988
1 16 5 -1.4583 -1.1645
1 16 6 3.2731 3.6460
1 16 7 -0.2573 -4.6755
1 16 8 0.5191 4.0059
1 16 9 -1.1373 -3.3815
1 16 10 -1.7700 2.4526
1 16 11 4.3096 0.6959
1 16 12 -3.8914 -3.9940
1 16 13 3.3392 3.5319
1 16 14 -3.2082 -0.4276
1 16 15 1.4287 -1.0994
1 16 16 0.5208 0.3714
1 17 0 3.4333 -9.5527
1 17 1 -0.7047 2.5860
1 17 2 -4.7629 3.5574
1 17 3 1.7531 -3.9386
1 17 4 4.4490 2.6864
1 17 5 -4.0928 -3.6517
1 17 6 0.1194 4.1535
1 17 7 0.9765 -1.3887
1 17 8 -0.6257 -2.1663
1 17 9 1.4221 3.6531
1 17 10 -1.6497 -3.8226
1 17 11 1.0201 3.5531
1 17 12 -1.3535 -2.0003
1 17 13 1.3372 -0.5242
1 17 14 0.6673 1.9908
1 17 15 -2.0392 -1.4238
1 18 0 5.4718 1.3512
1 18 1 -0.9962 -5.4831
1 18 2 -2.1507 6.7996
1 18 3 0.7339 -4.6189
1 18 4 0.8301 1.0211
1 18 5 -0.4840 0.6939
1 18 6 -0.1231 0.0037
1 18 7 0.1839 -0.1686
1 18 8 0.5662 -1.5177
1 18 9 -1.7506 1.9538
1 18 10 1.1692 0.9531
1 18 11 1.1364 -4.0032
1 18 12 -1.2472 3.8701
1 18 13 -1.6378 -1.9589
1 18 14 3.0389 0.6471
1 18 15 -1.2005 0.1612
1 19 0 -2.8909 0.0321
1 19 1 3.6410 -4.1804
1 19 2 -1.5499 3.4878
1 19 3 0.1627 2.9514
1 19 4 0.7114 -5.1556
1 19 5 -2.4634 -0.3728
1 19 6 3.0505 3.8837
1 19 7 -1.1048 -0.0542
1 19 8 -1.1291 -2.8112
1 19 9 2.1434 -0.9368
1 19 10 -2.2979 4.3088
1 19 11 1.1942 -1.7451
1 19 12 0.7042 -1.7951
1 19 13 -1.1749 1.7157
1 19 14 -0.0093 -0.3532
1 19 15 0.7686 0.0151
1 20 0 2.0177 0.8212
1 20 1 -4.3887 -1.9607
1 20 2 2.8757 -1.4536
1 20 3 -2.3131 2.8328
1 20 4 4.7378 1.0739
1 20 5 -4.8923 -2.5855
1 20 6 0.0527 -1.6434
1 20 7 4.0880 3.4454
1 20 8 -2.9909 0.1672
1 20 9 -0.3140 -1.3412
1 20 10 2.0045 -1.9659
1 20 11 -1.9994 2.8175
1 20 12 1.3240 -0.1887
1 20 13 -0.8016 -0.6745
1 21 0 3.4134 2.2105
1 21 1 -1.6666 -1.5303
1 21 2 0.3593 -0.2063
1 21 3 -0.0767 0.3319
1 21 4 -0.5683 -0.7470
1 21 5 2.6095 2.3080
1 21 6 -3.5514 -1.3264
1 21 7 1.5067 -1.3245
1 21 8 0.9406 0.3646
1 21 9 -1.8394 2.0718
1 21 10 2.0631 -0.1885
1 21 11 -1.5335 -2.8312
1 21 12 0.2142 1.3952
1 22 0 -2.5547 -0.6031
1 22 1 1.9088 1.7729
1 22 2 -3.1784 -1.4784
1 22 3 3.3053 1.6542
1 22 4 -1.1651 -2.4085
1 22 5 -0.2753 1.0251
1 22 6 -0.2485 1.2249
1 22 7 1.0545 -0.5657
1 22 8 -0.2542 -1.0963
1 22 9 -1.5330 -0.0680
1 22 10 1.3452 1.5501
1 22 11 0.9857 -0.0410
1 23 0 1.0942 -0.9445
1 23 1 -1.1669 -0.1415
1 23 2 -0.1318 -0.2494
1 23 3 -0.8577 1.5151
1 23 4 1.7079 -0.4417
1 23 5 0.0733 -2.0793
1 23 6 -1.6048 2.0399
1 23 7 0.2050 0.2035
1 23 8 1.8021 -1.0318
1 23 10 -0.8255 -0.2642
1 24 0 2.6127 0.8483
1 24 1 0.7516 -0.5033
1 24 2 -1.4491 0.4836
1 24 3 0.0549 -1.2627
1 24 4 -0.2587 2.3058
1 24 5 1.2326 -1.6808
1 24 6 -0.4894 -0.4508
1 24 7 -0.6614 1.2243
1 24 8 0.1995 -0.0664
1 24 9 0.7262 -0.6987
1 25 0 -2.6227 0.2124
1 25 1 1.9652 -0.5824
1 25 2 0.2804 0.3335
1 25 3 -0.5060 -0.0637
1 25 4 -0.7123 -0.1931
1 25 5 0.7586 0.6918
1 25 6 0.2210 -0.4923
1 25 7 -0.4719 -0.4666
2 -25 -7 -1.6394 -1.0233
2 -25 -6 1.8704 1.1170
2 -25 -4 1.5871 -0.4719
2 -25 -2 -1.2647 0.8184
2 -25 -1 3.0721 0.2018
2 -24 -9 -1.3986 0.2145
2 -24 -8 3.1212 0.2629
2 -24 -7 -1.7655 -0.4756
2 -24 -6 -1.5838 -0.6586
2 -24 -5 2.0894 1.6044
2 -24 -4 -0.2433 -1.2618
2 -24 -3 1.1866 0.9081
2 -24 -2 -3.8626 -1.2761
2 -24 -1 2.2968 1.5418
2 -23 -11 -0.6688 -0.6220
2 -23 -9 -1.5273 -0.0496
2 -23 -8 -0.7863 0.7552
2 -23 -7 3.5045 0.2127
2 -23 -6 -2.6332 -2.3714
2 -23 -5 -0.5142 3.3875
2 -23 -4 0.6081 -2.2776
2 -23 -3 1.6681 0.1300
2 -23 -2 -0.5704 0.9025
2 -23 -1 -3.1672 0.0793
2 -22 -13 0.3792 -1.7195
2 -22 -12 -0.7513 0.9995
2 -22 -11 0.4766 0.0646
2 -22 -10 -0.8080 0.8017
2 -22 -9 2.0439 -1.3165
2 -22 -8 -2.3878 -1.3463
2 -22 -7 0.9282 4.1210
2 -22 -6 0.7641 -2.8382
2 -22 -5 -0.6646 -0.8980
2 -22 -4 -0.6477 3.2502
2 -22 -3 0.7317 -3.5090
2 -22 -2 0.4162 2.2937
2 -22 -1 -0.7874 -0.0581
2 -21 -14 -1.1469 1.1656
2 -21 -13 1.5328 0.7262
2 -21 -12 -0.2314 -2.1308
2 -21 -11 -0.6820 0.6194
2 -21 -10 0.0219 -0.0122
2 -21 -9 0.7552 3.0871
2 -21 -8 -0.5490 -4.6081
2 -21 -7 -0.3475 0.4536
2 -21 -6 0.6334 4.1977
2 -21 -5 0.7943 -4.0929
2 -21 -4 -2.0999 2.1432
2 -21 -3 0.8765 -1.2894
2 -21 -2 1.0147 -0.6769
2 -21 -1 -0.5265 2.7192
2 -20 -15 0.5732 -0.8865
2 -20 -14 -0.5152 -0.9408
2 -20 -13 -1.2202 2.3296
2 -20 -12 2.3764 -0.3807
2 -20 -11 -1.3720 -1.5729
2 -20 -10 -0.5465 0.2226
2 -20 -9 1.5742 1.0124
2 -20 -8 -0.6480 1.3035
2 -20 -7 -1.2588 -4.2105
2 -20 -6 1.2908 4.0820
2 -20 -5 0.0637 -2.0438
2 -20 -4 0.9434 0.1953
2 -20 -3 -3.3632 1.0797
2 -20 -2 2.6868 -0.5526
2 -20 -1 0.3116 -2.0219
2 -19 -15 0.3781 0.0561
2 -19 -14 -0.2488 -0.4455
2 -19 -13 0.3637 -1.2977
2 -19 -12 -0.3885 2.9448
2 -19 -11 0.9050 -1.8831
2 -19 -10 -2.5748 -0.1859
2 -19 -9 2.6668 0.4983
2 -19 -8 1.4914 0.8922
2 -19 -7 -5.4711 -2.1939
2 -19 -6 3.4308 1.7686
2 -19 -5 0.8566 0.2656
2 -19 -4 -0.1035 -1.2951
2 -19 -3 -3.0703 -0.1189
2 -19 -2 1.2750 0.9504
2 -19 -1 3.6352 1.4094
2 -18 -17 0.6667 0.5884
2 -18 -16 -0.1912 -0.1428
2 -18 -15 0.3611 -0.6801
2 -18 -14 -0.7012 0.8326
2 -18 -13 -0.6667 0.5877
2 -18 -12 1.9477 -2.6025
2 -18 -11 -0.1260 3.3077
2 -18 -10 -1.3581 -2.7124
2 -18 -9 -2.6824 2.1288
2 -18 -8 7.3251 -1.3899
2 -18 -7 -3.4795 -0.1869
2 -18 -6 -4.4135 1.0729
2 -18 -5 3.5880 0.7155
2 -18 -4 3.5595 -3.8289
2 -18 -3 -2.6153 4.7971
2 -18 -2 -5.4464 -2.5756
2 -18 -1 5.3016 -0.6125
2 -17 -18 -1.3641 0.0262
2 -17 -17 -0.1250 -0.8488
2 -17 -16 1.8619 1.3221
2 -17 -15 -1.8793 0.2972
2 -17 -14 2.1627 -2.6435
2 -17 -13 -2.9355 2.8965
2 -17 -12 1.5019 -1.1876
2 -17 -11 0.5287 -0.1453
2 -17 -10 0.9002 0.2805
2 -17 -9 -3.1290 -0.7295
2 -17 -8 0.5745 2.6953
2 -17 -7 3.5321 -3.7896
2 -17 -6 -1.7792 0.2912
2 -17 -5 -2.5211 5.2034
2 -17 -4 0.4912 -4.9547
2 -17 -3 4.1378 -1.4542
2 -17 -2 -1.1008 4.9181
2 -17 -1 -5.4268 -0.8474
2 -16 -18 0.2594 0.3666
2 -16 -17 -2.0853 0.4566
2 -16 -16 1.4106 -2.3934
2 -16 -15 -0.1945 2.3358
2 -16 -14 -0.1725 0.3921
2 -16 -13 2.0655 -1.5656
2 -16 -12 -4.4932 0.1834
2 -16 -11 3.4580 -0.5229
2 -16 -10 -0.6400 3.0802
2 -16 -9 0.7346 -3.3970
2 -16 -8 -2.3421 0.3880
2 -16 -7 1.6978 2.5389
2 -16 -6 -0.9641 -3.0876
2 -16 -5 2.9970 1.8581
2 -16 -4 -3.7359 -0.7289
2 -16 -3 0.0648 1.0313
2 -16 -2 1.9104 -2.1837
2 -16 -1 2.1857 2.5373
2 -15 -19 -0.7469 0.0907
2 -15 -18 1.0123 -0.2949
2 -15 -17 -0.3421 2.1234
2 -15 -16 0.3318 -1.8592
2 -15 -15 -0.0510 -1.3470
2 -15 -14 -3.1743 1.7482
2 -15 -13 5.5885 1.7669
2 -15 -12 -1.5660 -2.0919
2 -15 -11 -4.0571 -1.9626
2 -15 -10 2.6483 2.4316
2 -15 -9 2.4572 2.2792
2 -15 -8 -2.3110 -4.3173
2 -15 -7 -0.8487 1.8368
2 -15 -6 -0.7634 -1.8145
2 -15 -5 4.2350 5.0592
2 -15 -4 -1.7065 -3.7988
2 -15 -3 -3.4528 -3.0858
2 -15 -2 2.3336 7.1187
2 -15 -1 2.3018 -5.1228
2 -14 -19 -0.3913 -2.8871
2 -14 -18 -0.1533 0.0139
2 -14 -17 -0.4527 2.3845
2 -14 -16 0.4061 0.9343
2 -14 -15 2.1167 -4.5878
2 -14 -14 -3.0873 2.1947
2 -14 -13 -1.3840 0.7686
2 -14 -12 5.9353 2.2213
2 -14 -11 -3.2320 -5.7010
2 -14 -10 -2.5210 2.9272
2 -14 -9 1.8766 1.7397
2 -14 -8 2.5988 -2.1719
2 -14 -7 -1.2333 0.3804
2 -14 -6 -3.2381 1.5371
2 -14 -5 0.2030 -6.0200
2 -14 -4 7.3764 10.8909
2 -14 -3 -6.3831 -10.4097
2 -14 -2 -2.7764 6.2701
2 -14 -1 5.5883 -2.5898
2 -13 -20 0.2721 2.1647
2 -13 -19 1.0802 1.2463
2 -13 -18 -1.6474 -4.2369
2 -13 -17 1.0673 0.0792
2 -13 -16 -0.4981 5.5546
2 -13 -15 0.3707 -3.3885
2 -13 -14 -0.5630 -1.4001
2 -13 -13 0.5207 -0.6601
2 -13 -12 0.1456 4.8310
2 -13 -11 -0.3607 -1.9956
2 -13 -10 -0.5971 -3.8802
2 -13 -9 1.5028 3.7100
2 -13 -8 -1.0411 1.4490
2 -13 -7 -0.8579 -5.5290
2 -13 -6 2.7011 7.2984
2 -13 -5 -2.1279 -6.3358
2 -13 -4 -1.0107 1.7804
2 -13 -3 3.9966 2.2602
2 -13 -2 -4.2764 -4.3278
2 -13 -1 1.6516 10.0055
2 -12 -20 -1.2458 -2.3806
2 -12 -19 1.4904 3.0173
2 -12 -18 -0.1880 0.6760
2 -12 -17 -1.4029 -3.4861
2 -12 -16 1.4955 0.3690
2 -12 -15 0.5993 2.2236
2 -12 -14 -1.4504 0.4760
2 -12 -13 -2.7472 -0.5719
2 -12 -12 7.3412 -5.6423
2 -12 -11 -4.6263 8.0034
2 -12 -10 -1.7244 -1.9860
2 -12 -9 1.4375 -1.7791
2 -12 -8 4.0249 -1.8228
2 -12 -7 -3.5295 3.2282
2 -12 -6 -2.8749 0.3433
2 -12 -5 3.2072 1.3908
2 -12 -4 3.1724 -8.3912
2 -12 -3 -3.8187 9.1643
2 -12 -2 -1.1088 -4.8527
2 -12 -1 -1.1932 3.1239
2 -11 -21 0.9907 0.6322
2 -11 -20 0.2513 0.1012
2 -11 -19 -0.9124 -2.3906
2 -11 -18 0.1214 2.5511
2 -11 -17 -0.6868 0.5600
2 -11 -16 2.4570 -1.1669
2 -11 -15 -2.8165 -1.2570
2 -11 -14 3.2967 -1.2204
2 -11 -13 -4.9002 7.8422
2 -11 -12 3.0716 -6.8934
2 -11 -11 2.7936 -2.2561
2 -11 -10 -5.2166 5.0868
2 -11 -9 1.7332 2.0136
2 -11 -8 0.8008 -3.8994
2 -11 -7 -0.7148 -4.3765
2 -11 -6 3.9908 7.1108
2 -11 -5 -7.7043 0.5517
2 -11 -4 3.0493 -2.9036
2 -11 -3 3.0318 -3.0109
2 -11 -2 1.4793 2.5615
2 -11 -1 -5.9817 2.9995
2 -10 -21 -0.6945 -0.1916
2 -10 -20 0.7606 1.2816
2 -10 -19 1.4600 -1.5288
2 -10 -18 -0.6909 -1.5087
2 -10 -17 -2.7993 3.8224
2 -10 -16 1.7878 -2.3277
2 -10 -15 2.9388 1.5621
2 -10 -14 -4.5499 -4.4148
2 -10 -13 4.4678 5.1328
2 -10 -12 -6.7552 0.7279
2 -10 -11 7.3699 -6.7979
2 -10 -10 -3.3083 5.0878
2 -10 -9 -0.3784 0.1709
2 -10 -8 1.8240 0.7414
2 -10 -7 -4.5441 -6.0265
2 -10 -6 3.9156 5.5840
2 -10 -5 6.6872 2.7868
2 -10 -4 -15.7948 -12.2988
2 -10 -3 9.8383 15.6606
2 -10 -2 -2.2451 -8.5550
2 -10 -1 7.9897 -4.2450
2 -9 -22 0.3710 -0.8409
2 -9 -21 -0.6202 0.7000
2 -9 -20 -0.5425 -0.0288
2 -9 -19 0.9129 1.7803
2 -9 -18 -0.1440 -4.1699
2 -9 -17 1.4491 2.9636
2 -9 -16 -3.6022 0.2720
2 -9 -15 3.5622 -0.4319
2 -9 -14 -3.8128 -1.7948
2 -9 -13 3.9766 0.0822
2 -9 -12 1.7323 6.1831
2 -9 -11 -8.3425 -7.9131
2 -9 -10 3.8441 0.4884
2 -9 -9 4.6037 6.0239
2 -9 -8 0.4724 -2.8019
2 -9 -7 -8.4763 -0.0097
2 -9 -6 -5.6850 -10.9596
2 -9 -5 26.8117 25.1084
2 -9 -4 -16.0011 -18.9697
2 -9 -3 -15.7468 -6.2599
2 -9 -2 22.0531 22.4441
2 -9 -1 -4.8707 -14.3182
2 -8 -22 -0.0945 -0.5124
2 -8 -21 0.6007 0.5338
2 -8 -20 -1.0069 0.3043
2 -8 -19 0.9492 -1.1715
2 -8 -18 -0.5878 0.6390
2 -8 -17 -0.7300 -0.5107
2 -8 -16 1.9569 2.9751
2 -8 -15 -0.5410 -5.3338
2 -8 -14 0.1444 5.0781
2 -8 -13 -6.1241 -4.7007
2 -8 -12 9.8002 5.2501
2 -8 -11 0.7336 -3.5987
2 -8 -10 -12.1706 -0.7429
2 -8 -9 2.3252 4.5798
2 -8 -8 12.9458 -6.6584
2 -8 -7 0.7267 6.9268
2 -8 -6 -24.6369 -1.8755
2 -8 -5 6.5588 -10.7402
2 -8 -4 38.2505 23.1461
2 -8 -3 -39.4200 -24.8070
2 -8 -2 -4.1082 17.3920
2 -8 -1 22.2744 -8.9463
2 -7 -22 -1.5729 -0.6383
2 -7 -21 0.2732 -0.9652
2 -7 -20 2.4160 3.0236
2 -7 -19 -2.3311 -0.5759
2 -7 -18 0.5774 -2.1315
2 -7 -17 -1.2456 -2.5449
2 -7 -16 2.2607 7.9357
2 -7 -15 -0.5369 -4.1716
2 -7 -14 -1.0167 -2.0859
2 -7 -13 1.7480 0.8567
2 -7 -12 -5.2855 2.7447
2 -7 -11 7.1552 0.7772
2 -7 -10 0.3233 -8.7001
2 -7 -9 -7.5548 9.1904
2 -7 -8 -0.7966 2.7914
2 -7 -7 11.0817 -16.6074
2 -7 -6 2.7999 18.0137
2 -7 -5 -23.9775 -8.2089
2 -7 -4 10.9753 1.8997
2 -7 -3 23.8912 -5.5834
2 -7 -2 -29.0376 5.3062
2 -7 -1 5.6670 12.6002
2 -6 -22 1.1818 0.7456
2 -6 -21 -4.4497 -0.9575
2 -6 -20 3.0429 -0.9570
2 -6 -19 1.4885 1.3745
2 -6 -18 -1.1875 2.4822
2 -6 -17 -2.0545 -3.2901
2 -6 -16 0.2254 -2.9749
2 -6 -15 4.0345 5.9331
2 -6 -14 -2.8606 -0.8371
2 -6 -13 -2.5841 -0.2224
2 -6 -12 6.7072 -7.7296
2 -6 -11 -7.9906 10.6111
2 -6 -10 6.3029 0.0465
2 -6 -9 -2.2342 -10.6019
2 -6 -8 0.4684 6.7960
2 -6 -7 -3.4154 3.3539
2 -6 -6 3.5455 -5.4256
2 -6 -5 4.2801 2.7400
2 -6 -4 -8.2224 -3.8919
2 -6 -3 -1.5173 7.0186
2 -6 -2 10.1077 -12.5322
2 -6 -1 -4.1737 19.6568
2 -5 -22 1.1502 0.7700
2 -5 -21 -0.2321 0.5515
2 -5 -20 -1.6274 0.2057
2 -5 -19 2.3633 -2.0867
2 -5 -18 -1.7872 -0.3020
2 -5 -17 0.6020 5.1377
2 -5 -16 1.6191 -3.1915
2 -5 -15 -4.2502 -3.6393
2 -5 -14 5.2555 1.8996
2 -5 -13 -4.9636 7.5155
2 -5 -12 5.2773 -5.9293
2 -5 -11 -4.2977 -9.5211
2 -5 -10 -1.5369 14.3580
2 -5 -9 8.3382 1.8237
2 -5 -8 -6.8411 -11.0630
2 -5 -7 -2.6439 -4.3528
2 -5 -6 9.1387 15.7574
2 -5 -5 -9.1884 -2.9234
2 -5 -4 9.5292 -7.1356
2 -5 -3 -9.0416 0.0103
2 -5 -2 1.1124 -0.1451
2 -5 -1 6.0936 6.7567
2 -4 -22 -0.8529 -1.4831
2 -4 -21 -0.0493 3.1927
2 -4 -20 -1.3727 -0.9514
2 -4 -19 3.4158 -0.1554
2 -4 -18 -0.1307 -3.8031
2 -4 -17 -5.1886 4.9491
2 -4 -16 3.4100 1.3176
2 -4 -15 3.5038 -3.6790
2 -4 -14 -5.9848 -4.3057
2 -4 -13 2.7215 8.3101
2 -4 -12 -0.9475 1.6337
2 -4 -11 5.8956 -9.3647
2 -4 -10 -12.7571 0.3176
2 -4 -9 9.2451 8.7200
2 -4 -8 5.8864 0.3795
2 -4 -7 -14.4982 -10.1043
2 -4 -6 4.4800 0.3013
2 -4 -5 11.0044 13.9684
2 -4 -4 -16.5259 -17.5612
2 -4 -3 16.3448 19.2361
2 -4 -2 -16.5785 -15.0835
2 -4 -1 9.1615 -3.7864
2 -3 -23 -0.5462 1.9703
2 -3 -22 1.0325 -4.0065
2 -3 -21 -0.2609 0.7610
2 -3 -20 -0.9146 2.9496
2 -3 -19 -0.1886 1.0564
2 -3 -18 0.8739 -5.4473
2 -3 -17 2.2446 -0.4453
2 -3 -16 -4.6241 6.3207
2 -3 -15 2.6886 1.1956
2 -3 -14 -0.7683 -9.9860
2 -3 -13 0.1191 3.1405
2 -3 -12 2.5912 8.8727
2 -3 -11 -3.7878 -6.3933
2 -3 -10 -0.8180 -5.2912
2 -3 -9 2.8483 8.1072
2 -3 -8 5.0741 -4.1113
2 -3 -7 -8.8636 7.8588
2 -3 -6 -7.9838 -18.2372
2 -3 -5 28.0365 23.7845
2 -3 -4 -18.0295 -18.7688
2 -3 -3 -13.9924 0.7817
2 -3 -2 25.9134 18.8857
2 -3 -1 -9.7914 -14.3762
2 -2 -23 0.0571 0.4938
2 -2 -22 -1.0320 1.8764
2 -2 -21 2.4447 -3.1676
2 -2 -20 -3.1660 1.0096
2 -2 -19 3.4701 -0.1293
2 -2 -18 -2.3984 4.0149
2 -2 -17 -1.8632 -5.5601
2 -2 -16 5.1686 -0.0341
2 -2 -15 -2.2163 2.9060
2 -2 -14 -0.9624 4.2018
2 -2 -13 -3.5387 -10.2614
2 -2 -12 5.9904 5.2833
2 -2 -11 7.0034 1.4709
2 -2 -10 -20.7709 -0.9200
2 -2 -9 8.8518 1.9857
2 -2 -8 13.7958 -9.0893
2 -2 -7 -4.4869 6.5009
2 -2 -6 -24.2230 10.2953
2 -2 -5 11.8588 -20.1408
2 -2 -4 33.4547 16.5599
2 -2 -3 -33.9681 -18.3014
2 -2 -2 -12.9702 25.3585
2 -2 -1 24.9024 -19.3635
2 -1 -22 -4.1978 0.1895
2 -1 -21 2.9183 0.3730
2 -1 -20 2.4668 1.3222
2 -1 -19 -5.1013 -2.1676
2 -1 -18 4.6348 -0.4027
2 -1 -17 -4.3537 2.3532
2 -1 -16 1.4127 0.5711
2 -1 -15 4.5536 -4.4671
2 -1 -14 -6.6873 2.6526
2 -1 -13 5.9656 2.4552
2 -1 -12 -11.3059 -1.9707
2 -1 -11 16.6424 -2.6583
2 -1 -10 -4.5638 -0.4551
2 -1 -9 -16.1046 8.1728
2 -1 -8 13.6424 -0.1095
2 -1 -7 6.9578 -20.8594
2 -1 -6 -4.3845 21.9346
2 -1 -5 -15.1031 0.9370
2 -1 -4 2.0023 -8.2216
2 -1 -3 28.4698 -11.1575
2 -1 -2 -16.5847 16.5410
2 -1 -1 -12.3613 8.3511
2 0 0 -32.2131 -0.0321
2 0 1 -11.8338 0.0472
2 0 2 59.6604 -0.0092
2 0 3 -47.5156 -0.0764
2 0 4 19.7579 0.1015
2 0 5 -21.7414 -0.0642
2 0 6 22.4393 0.0374
2 0 7 -2.2422 -0.0266
2 0 8 -9.8039 0.0111
2 0 9 5.5193 0.0012
2 0 10 -6.3740 -0.0167
2 0 11 11.5495 0.0509
2 0 12 -3.7280 -0.0700
2 0 13 -11.5482 0.0234
2 0 14 14.9988 0.0482
2 0 15 -7.0801 -0.0469
2 0 16 3.2795 -0.0142
2 0 17 -5.4243 0.0228
2 0 18 2.9111 0.0345
2 0 19 3.6627 -0.0589
2 0 20 -4.7058 0.0207
2 0 21 0.9060 0.0153
2 1 0 9.9475 -25.2725
2 1 1 -52.0304 10.0150
2 1 2 39.7085 12.7183
2 1 3 5.1154 -17.6364
2 1 4 -19.7227 11.1305
2 1 5 10.9092 -5.8820
2 1 6 -11.8326 1.0372
2 1 7 16.2460 5.1561
2 1 8 -11.7966 -7.4250
2 1 9 6.3623 3.8217
2 1 10 -1.6627 0.7124
2 1 11 -8.2735 -2.6422
2 1 12 15.5379 2.0499
2 1 13 -9.5349 0.0326
2 1 14 -1.2869 -0.9044
2 1 15 3.1223 -0.5229
2 1 16 -0.1017 0.4856
2 1 17 3.0442 2.0064
2 1 18 -7.6082 -2.0352
2 1 19 4.5710 -1.0171
2 1 20 1.4884 1.9765
2 1 21 -2.3625 -0.1504
2 2 0 9.9651 -5.2154
2 2 1 -16.5150 -2.6328
2 2 2 -21.6147 9.2318
2 2 3 42.4182 -12.4695
2 2 4 -22.8212 -5.2694
2 2 5 1.2074 32.4956
2 2 6 -0.2145 -33.8683
2 2 7 4.9212 9.5990
2 2 8 -1.1825 5.5259
2 2 9 -7.7668 0.2475
2 2 10 12.3963 -6.0454
2 2 11 -7.1909 0.8996
2 2 12 -3.6570 2.8964
2 2 13 8.6068 1.8279
2 2 14 -3.6941 -6.0179
2 2 15 -0.5360 4.1897
2 2 16 -3.1091 -1.5167
2 2 17 5.6626 0.6105
2 2 18 -0.1230 0.4154
2 2 19 -4.9056 -0.5809
2 2 20 2.6350 -0.9098
2 2 21 0.7186 1.4743
2 3 0 1.9961 -7.2233
2 3 1 2.9004 4.9349
2 3 2 -6.4606 14.0454
2 3 3 1.6684 1.7384
2 3 4 3.2513 -39.2753
2 3 5 -6.4080 32.0073
2 3 6 8.9016 14.5038
2 3 7 -7.6500 -30.0953
2 3 8 3.2312 3.4943
2 3 9 -0.1862 11.7454
2 3 10 -0.9364 2.4821
2 3 11 2.3046 -11.9463
2 3 12 -2.9598 0.4004
2 3 13 0.8789 9.8729
2 3 14 1.4657 -4.2951
2 3 15 -0.4846 -4.0745
2 3 16 -1.2412 3.5122
2 3 17 -0.1747 0.3429
2 3 18 1.7970 -0.9456
2 3 19 -0.3368 0.1947
2 3 20 -1.1104 -0.1661
2 3 21 0.3457 0.1668
2 4 0 6.6768 -10.9634
2 4 1 -10.4668 -8.9076
2 4 2 -7.6104 16.4076
2 4 3 22.4839 4.9982
2 4 4 -11.6257 -8.8141
2 4 5 -6.3605 -19.2507
2 4 6 3.6258 29.2250
2 4 7 11.2383 -5.2682
2 4 8 -12.8257 -8.6994
2 4 9 1.1275 -3.9004
2 4 10 5.1459 10.8977
2 4 11 -0.2914 0.9952
2 4 12 -5.3220 -8.7391
2 4 13 4.7450 1.6137
2 4 14 -2.0292 4.8893
2 4 15 2.2376 -2.3307
2 4 16 -3.8406 -0.6361
2 4 17 3.3273 -0.5233
2 4 18 -0.9381 1.2034
2 4 19 -0.7845 -0.1444
2 4 20 0.5286 -0.1508
2 4 21 0.6921 -0.1127
2 5 0 -1.0755 6.0996
2 5 1 15.1587 -21.0461
2 5 2 -16.6811 6.1380
2 5 3 4.1532 14.9198
2 5 4 6.2468 -8.4622
2 5 5 -5.7128 -5.5659
2 5 6 1.2244 1.3732
2 5 7 -1.2295 5.8408
2 5 8 4.0183 -1.5117
2 5 9 -3.2351 -1.0927
2 5 10 -1.5834 -4.7508
2 5 11 5.7429 6.4231
2 5 12 -6.4350 -0.2481
2 5 13 4.0167 -2.9084
2 5 14 -0.4101 0.4636
2 5 15 -1.6129 -0.2421
2 5 16 1.6304 2.6854
2 5 17 -2.1916 -1.8208
2 5 18 3.3037 -1.1192
2 5 19 -2.1289 1.2632
2 5 20 -0.5575 0.1725
2 5 21 1.2699 -0.3075
2 6 0 -0.2746 11.3968
2 6 1 -10.0501 14.4718
2 6 2 18.5503 -24.9456
2 6 3 -14.1350 5.9778
2 6 4 11.7196 10.2375
2 6 5 -16.3864 -5.3918
2 6 6 12.4863 0.9025
2 6 7 1.5462 -6.8816
2 6 8 -8.1453 7.0903
2 6 9 2.3808 1.5746
2 6 10 2.4681 -3.7881
2 6 11 -0.2762 -3.3350
2 6 12 -0.2083 7.0151
2 6 13 -5.4491 -2.6622
2 6 14 9.0570 -0.6835
2 6 15 -5.7911 -1.5487
2 6 16 1.9715 2.8955
2 6 17 -1.5498 -0.0685
2 6 18 0.8024 -1.7857
2 6 19 1.2287 0.2783
2 6 20 -1.4268 1.2377
2 6 21 0.0932 -1.1363
2 7 0 -0.5343 -30.4174
2 7 1 -12.8174 18.2831
2 7 2 12.2639 12.0257
2 7 3 1.6544 -20.1770
2 7 4 -6.4764 5.4122
2 7 5 5.5849 -1.7311
2 7 6 -10.3143 12.0671
2 7 7 11.5992 -10.2844
2 7 8 -2.4755 -4.2879
2 7 9 -5.1612 8.7307
2 7 10 3.8464 0.5851
2 7 11 -2.0527 -5.9789
2 7 12 4.1038 0.2942
2 7 13 -3.4385 5.0664
2 7 14 -0.4971 -2.0748
2 7 15 1.2088 -2.4292
2 7 16 0.0334 1.3008
2 7 17 1.7128 1.7419
2 7 18 -3.2268 -1.3150
2 7 19 0.9576 -1.1394
2 7 20 1.2078 1.9632
2 8 0 -0.8614 -0.1141
2 8 1 -6.6093 -8.5316
2 8 2 -12.8172 9.6926
2 8 3 20.3348 -3.2748
2 8 4 -6.3726 -1.2679
2 8 5 -3.9253 2.1107
2 8 6 3.4231 -5.6377
2 8 7 -3.0921 11.3210
2 8 8 4.1056 -12.2430
2 8 9 -2.8020 7.4438
2 8 10 1.5998 -3.0326
2 8 11 -0.6988 2.5437
2 8 12 -2.4563 -3.0573
2 8 13 3.5974 1.7465
2 8 14 0.9536 -0.0062
2 8 15 -3.6381 -0.5382
2 8 16 -0.7065 0.0887
2 8 17 3.5993 0.7857
2 8 18 0.3199 -0.8937
2 8 19 -3.4878 0.0268
2 8 20 1.5128 -0.1662
2 9 0 -2.6009 -0.7426
2 9 1 11.8543 1.5746
2 9 2 -3.6522 6.3286
2 9 3 -12.7563 -4.0273
2 9 4 13.0949 -7.9743
2 9 5 -5.0117 11.9124
2 9 6 3.1664 -4.5712
2 9 7 -1.7305 0.5731
2 9 8 -2.7579 -3.8144
2 9 9 2.2305 3.1613
2 9 10 1.8479 3.8307
2 9 11 -0.9712 -7.2197
2 9 12 -1.4379 3.2104
2 9 13 -1.6744 0.8660
2 9 14 4.5804 0.2822
2 9 15 -0.5089 -2.2326
2 9 16 -3.7359 -0.1597
2 9 17 1.1951 3.3694
2 9 18 2.3222 -2.4880
2 9 19 -0.9488 0.1952
2 9 20 -1.3815 -0.0354
2 10 0 -9.4702 -8.0615
2 10 1 -7.0412 -1.1373
2 10 2 16.6723 6.4493
2 10 3 -2.5423 1.7049
2 10 4 -11.1578 -8.0004
2 10 5 7.4552 1.7196
2 10 6 -3.2345 4.5229
2 10 7 7.4767 -2.1333
2 10 8 -6.7728 1.3371
2 10 9 -0.5341 -7.0960
2 10 10 1.4639 9.2890
2 10 11 3.2740 -3.3201
2 10 12 -2.9329 -2.2478
2 10 13 -0.4077 1.8441
2 10 14 -1.4985 -0.5183
2 10 15 5.2772 2.3842
2 10 16 -3.8740 -3.5001
2 10 17 0.1573 0.8471
2 10 18 0.3950 1.8451
2 10 19 0.8489 -1.6547
2 11 0 3.6497 -0.1841
2 11 1 -12.6188 -4.8144
2 11 2 2.9199 -0.9398
2 11 3 11.6044 8.0311
2 11 4 -10.8338 -4.0865
2 11 5 1.2939 -2.1473
2 11 6 2.3360 1.5702
2 11 7 -0.9198 -1.0383
2 11 8 0.1027 4.1842
2 11 9 0.8083 -3.2699
2 11 10 -1.5964 -3.2521
2 11 11 0.2168 6.8715
2 11 12 0.3409 -4.5712
2 11 13 2.5524 2.2101
2 11 14 -4.1186 -2.0435
2 11 15 0.9619 0.1285
2 11 16 2.2033 3.2809
2 11 17 -1.6893 -3.4258
2 11 18 0.0114 0.7881
2 12 0 8.5972 -1.5087
2 12 1 -6.5551 10.1919
2 12 2 -3.7252 -7.6832
2 12 3 6.8716 -5.9358
2 12 4 1.0726 9.0238
2 12 5 -8.5291 0.3690
2 12 6 6.5616 -1.3536
2 12 7 0.3833 -7.2843
2 12 8 -2.5078 6.4242
2 12 9 -1.9490 4.5582
2 12 10 5.7553 -7.6197
2 12 11 -3.6635 -0.5637
2 12 12 -0.7268 5.9208
2 12 13 0.7961 -3.4195
2 12 14 3.0832 1.6859
2 12 15 -4.4578 -3.5134
2 12 16 1.5398 2.8919
2 12 17 1.0105 0.3324
2 12 18 -0.9442 -1.0475
2 13 0 -1.0781 -14.2837
2 13 1 1.2331 3.2924
2 13 2 -0.7472 13.7032
2 13 3 1.7904 -11.3797
2 13 4 -1.7005 -4.9824
2 13 5 -0.4291 5.9898
2 13 6 0.8305 8.1235
2 13 7 0.5337 -9.7759
2 13 8 0.2366 -3.8537
2 13 9 -2.5407 8.4067
2 13 10 2.3469 2.1683
2 13 11 0.5252 -8.6686
2 13 12 -2.2954 2.8915
2 13 13 1.1030 2.6821
2 13 14 0.4706 -0.9052
2 13 15 -0.0470 -1.4031
2 13 16 -0.8125 0.3679
2 13 17 0.3581 0.4373
2 13 18 0.4101 -0.0414
2 14 0 1.2838 2.9782
2 14 1 -3.7812 -8.9414
2 14 2 -3.5667 6.1326
2 14 3 6.7696 3.5805
2 14 4 1.7525 -5.4564
2 14 5 -9.4306 -2.1639
2 14 6 6.2536 3.8043
2 14 7 0.7189 4.9582
2 14 8 -2.4589 -9.9257
2 14 9 0.2958 4.3819
2 14 10 0.2602 0.7734
2 14 11 1.8109 1.6246
2 14 12 -2.8432 -4.6185
2 14 13 0.4968 2.6388
2 14 14 2.6876 0.3166
2 14 15 -3.1965 -0.5500
2 14 16 1.1765 -0.4775
2 14 17 0.6514 1.0520
2 15 0 0.8960 3.0269
2 15 1 3.9055 -3.1687
2 15 2 -1.1761 1.4925
2 15 3 -7.1894 1.9237
2 15 4 8.7499 -2.6467
2 15 5 -1.8539 1.5632
2 15 6 -4.0857 -2.9392
2 15 7 4.8462 5.1475
2 15 8 -2.7199 -3.8601
2 15 9 -0.4897 0.4191
2 15 10 2.5516 1.5080
2 15 11 -1.8321 -2.1001
2 15 12 1.3220 2.5448
2 15 13 -3.3913 -2.1215
2 15 14 4.2348 0.7593
2 15 15 -0.8993 0.3551
2 15 16 -2.4799 -0.7301
2 16 0 -4.7018 1.1626
2 16 1 -0.4018 1.5201
2 16 2 4.6109 -3.6128
2 16 3 0.2202 3.5225
2 16 4 -6.7899 -2.6191
2 16 5 6.4018 2.7143
2 16 6 -3.2004 -2.1955
2 16 7 2.2816 -0.4231
2 16 8 -0.4765 2.8668
2 16 9 -2.5621 -3.6158
2 16 10 1.7242 4.1194
2 16 11 1.5695 -4.0391
2 16 12 -1.4682 1.5015
2 16 13 -0.1176 1.8513
2 16 14 -1.6948 -2.7010
2 16 15 4.0275 1.2387
2 17 0 -3.8779 -4.4083
2 17 1 -2.3155 4.4866
2 17 2 1.8782 -1.6495
2 17 3 2.9550 0.9190
2 17 4 -2.8873 -1.6581
2 17 5 -0.9158 0.0202
2 17 6 2.1962 3.2326
2 17 7 -1.2908 -3.9033
2 17 8 0.5156 2.0295
2 17 9 0.8414 -0.8788
2 17 10 -1.8138 0.0737
2 17 11 0.6321 2.4565
2 17 12 0.0889 -4.7121
2 17 13 1.7884 3.7005
2 17 14 -2.8217 -0.6736
2 17 15 0.8463 -1.2173
2 18 0 3.9163 -2.2660
2 18 1 -7.4466 1.4852
2 18 2 1.6810 1.1734
2 18 3 2.5193 -3.9996
2 18 4 -0.6531 4.7815
2 18 5 -1.3920 -3.0533
2 18 6 0.2754 1.3950
2 18 7 1.5891 -1.7918
2 18 8 -1.6487 1.8014
2 18 9 -0.5065 1.0162
2 18 10 2.6921 -3.3866
2 18 11 -1.8482 1.5313
2 18 12 -0.9072 1.9497
2 18 13 1.2810 -2.9088
2 18 14 0.8570 1.9203
2 19 0 3.9501 -3.3193
2 19 1 0.5292 0.0424
2 19 2 -3.5304 5.1273
2 19 3 3.2170 -4.3991
2 19 4 -2.3843 -1.7083
2 19 5 1.4705 3.8647
2 19 6 0.4046 0.7176
2 19 7 -1.8123 -3.1339
2 19 8 1.8524 -1.0152
2 19 9 -1.4469 3.4864
2 19 10 0.4102 0.6514
2 19 11 1.3760 -4.1379
2 19 12 -2.0158 1.9556
2 19 13 0.9010 0.9733
2 20 0 -1.3087 -2.4931
2 20 1 0.2359 -0.9952
2 20 2 -0.0133 2.3093
2 20 3 0.3828 1.8391
2 20 4 1.6090 -3.9696
2 20 5 -5.2194 -0.2811
2 20 6 5.5495 3.0201
2 20 7 -1.8245 0.3654
2 20 8 -0.9739 -2.5585
2 20 9 0.9277 -0.0693
2 20 10 -0.8114 1.1897
2 20 11 1.2396 1.2274
2 20 12 -0.6313 -2.0506
2 21 0 1.5738 -0.5135
2 21 1 -2.6919 -2.8362
2 21 2 2.1359 1.2592
2 21 3 -1.5299 1.6350
2 21 4 1.9167 -0.0078
2 21 5 -1.4269 -2.1210
2 21 6 -0.8503 0.2612
2 21 7 2.1749 1.4707
2 21 8 -1.5316 -0.5416
2 21 9 0.9205 0.4931
2 21 10 -0.2430 -1.3197
2 21 11 -1.2463 0.0088
2 21 12 1.8482 1.4794
2 22 0 0.1850 0.9620
2 22 1 0.9732 0.6435
2 22 2 -2.7677 -1.7916
2 22 3 3.5032 0.2479
2 22 4 -2.0136 0.5269
2 22 5 0.3262 1.6077
2 22 6 -0.0998 -2.8249
2 22 7 0.7877 1.2351
2 22 8 -1.2524 -0.1205
2 22 9 0.2874 0.3823
2 22 10 1.3768 0.2426
2 22 11 -1.1388 -1.0537
2 23 0 -3.8716 -1.1153
2 23 1 1.6352 0.1641
2 23 2 -0.0133 1.1770
2 23 3 -1.0326 -0.0112
2 23 4 2.1042 -2.4485
2 23 5 -1.7588 2.2139
2 23 6 0.0653 0.6114
2 23 7 0.9581 -1.8953
2 23 8 -0.4244 0.6516
2 23 10 0.4577 0.0828
2 24 0 2.3996 1.3810
2 24 1 -3.7688 -1.0164
2 24 2 1.5167 0.1891
2 24 3 -0.1039 0.5575
2 24 4 0.1280 0.3086
2 24 5 0.4571 -2.0887
2 24 6 -1.3596 2.0587
2 24 7 1.2791 -0.3155
2 24 8 -0.4992 -0.5156
2 25 0 1.9119 -0.5901
2 25 1 0.8070 -0.1318
2 25 2 -1.7766 0.5470
2 25 3 0.7445 -0.4431
2 25 4 -0.2830 0.5388
2 25 5 1.0877 -0.3107
2 25 6 -1.2626 -0.4219
3 -25 -3 -1.8317 -0.3560
3 -25 -2 1.9703 1.1855
3 -25 -1 -0.7330 -0.7250
3 -24 -9 1.1498 0.0350
3 -24 -8 0.4478 -0.3836
3 -24 -7 -2.8194 -0.1452
3 -24 -6 2.2393 0.4419
3 -24 -5 0.2380 0.1281
3 -24 -4 -0.1872 -0.3648
3 -24 -3 -1.2160 0.1911
3 -24 -2 -0.6104 -0.5663
3 -24 -1 3.8427 1.1019
3 -23 -10 0.4378 0.1908
3 -23 -9 -1.2650 0.8577
3 -23 -8 2.3746 -0.4870
3 -23 -7 -1.0096 -1.2044
3 -23 -6 -2.1025 1.3472
3 -23 -5 2.6032 0.7845
3 -23 -4 -0.3784 -2.6977
3 -23 -3 0.1010 2.6477
3 -23 -2 -2.0077 -1.6435
3 -23 -1 1.8249 1.2844
3 -22 -13 -0.7097 -0.2392
3 -22 -12 0.5960 1.0605
3 -22 -11 0.1505 -0.7865
3 -22 -10 -0.7698 0.3619
3 -22 -9 0.9895 -1.3972
3 -22 -8 -1.3917 2.3607
3 -22 -7 2.5416 -0.8265
3 -22 -6 -3.0332 -2.0917
3 -22 -5 0.9855 3.5060
3 -22 -4 1.5489 -2.7893
3 -22 -3 -1.0333 0.7299
3 -22 -2 -1.3135 1.9512
3 -22 -1 1.5873 -3.0763
3 -21 -14 0.7789 0.5898
3 -21 -13 0.6113 -1.0557
3 -21 -12 -1.8097 0.0160
3 -21 -11 1.6445 0.3979
3 -21 -10 -1.1041 0.6579
3 -21 -9 0.8409 -0.3739
3 -21 -8 -0.7547 -2.1188
3 -21 -7 0.4677 3.5878
3 -21 -6 0.8965 -2.5979
3 -21 -5 -2.1606 1.0342
3 -21 -4 0.6003 1.1772
3 -21 -3 2.5337 -4.8067
3 -21 -2 -3.1623 5.6021
3 -21 -1 0.9988 -0.4491
3 -20 -15 -0.8913 -0.6101
3 -20 -14 -0.8261 1.2895
3 -20 -13 1.4511 0.4195
3 -20 -12 -0.0823 -1.9462
3 -20 -11 -1.1890 0.7765
3 -20 -10 1.4820 0.7080
3 -20 -9 -1.5020 -0.0042
3 -20 -8 1.0741 -1.1987
3 -20 -7 -0.3690 0.5121
3 -20 -6 0.1652 1.8584
3 -20 -5 0.1213 -4.3427
3 -20 -4 -0.9530 5.1418
3 -20 -3 1.1117 -2.7163
3 -20 -2 0.2305 -1.4590
3 -20 -1 -2.3074 2.3981
3 -19 -16 -0.5796 -0.0592
3 -19 -15 0.9551 -0.6321
3 -19 -14 -1.0244 -0.3410
3 -19 -13 1.0172 1.2892
3 -19 -12 -0.6201 0.5592
3 -19 -11 -0.8237 -3.3957
3 -19 -10 1.3244 3.4814
3 -19 -9 1.5084 -0.9609
3 -19 -8 -4.0877 -0.6067
3 -19 -7 1.0570 -0.7123
3 -19 -6 3.9412 2.5326
3 -19 -5 -3.1019 -1.6757
3 -19 -4 -1.1493 -0.6313
3 -19 -3 0.1667 0.7316
3 -19 -2 4.8122 1.1776
3 -19 -1 -4.8555 -1.6077
3 -18 -17 1.0399 1.5130
3 -18 -16 -0.5565 -1.4590
3 -18 -15 0.0251 0.3160
3 -18 -14 -1.2184 1.0823
3 -18 -13 1.9031 -1.8427
3 -18 -12 0.7471 1.4690
3 -18 -11 -2.8180 -0.1197
3 -18 -10 -0.3565 -1.8127
3 -18 -9 3.2249 3.9530
3 -18 -8 1.8412 -5.1459
3 -18 -7 -8.3664 3.7722
3 -18 -6 4.7509 -0.2972
3 -18 -5 3.6278 -2.1059
3 -18 -4 -2.5548 1.2961
3 -18 -3 -4.4632 1.1984
3 -18 -2 2.7318 -2.7601
3 -18 -1 5.4328 2.7397
3 -17 -17 1.2456 0.6034
3 -17 -16 0.6218 1.5144
3 -17 -15 -0.8236 -3.3706
3 -17 -14 -0.5354 1.7638
3 -17 -13 -1.2675 1.5511
3 -17 -12 4.8020 -2.8484
3 -17 -11 -3.6672 2.5443
3 -17 -10 -0.2931 -3.3144
3 -17 -9 -0.5679 4.2630
3 -17 -8 4.3395 -1.4568
3 -17 -7 -2.1527 -4.7840
3 -17 -6 -4.3192 7.3059
3 -17 -5 4.7135 -1.9693
3 -17 -4 0.6931 -4.4626
3 -17 -3 -1.7749 4.3080
3 -17 -2 -1.6383 -0.6677
3 -17 -1 0.5535 0.2332
3 -16 -18 -2.2531 0.0598
3 -16 -17 0.1927 -0.6452
3 -16 -16 1.0508 1.0129
3 -16 -15 0.3659 0.8353
3 -16 -14 0.3935 -2.5530
3 -16 -13 -3.5756 1.8974
3 -16 -12 2.1048 -0.9879
3 -16 -11 4.0113 0.9768
3 -16 -10 -5.9391 0.4132
3 -16 -9 1.9765 -3.4512
3 -16 -8 -0.4179 4.9409
3 -16 -7 4.1525 -2.8940
3 -16 -6 -5.7556 -1.0275
3 -16 -5 1.1939 3.6809
3 -16 -4 3.1735 -3.8951
3 -16 -3 -1.9702 2.9861
3 -16 -2 -1.1206 -1.9919
3 -16 -1 1.9537 0.9516
3 -15 -19 0.9392 1.9292
3 -15 -18 0.0206 -1.4129
3 -15 -17 -1.0951 0.4882
3 -15 -16 1.2846 -1.4876
3 -15 -15 -2.6495 2.1811
3 -15 -14 3.3294 -0.5176
3 -15 -13 1.2832 -0.4192
3 -15 -12 -7.0851 -0.7570
3 -15 -11 5.4590 0.6557
3 -15 -10 0.7430 0.7926
3 -15 -9 -1.3112 0.0618
3 -15 -8 -2.8985 -1.9221
3 -15 -7 2.1281 1.1241
3 -15 -6 3.6395 -0.6216
3 -15 -5 -4.5523 4.2097
3 -15 -4 -1.2375 -6.5571
3 -15 -3 4.6819 1.9368
3 -15 -2 -2.0794 3.6364
3 -15 -1 0.2461 -2.5752
3 -14 -20 0.2688 -1.6690
3 -14 -19 -1.0745 -1.2337
3 -14 -18 1.7566 3.8319
3 -14 -17 -2.2601 -1.2946
3 -14 -16 2.8831 -1.9049
3 -14 -15 -1.3986 -0.7103
3 -14 -14 -3.2570 4.3343
3 -14 -13 5.7858 -1.7292
3 -14 -12 -1.5366 -2.4364
3 -14 -11 -3.9501 0.5824
3 -14 -10 2.9576 4.1319
3 -14 -9 0.5391 -5.2513
3 -14 -8 1.5688 3.3810
3 -14 -7 -5.1857 -0.7831
3 -14 -6 1.6835 -2.2995
3 -14 -5 4.4199 2.2330
3 -14 -4 -2.9494 3.3971
3 -14 -3 -3.2688 -7.7633
3 -14 -2 3.5253 5.9746
3 -14 -1 1.6116 -5.1012
3 -13 -20 1.8127 2.9728
3 -13 -19 -1.4319 -4.8404
3 -13 -18 -0.4756 0.3820
3 -13 -17 1.5737 4.4013
3 -13 -16 -1.6711 -0.7707
3 -13 -15 2.1214 -4.9293
3 -13 -14 -2.7632 2.1713
3 -13 -13 2.1776 3.1403
3 -13 -12 0.0208 0.3231
3 -13 -11 -2.0387 -7.8866
3 -13 -10 2.0120 7.7114
3 -13 -9 -0.4925 -1.0793
3 -13 -8 -0.9303 -2.8885
3 -13 -7 1.3296 2.6363
3 -13 -6 -0.3546 -0.6497
3 -13 -5 -0.9334 -3.3304
3 -13 -4 1.0333 6.5615
3 -13 -3 -0.1854 -5.4268
3 -13 -2 -1.0867 3.8500
3 -13 -1 2.4158 -3.4110
3 -12 -21 -1.5199 -0.5628
3 -12 -20 0.3179 0.9974
3 -12 -19 2.1643 2.0155
3 -12 -18 -2.4154 -5.0877
3 -12 -17 0.2703 2.2385
3 -12 -16 1.4199 2.2147
3 -12 -15 -0.7279 -1.1806
3 -12 -14 -1.5957 -1.1773
3 -12 -13 1.4739 -1.0840
3 -12 -12 3.4307 3.0633
3 -12 -11 -7.2946 0.6135
3 -12 -10 3.9464 -5.0905
3 -12 -9 1.2046 5.6908
3 -12 -8 0.5604 -5.8315
3 -12 -7 -5.1742 5.8283
3 -12 -6 2.7738 -0.4114
3 -12 -5 3.2009 -5.7135
3 -12 -4 -2.1267 2.1645
3 -12 -3 -2.2889 5.0977
3 -12 -2 -0.3990 -4.3046
3 -12 -1 3.8626 2.8321
3 -11 -21 0.6985 0.0838
3 -11 -20 -1.1572 -0.5799
3 -11 -19 -0.1173 1.5099
3 -11 -18 0.8215 0.1901
3 -11 -17 -0.6256 -2.8239
3 -11 -16 1.5186 2.6921
3 -11 -15 -1.6188 -1.4432
3 -11 -14 0.1212 0.9961
3 -11 -13 -2.3927 1.3789
3 -11 -12 8.1028 -5.4388
3 -11 -11 -7.4305 5.8572
3 -11 -10 -0.6700 -2.6978
3 -11 -9 4.2256 1.8989
3 -11 -8 0.0841 -2.3603
3 -11 -7 -1.4205 -2.2486
3 -11 -6 -2.9706 7.2959
3 -11 -5 2.8070 -3.4085
3 -11 -4 2.8814 -2.2249
3 -11 -3 -4.3148 -1.8442
3 -11 -2 3.4090 4.8715
3 -11 -1 -7.9243 5.4908
3 -10 -21 0.3976 -0.9616
3 -10 -20 0.6138 0.2277
3 -10 -19 0.5744 -1.5569
3 -10 -18 -2.0253 2.5674
3 -10 -17 -0.2968 0.0366
3 -10 -16 1.8952 -2.9325
3 -10 -15 1.5625 2.4864
3 -10 -14 -2.7374 -2.0212
3 -10 -13 -2.0212 4.5638
3 -10 -12 1.8025 -5.7698
3 -10 -11 7.4753 1.2364
3 -10 -10 -11.8882 4.7837
3 -10 -9 4.7859 -5.0963
3 -10 -8 0.0713 0.9564
3 -10 -7 4.5651 -0.1237
3 -10 -6 -4.9737 4.6718
3 -10 -5 -4.6101 -7.9170
3 -10 -4 8.0236 2.9592
3 -10 -3 1.2862 9.3847
3 -10 -2 -8.8759 -18.4719
3 -10 -1 9.7637 12.2970
3 -9 -22 -0.2270 0.4574
3 -9 -21 0.0405 0.8063
3 -9 -20 -0.2226 -0.5789
3 -9 -19 1.0762 0.9730
3 -9 -18 -0.7857 -3.7355
3 -9 -17 0.6241 4.8362
3 -9 -16 -2.1392 -1.9391
3 -9 -15 1.7159 -0.4661
3 -9 -14 0.3607 -1.2333
3 -9 -13 2.8551 3.4846
3 -9 -12 -8.3384 -0.6215
3 -9 -11 4.1300 -5.4010
3 -9 -10 5.2552 5.1567
3 -9 -9 -2.2692 2.8979
3 -9 -8 -7.9216 -5.6659
3 -9 -7 1.3491 -3.0356
3 -9 -6 15.4953 6.5697
3 -9 -5 -8.0770 8.7742
3 -9 -4 -20.1923 -26.0801
3 -9 -3 25.1688 20.8846
3 -9 -2 -0.4848 0.6453
3 -9 -1 -12.9233 -12.4396
3 -8 -21 -0.0953 1.7447
3 -8 -20 -0.5757 -2.2518
3 -8 -19 1.5863 0.2358
3 -8 -18 -1.0597 2.5557
3 -8 -17 -0.6186 -2.3505
3 -8 -16 2.2147 0.9208
3 -8 -15 -1.8055 -2.3882
3 -8 -14 -1.8807 4.3056
3 -8 -13 2.9357 -3.1735
3 -8 -12 4.6805 2.1527
3 -8 -11 -10.1876 -3.7117
3 -8 -10 -0.3426 4.5716
3 -8 -9 12.0853 -3.1685
3 -8 -8 -0.2391 1.2478
3 -8 -7 -17.7984 2.2597
3 -8 -6 3.1848 -7.6665
3 -8 -5 26.7339 7.9062
3 -8 -4 -15.8819 1.8598
3 -8 -3 -27.1228 -13.1733
3 -8 -2 35.7872 16.8334
3 -8 -1 -3.0173 -16.9709
3 -7 -21 1.8189 1.6013
3 -7 -20 -0.4506 2.4810
3 -7 -19 -2.0437 -5.4391
3 -7 -18 1.9269 0.8002
3 -7 -17 -0.7245 2.9369
3 -7 -16 1.5497 2.8121
3 -7 -15 -1.4625 -7.7696
3 -7 -14 -0.9285 2.2819
3 -7 -13 0.6748 3.3327
3 -7 -12 0.7943 1.4472
3 -7 -11 4.4695 -8.1832
3 -7 -10 -10.9570 4.1280
3 -7 -9 3.9646 7.0434
3 -7 -8 9.2078 -9.7984
3 -7 -7 -5.2140 -0.4781
3 -7 -6 -9.2024 10.3144
3 -7 -5 2.1395 -9.0692
3 -7 -4 20.5560 3.9410
3 -7 -3 -17.0471 -6.7668
3 -7 -2 -13.6026 16.1350
3 -7 -1 27.0571 -16.6687
3 -6 -22 -0.8810 -1.0222
3 -6 -21 -1.6284 -0.5194
3 -6 -20 4.3137 1.9018
3 -6 -19 -2.2418 0.8343
3 -6 -18 -0.0816 -2.5237
3 -6 -17 -2.4352 -1.7763
3 -6 -16 3.5165 3.7251
3 -6 -15 1.5981 2.1175
3 -6 -14 -5.2186 -5.4908
3 -6 -13 2.1424 0.8153
3 -6 -12 1.0476 1.3117
3 -6 -11 -0.6913 5.3641
3 -6 -10 3.8321 -10.6672
3 -6 -9 -12.8461 5.1242
3 -6 -8 16.2827 3.9779
3 -6 -7 -7.0559 -4.4784
3 -6 -6 -3.0301 -0.7606
3 -6 -5 3.3141 2.0945
3 -6 -4 -2.5206 -0.7431
3 -6 -3 8.1443 -0.3359
3 -6 -2 -9.8261 1.8425
3 -6 -1 0.1850 5.7886
3 -5 -22 0.0199 0.4890
3 -5 -21 -1.1233 -2.1623
3 -5 -20 1.6578 1.8838
3 -5 -19 -1.1204 -0.5323
3 -5 -18 -0.1205 1.0582
3 -5 -17 1.9476 -0.8125
3 -5 -16 -2.7579 -2.7680
3 -5 -15 0.7880 4.0876
3 -5 -14 2.1688 -0.5302
3 -5 -13 -3.6708 -0.0973
3 -5 -12 5.7735 -4.3835
3 -5 -11 -11.0074 3.4141
3 -5 -10 14.5100 5.7985
3 -5 -9 -7.9069 -9.3264
3 -5 -8 -6.4930 1.8281
3 -5 -7 14.4691 1.1593
3 -5 -6 -9.3117 5.5856
3 -5 -5 0.4620 -5.1382
3 -5 -4 5.0581 -1.9823
3 -5 -3 -11.8246 -3.7685
3 -5 -2 18.8357 9.7303
3 -5 -1 -16.0638 8.5703
3 -4 -23 1.3229 -1.9669
3 -4 -22 -1.2656 3.5967
3 -4 -21 -0.8249 -0.3368
3 -4 -20 1.1592 -3.5866
3 -4 -19 3.1627 1.7932
3 -4 -18 -5.8089 0.1646
3 -4 -17 1.2219 4.9147
3 -4 -16 3.5725 -8.5410
3 -4 -15 -1.2365 1.6372
3 -4 -14 -2.5367 5.3415
3 -4 -13 0.2039 -0.7431
3 -4 -12 4.3909 -5.1566
3 -4 -11 -2.0913 -1.0214
3 -4 -10 -8.5446 9.0553
3 -4 -9 17.5154 -3.2065
3 -4 -8 -14.5706 -7.1160
3 -4 -7 3.4375 5.2030
3 -4 -6 4.5962 1.6672
3 -4 -5 -7.8810 -1.6379
3 -4 -4 9.4005 0.1177
3 -4 -3 -3.1792 4.4718
3 -4 -2 -13.6769 -19.0516
3 -4 -1 25.6177 22.5038
3 -3 -23 -0.4378 -2.2590
3 -3 -22 0.6234 -2.5026
3 -3 -21 -0.9817 6.4242
3 -3 -20 -0.0181 -2.3340
3 -3 -19 1.0024 -1.2944
3 -3 -18 0.2486 -4.7815
3 -3 -17 -0.4951 8.6442
3 -3 -16 -2.2950 1.5470
3 -3 -15 3.0356 -10.9126
3 -3 -14 -0.4576 2.6220
3 -3 -13 0.3685 10.1166
3 -3 -12 -2.2686 -6.2338
3 -3 -11 0.2447 -6.0198
3 -3 -10 2.3231 3.5048
3 -3 -9 1.8439 10.7366
3 -3 -8 -5.6424 -13.3323
3 -3 -7 -3.4375 2.6349
3 -3 -6 14.7053 1.2664
3 -3 -5 -3.3837 7.2537
3 -3 -4 -22.9442 -17.5148
3 -3 -3 26.2092 21.5320
3 -3 -2 -0.6018 -13.4357
3 -3 -1 -16.4083 -2.2256
3 -2 -23 0.7596 1.3932
3 -2 -22 -0.0311 -2.2963
3 -2 -21 -0.9153 0.0376
3 -2 -20 -1.1530 2.3855
3 -2 -19 4.6699 -1.3198
3 -2 -18 -5.8341 1.2196
3 -2 -17 3.4114 -6.5123
3 -2 -16 1.5152 9.6212
3 -2 -15 -4.5575 -2.9959
3 -2 -14 1.9801 -4.7099
3 -2 -13 -0.3587 2.1382
3 -2 -12 7.3388 4.9210
3 -2 -11 -10.7664 -5.0031
3 -2 -10 -5.9134 1.0226
3 -2 -9 25.1256 -0.5985
3 -2 -8 -13.8233 0.1455
3 -2 -7 -12.3157 2.2102
3 -2 -6 4.8056 1.8809
3 -2 -5 24.0911 -8.6376
3 -2 -4 -11.7701 3.6999
3 -2 -3 -32.8000 2.7148
3 -2 -2 33.8862 10.5385
3 -2 -1 8.9936 -28.7441
3 -1 -22 -0.7143 0.0085
3 -1 -21 4.9762 -0.4348
3 -1 -20 -5.3944 2.4199
3 -1 -19 1.3150 -3.5475
3 -1 -18 1.7995 2.2376
3 -1 -17 -4.6931 -0.4307
3 -1 -16 8.2146 -0.4934
3 -1 -15 -5.4177 0.8371
3 -1 -14 -3.0793 -0.5200
3 -1 -13 5.2970 -0.2547
3 -1 -12 -3.2286 1.8172
3 -1 -11 13.9511 -4.8000
3 -1 -10 -30.9310 4.5229
3 -1 -9 21.6012 3.2992
3 -1 -8 13.0877 -7.2344
3 -1 -7 -25.8685 -5.6346
3 -1 -6 4.5920 18.4295
3 -1 -5 2.6937 -6.6866
3 -1 -4 14.8847 -10.7461
3 -1 -3 -6.9060 -1.4723
3 -1 -2 -27.6679 25.9953
3 -1 -1 30.6957 -18.8613
3 0 0 10.3654 -0.0303
3 0 1 -1.9319 -0.0040
3 0 2 12.1413 -0.0619
3 0 3 -24.9673 0.0726
3 0 4 20.8170 0.0240
3 0 5 -17.7106 -0.0745
3 0 6 21.5484 0.0468
3 0 7 -13.2921 -0.0363
3 0 8 -0.8745 0.0431
3 0 9 -0.6540 -0.0197
3 0 10 7.8750 -0.0088
3 0 11 0.3902 0.0169
3 0 12 -13.2176 -0.0307
3 0 13 8.2617 0.0416
3 0 14 7.1416 -0.0059
3 0 15 -10.5399 -0.0424
3 0 16 3.0992 0.0263
3 0 17 -2.0408 0.0305
3 0 18 7.2133 -0.0445
3 0 19 -5.8583 0.0151
3 0 20 -0.8700 0.0084
3 0 21 2.9935 -0.0178
3 1 0 4.5059 -10.2340
3 1 1 -4.6355 17.4652
3 1 2 25.5647 -2.0613
3 1 3 -22.3027 -3.8645
3 1 4 2.3036 -1.2983
3 1 5 3.9924 -3.6587
3 1 6 -3.0702 14.8721
3 1 7 7.2205 -12.3492
3 1 8 -7.3980 -1.2422
3 1 9 3.0196 7.3465
3 1 10 -5.0355 -3.1272
3 1 11 8.1040 -0.1445
3 1 12 -0.1809 -1.3296
3 1 13 -10.5928 2.5187
3 1 14 9.1074 -0.7171
3 1 15 -0.5244 -2.2992
3 1 16 -0.8561 3.3099
3 1 17 -2.5815 -0.8970
3 1 18 0.2131 -1.7958
3 1 19 5.0644 1.2961
3 1 20 -4.5672 0.5085
3 1 21 0.6017 -0.5009
3 2 0 -20.3678 -25.1045
3 2 1 -7.3985 10.6224
3 2 2 11.3389 -5.4524
3 2 3 16.1094 -0.5016
3 2 4 -26.5230 13.0686
3 2 5 11.8734 -10.9762
3 2 6 -2.8171 -10.6690
3 2 7 5.7366 24.1902
3 2 8 -5.8916 -15.4159
3 2 9 1.0159 3.5721
3 2 10 3.1002 -4.1336
3 2 11 -5.7280 6.8829
3 2 12 5.6653 -1.3914
3 2 13 -0.8572 -4.6335
3 2 14 -3.7652 3.2845
3 2 15 2.6651 0.8473
3 2 16 -0.2686 -2.8354
3 2 17 2.1942 3.4439
3 2 18 -4.1753 -2.7058
3 2 19 1.5025 0.7310
3 2 20 1.6583 0.0414
3 3 0 -8.6450 5.1978
3 3 1 0.2874 3.9144
3 3 2 -4.4574 1.8225
3 3 3 8.2203 -16.6887
3 3 4 -5.1985 4.1683
3 3 5 0.8058 26.7417
3 3 6 3.8265 -28.7169
3 3 7 -8.3585 0.9089
3 3 8 8.1432 12.7077
3 3 9 -3.3300 -1.2312
3 3 10 0.2044 -4.8660
3 3 11 -0.4600 -5.8421
3 3 12 -0.3596 11.9076
3 3 13 2.7588 -2.8468
3 3 14 -2.0903 -5.9776
3 3 15 -1.1325 4.5216
3 3 16 1.5202 -0.7447
3 3 17 0.4138 0.4145
3 3 18 -0.2657 -0.1923
3 3 19 -0.9571 -0.8783
3 3 20 0.4643 0.7745
3 4 0 -17.2794 0.0090
3 4 1 0.0517 12.5168
3 4 2 2.0814 7.3339
3 4 3 10.6539 -18.0860
3 4 4 -13.7527 -3.2071
3 4 5 -0.8362 13.5673
3 4 6 11.1845 8.5397
3 4 7 -2.4416 -23.3244
3 4 8 -10.4951 9.5783
3 4 9 9.9780 2.9550
3 4 10 -1.1172 3.2563
3 4 11 -1.9291 -8.5927
3 4 12 -1.9170 0.9579
3 4 13 3.7093 6.2501
3 4 14 -0.9145 -3.8491
3 4 15 -0.5000 -0.7641
3 4 16 -1.9507 1.7408
3 4 17 3.9956 -1.6005
3 4 18 -3.1497 1.6414
3 4 19 1.3766 -0.7497
3 4 20 -0.3253 -0.0863
3 5 0 -4.8384 -21.7767
3 5 1 -1.0136 -5.0934
3 5 2 -2.5830 31.9739
3 5 3 5.1271 -12.3547
3 5 4 -0.6039 -17.4192
3 5 5 -3.7959 9.7770
3 5 6 1.1854 10.1968
3 5 7 3.6752 -5.0275
3 5 8 -3.1623 -9.2814
3 5 9 -0.9402 7.2170
3 5 10 2.3052 1.5822
3 5 11 -0.2128 -1.1727
3 5 12 -2.3642 -3.2987
3 5 13 3.7958 2.7494
3 5 14 -3.2785 0.4027
3 5 15 1.5182 -1.6157
3 5 16 -0.9611 1.4926
3 5 17 1.3374 -0.9214
3 5 18 0.0162 -0.3011
3 5 19 -2.2150 0.8573
3 5 20 2.1917 -0.1610
3 6 0 11.7412 24.6139
3 6 1 -16.1225 -26.6357
3 6 2 11.9593 -1.7099
3 6 3 -4.7330 24.1275
3 6 4 3.7954 -13.6372
3 6 5 -11.0797 -3.3706
3 6 6 14.6908 1.4742
3 6 7 -6.8252 4.1195
3 6 8 -2.8286 2.1111
3 6 9 3.0457 -8.7534
3 6 10 2.0797 5.3775
3 6 11 -1.9977 -0.1067
3 6 12 -2.6860 0.8794
3 6 13 2.3395 -2.8495
3 6 14 3.8004 1.0067
3 6 15 -6.1150 0.7096
3 6 16 2.5976 0.7167
3 6 17 -1.0651 -1.6813
3 6 18 2.9667 0.5386
3 6 19 -2.7357 0.0121
3 6 20 0.1709 0.4900
3 7 0 12.2154 -2.0252
3 7 1 -0.6956 23.7458
3 7 2 3.9740 -22.1983
3 7 3 -6.5955 2.6802
3 7 4 4.6121 6.7234
3 7 5 -2.5054 -3.3546
3 7 6 -3.4737 6.3759
3 7 7 11.4001 -14.9591
3 7 8 -10.0735 12.7350
3 7 9 0.4701 -1.1790
3 7 10 4.0591 -4.3354
3 7 11 -1.1232 0.9255
3 7 12 0.7400 1.0495
3 7 13 -4.5227 2.3288
3 7 14 4.3248 -3.8269
3 7 15 -0.0485 0.0269
3 7 16 -1.0397 2.9260
3 7 17 -0.7010 -1.4558
3 7 18 0.1783 -0.5111
3 7 19 1.4654 0.3090
3 8 0 -12.7361 -17.6832
3 8 1 -2.6243 12.2036
3 8 2 7.7588 0.0471
3 8 3 7.0251 -7.4166
3 8 4 -14.0174 6.2086
3 8 5 8.1366 -4.4225
3 8 6 -4.3967 3.8122
3 8 7 2.4480 0.9487
3 8 8 3.4749 -8.4157
3 8 9 -6.9297 11.4348
3 8 10 4.0728 -8.5557
3 8 11 -1.6087 4.8332
3 8 12 1.5297 -3.3259
3 8 13 0.8211 2.2882
3 8 14 -3.4035 -0.4023
3 8 15 1.2073 -1.0060
3 8 16 1.8757 1.0214
3 8 17 -0.7728 -0.0252
3 8 18 -0.9081 -1.1183
3 8 19 -0.2012 1.2000
3 9 0 -4.0770 7.2066
3 9 1 1.5555 -0.7689
3 9 2 -9.9575 3.7586
3 9 3 8.9811 -8.0242
3 9 4 0.5681 3.2709
3 9 5 -5.3879 5.6356
3 9 6 7.4419 -7.6616
3 9 7 -9.7475 4.1225
3 9 8 6.0643 -3.7577
3 9 9 1.0168 5.7898
3 9 10 -1.5817 -3.4569
3 9 11 -1.4259 -2.1432
3 9 12 -0.9856 4.4150
3 9 13 4.3700 -2.1669
3 9 14 -0.4131 0.2238
3 9 15 -5.1214 -1.1052
3 9 16 3.5132 1.4012
3 9 17 0.8611 1.1001
3 9 18 -1.0582 -2.6764
3 9 19 -0.4020 1.0919
3 10 0 -11.8601 -4.3087
3 10 1 10.9538 10.2082
3 10 2 -1.0744 0.7886
3 10 3 -6.2102 -8.1997
3 10 4 3.7194 0.4511
3 10 5 -1.9053 6.1231
3 10 6 2.9350 -0.3944
3 10 7 2.7264 -4.9251
3 10 8 -10.1801 1.2650
3 10 9 7.0155 1.5619
3 10 10 0.2985 2.8010
3 10 11 1.1749 -6.8696
3 10 12 -5.5042 4.5880
3 10 13 1.5370 -0.2231
3 10 14 4.5166 -0.8878
3 10 15 -2.1878 0.5373
3 10 16 -3.8549 -1.8192
3 10 17 4.5434 2.4489
3 10 18 -1.5245 -0.4389
3 10 19 0.1930 -1.1778
3 11 0 -9.0095 -12.2246
3 11 1 -2.6117 -0.8951
3 11 2 12.6716 13.4795
3 11 3 -6.8326 -4.6033
3 11 4 -3.8976 -8.4936
3 11 5 5.8193 5.1382
3 11 6 -3.8462 3.0357
3 11 7 4.2567 -0.4861
3 11 8 -3.2020 -4.5019
3 11 9 0.3292 1.1091
3 11 10 -0.6078 4.2276
3 11 11 1.9686 -2.6054
3 11 12 0.2782 -2.5055
3 11 13 -2.1709 4.0672
3 11 14 -0.9414 -2.6516
3 11 15 4.4076 1.6287
3 11 16 -3.1261 -0.4236
3 11 17 -0.0756 -1.3492
3 11 18 1.1285 1.5121
3 12 0 3.4155 9.0665
3 12 1 -12.3513 -9.5630
3 12 2 7.7528 -2.8824
3 12 3 3.9577 9.5319
3 12 4 -6.3429 -1.2539
3 12 5 -0.7804 -4.3814
3 12 6 5.3601 -0.8796
3 12 7 -2.9593 2.6861
3 12 8 -0.5325 4.3119
3 12 9 0.2473 -7.2910
3 12 10 2.4647 1.3451
3 12 11 -3.9590 3.1776
3 12 12 2.4463 -0.9352
3 12 13 0.3389 -1.6396
3 12 14 -0.7846 0.9376
3 12 15 -1.3420 -0.8248
3 12 16 2.4316 2.1170
3 12 17 -1.2515 -1.6681
3 12 18 0.0195 0.2596
3 13 0 2.1913 -3.1551
3 13 1 -0.4553 12.5503
3 13 2 -0.5066 -9.1440
3 13 3 0.6173 -4.2969
3 13 4 -0.8700 7.0147
3 13 5 0.5341 1.5952
3 13 6 -0.2091 -1.6666
3 13 7 1.1855 -8.2059
3 13 8 -1.4813 9.5744
3 13 9 -0.7263 0.1308
3 13 10 3.0857 -4.6803
3 13 11 -2.7306 -0.5586
3 13 12 0.3742 3.9540
3 13 13 1.0256 -0.9885
3 13 14 -0.4577 -1.0867
3 13 15 -0.0865 -0.5211
3 13 16 -0.3442 1.5943
3 13 17 0.3464 -1.0011
3 14 0 -1.5594 -8.3607
3 14 1 -4.2792 5.9150
3 14 2 4.3398 4.2548
3 14 3 3.3274 -8.0122
3 14 4 -6.3692 0.5941
3 14 5 0.4563 3.7310
3 14 6 4.5975 1.6156
3 14 7 -3.5378 -4.1361
3 14 8 1.2987 -2.9271
3 14 9 -1.2321 8.5572
3 14 10 1.4588 -5.2146
3 14 11 -0.1721 0.4790
3 14 12 -1.9728 -0.9594
3 14 13 2.9605 2.7306
3 14 14 -1.6691 -1.6878
3 14 15 -0.7513 -0.2535
3 14 16 2.1060 0.6733
3 15 0 2.0894 -0.0557
3 15 1 -1.3391 -3.2213
3 15 2 -3.1457 6.9572
3 15 3 3.4414 -2.9357
3 15 4 2.1278 -3.5989
3 15 5 -5.9228 3.3776
3 15 6 4.5885 0.2025
3 15 7 -1.2409 1.1526
3 15 8 -1.8157 -5.1237
3 15 9 2.6689 4.6871
3 15 10 -0.3150 -0.8712
3 15 11 -1.4176 -1.1195
3 15 12 -0.1873 0.7684
3 15 13 0.8511 -0.4704
3 15 14 2.2243 0.7979
3 15 15 -4.2700 -0.8171
3 16 0 -2.3614 0.4171
3 16 1 3.1594 -0.2208
3 16 2 -1.7730 -1.0403
3 16 3 -0.4613 2.6353
3 16 4 0.0023 -2.3062
3 16 5 1.5163 0.9798
3 16 6 -2.0429 -0.9670
3 16 7 3.6232 1.3695
3 16 8 -4.7527 -0.7245
3 16 9 1.3052 -0.1965
3 16 10 2.6259 1.2804
3 16 11 -0.8113 -2.9298
3 16 12 -2.2427 3.3817
3 16 13 0.2941 -1.5975
3 16 14 2.3197 -0.2922
3 16 15 -0.4795 0.6690
3 17 0 -4.1068 -2.1500
3 17 1 3.6172 2.0746
3 17 2 0.6992 -0.1526
3 17 3 -1.0566 -0.4519
3 17 4 -1.3718 -1.1260
3 17 5 1.1095 2.2651
3 17 6 0.3024 -0.9090
3 17 7 -0.1150 -0.7612
3 17 8 0.4743 0.3709
3 17 9 -1.4083 -0.1767
3 17 10 -0.0386 1.9051
3 17 11 1.9762 -2.2257
3 17 12 -0.8915 -0.6155
3 17 13 -0.6856 2.9451
3 17 14 -0.3978 -2.3129
3 18 0 -5.5976 1.9190
3 18 1 -1.9129 -0.9795
3 18 2 4.9268 0.2630
3 18 3 -1.7709 -0.1479
3 18 4 0.0189 1.0011
3 18 5 -1.1028 -2.0856
3 18 6 1.2738 2.0218
3 18 7 -0.0787 -1.5296
3 18 8 -1.0262 2.2782
3 18 9 1.6535 -2.7044
3 18 10 -1.0333 0.5931
3 18 11 -0.7697 1.7721
3 18 12 1.4951 -1.3878
3 18 13 -0.4352 -0.3029
3 19 0 0.8193 -0.3867
3 19 1 -4.4496 2.0428
3 19 2 2.8308 -0.7332
3 19 3 0.2570 -2.4880
3 19 4 -2.0886 3.2987
3 19 5 2.6767 -0.3373
3 19 6 -1.9960 -1.3801
3 19 7 1.0637 -1.0045
3 19 8 -1.1332 2.2548
3 19 9 0.6486 0.6735
3 19 10 1.4470 -2.3263
3 19 11 -2.3768 -0.1477
3 19 12 0.6419 1.9832
3 20 0 3.5322 -1.3375
3 20 1 -2.6806 3.3748
3 20 2 0.3035 0.4334
3 20 3 1.7602 -3.4733
3 20 4 -1.9527 -0.1092
3 20 5 -0.1946 3.9552
3 20 6 2.6250 -1.5134
[truncated: 214,343 more chars]
